# Supplementary material for: Target site specificity and in vivo complexity of the mammalian arginylome
Source: Sci Rep. 2018 Nov 1;8:16177. doi: 10.1038/s41598-018-34639-6 (PMC6212499; doi:10.1038/s41598-018-34639-6)
Supplement: Supplementary file 2 — Table S4 [file 41598_2018_34639_MOESM2_ESM.xlsx]

## Sheet: wgene_human_031517_nterm_site_l
UniProt_ID	Protein_position	Protein_name	Gene_symbol	Peptide	Score
Q8WYK0	2	Acyl-coenzyme A thioesterase 12	ACOT12	ERPAPGEVVMS	0.7624
Q8IZF4	2	Adhesion G-protein coupled receptor G5	ADGRG5	DHCGALFLCLC	0.7416
O43823	2	A-kinase anchor protein 8	AKAP8	DQGYGGYGAWS	0.7333
O14727	2	Apoptotic protease-activating factor 1	APAF1	DAKARNCLLQH	0.8667
O00192	2	Armadillo repeat protein deleted in velo-cardio-facial syndrome	ARVCF	EDCNVHSAASI	0.7333
Q9BZE3	2	BarH-like 1 homeobox protein	BARHL1	EGSNGFGIDSI	0.8343
Q1RMZ1	2	Probable methyltransferase BTM2 homolog	C7orf60	EPGAGGRNTAR	0.8658
Q86XJ0	2	Calcium homeostasis modulator protein 3	CALHM3	DKFRMLFQHFQ	0.8
Q8WVV5	2	Butyrophilin subfamily 2 member A2	BTN2A2	EPAAALHFSLP	0.7547
Q8NEF3	2	Coiled-coil domain-containing protein 112	CCDC112	EKDKHSHFYNQ	0.8843
Q68DN1	2	Uncharacterized protein C2orf16	C2orf16	ELTPGAQQQGI	0.8602
P42771	2	Cyclin-dependent kinase inhibitor 2A	CDKN2A	EPAAGSSMEPS	0.8642
Q4G0S7	2	Coiled-coil domain-containing protein 152	CCDC152	DQSSEGCMKKI	0.7958
Q86UF4	2	Coiled-coil domain-containing protein 190	CCDC190	ERHMVRGQLYK	0.9333
P78396	2	Cyclin-A1	CCNA1	ETGFPAIMYPG	0.9271
Q0VF96	2	Cingulin-like protein 1	CGNL1	ELYFGEYQHVQ	0.8923
Q8N865	2	Uncharacterized protein C7orf31	C7orf31	EVIHGRPYCCR	0.7976
O15431	2	High affinity copper uptake protein 1	SLC31A1	DHSHHMGMSYM	0.9382
O15194	2	CTD small phosphatase-like protein	CTDSPL	DGPAIITQVTN	0.7998
Q05D60	2	Deuterosome protein 1	CCDC67	ENQAHNTMGTS	0.8667
Q13574	2	Diacylglycerol kinase zeta	DGKZ	ETFFRRHFRGK	0.9
Q96DN0	2	Endoplasmic reticulum resident protein 27	ERP27	EAAPSRFMFLL	0.8015
Q92800	2	Histone-lysine N-methyltransferase EZH1	EZH1	EIPNPPTSKCI	0.8334
Q8NEG0	2	Protein FAM71C	FAM71C	EDCCMLPYYTA	0.9
Q96MZ4	2	Protein FAM218A	FAM218A	EGCAVRRGSCP	0.8
Q8TBF8	2	Protein FAM81A	FAM81A	ENMHLRRVRTM	0.7858
Q8TDW7	2	Protocadherin Fat 3	FAT3	DIIMGHCVGTR	0.9302
P31644	2	Gamma-aminobutyric acid receptor subunit alpha-5	GABRA5	DNGMFSGFIMI	0.8667
Q96CN9	2	GRIP and coiled-coil domain-containing protein 1	GCC1	EKFGMNFGGGP	0.9333
Q8TDB8	2	Solute carrier family 2, facilitated glucose transporter member 14	SLC2A14	EFHNGGHVSGI	1
O00291	2	Huntingtin-interacting protein 1	HIP1	DRMASSMKQVP	0.8
P78552	2	Interleukin-13 receptor subunit alpha-1	IL13RA1	EWPARLCGLWA	0.7999
O15111	2	Inhibitor of nuclear factor kappa-B kinase subunit alpha	CHUK	ERPPGLRPGAG	0.7669
Q96RP8	2	Potassium voltage-gated channel subfamily A member 7	KCNA7	EPRCPPPCGCC	0.7667
Q8N5S9	2	Calcium/calmodulin-dependent protein kinase kinase 1	CAMKK1	EGGPAVCCQDP	0.7686
Q8NC69	2	BTB/POZ domain-containing protein KCTD6	KCTD6	DNGDWGYMMTD	0.8333
Q86SY8	2	Putative uncharacterized protein KTN1-AS1	KTN1-AS1	EAAGGFQVHFH	0.8666
Q9Y2M5	2	Kelch-like protein 20	KLHL20	EGKPMRRCTNI	0.9667
Q96T17	2	MAP7 domain-containing protein 2	MAP7D2	ERGGGGSGTGS	0.8298
O00339	2	Matrilin-2	MATN2	EKMLAGCFLLI	0.8994
Q9HCH0	2	Nck-associated protein 5-like	NCKAP5L	DQPAGGPGNPR	0.8333
P12525	2	Putative myc-like protein MYCLP1	MYCLP1	DRDSYHHYFYD	0.8333
Q00653	2	Nuclear factor NF-kappa-B p100 subunit	NFKB2	ESCYNPGLDGI	0.7667
Q14995	2	Nuclear receptor subfamily 1 group D member 2	NR1D2	EVNAGGVIAYI	0.9
Q5HYW2	2	NHS-like protein 2	NHSL2	ESMGMVYSVPS	0.8333
Q14973	2	Sodium/bile acid cotransporter	SLC10A1	EAHNASAPFNF	0.933
Q7Z3T1	2	Olfactory receptor 2W3	OR2W3	DGTNGSTQTHF	0.7333
O76074	2	cGMP-specific 3',5'-cyclic phosphodiesterase	PDE5A	ERAGPSFGQQR	0.9
Q86UU1	2	Pleckstrin homology-like domain family B member 1	PHLDB1	DALNRNQIGPG	0.899
C9JFL3	2	Proline, histidine and glycine-rich protein 1	PHGR1	DPGPKGHCHCG	0.9021
O75832	2	26S proteasome non-ATPase regulatory subunit 10	PSMD10	EGCVSNLMVCN	0.9667
Q9H3S7	2	Tyrosine-protein phosphatase non-receptor type 23	PTPN23	EAVPRMPMIWL	0.8339
A8MTL3	2	RING finger protein 212B	RNF212B	DWFHCNQCFRK	0.9001
Q9BS91	2	Probable UDP-sugar transporter protein SLC35A5	SLC35A5	EKQCCSHPVIC	0.7333
O14796	2	SH2 domain-containing protein 1B	SH2D1B	DLPYYHGRLTK	0.7666
Q9ULL8	2	Protein Shroom4	SHROOM4	ENRPGSFQYVP	0.8667
Q96HG1	2	Small integral membrane protein 10	SMIM10	EALGSGHYVGG	0.8338
P12755	2	Ski oncogene	SKI	EAAAGGRGCFQ	0.8333
Q68D06	2	Schlafen family member 13	SLFN13	EANHCSLGVYP	0.7998
P0DMW3	2	Small integral membrane protein 10-like protein 1	SMIM10L1	EALGSGHYVGG	0.8338
Q96GP6	2	Scavenger receptor class F member 2	SCARF2	EGAGPRGAGPA	0.7716
Q9BQI6	2	SMC5-SMC6 complex localization factor protein 1	SLF1	EDGTPKHIIQM	0.8333
Q9NYA1	2	Sphingosine kinase 1	SPHK1	DPAGGPRGVLP	0.8021
O43610	2	Protein sprouty homolog 3	SPRY3	DAAVTDDFQQI	0.8333
Q9ULP9	2	TBC1 domain family member 24	TBC1D24	DSPGYNCFVDK	1
Q8WUA4	2	General transcription factor 3C polypeptide 2	GTF3C2	DTCGVGYVALG	0.7334
Q5QJ74	2	Tubulin-specific chaperone cofactor E-like protein	TBCEL	DQPSGRSFMQV	0.7809
Q9UNS1	2	Protein timeless homolog	TIMELESS	DLHMMNCELLA	0.9666
O94842	2	TOX high mobility group box family member 4	TOX4	EFPGGNDNYLT	0.8305
P61165	2	Transmembrane protein 258	TMEM258	ELEAMSRYTSP	0.7986
Q15025	2	TNFAIP3-interacting protein 1	TNIP1	EGRGPYRIYDP	0.8333
Q5SRD1	2	Putative mitochondrial import inner membrane translocase subunit Tim23B	TIMM23B	EGGGGSGNKTT	0.855
Q9Y5L4	2	Mitochondrial import inner membrane translocase subunit Tim13	TIMM13	EGGFGSDFGGS	0.7555
O14925	2	Mitochondrial import inner membrane translocase subunit Tim23	TIMM23	EGGGGSGNKTT	0.855
P31314	2	T-cell leukemia homeobox protein 1	TLX1	EHLGPHHLHPG	0.9588
Q8IWZ5	2	Tripartite motif-containing protein 42	TRIM42	ETAMCVCCPCC	0.8667
O95881	2	Thioredoxin domain-containing protein 12	TXNDC12	ETRPRLGATCL	0.9333
Q9Y6I4	2	Ubiquitin carboxyl-terminal hydrolase 3	USP3	ECPHLSSSVCI	0.8445
Q9H1C4	2	Protein unc-93 homolog B1	UNC93B1	EAEPPLYPMAG	0.7654
Q9NUA8	2	Zinc finger and BTB domain-containing protein 40	ZBTB40	ELPNYSRQLLQ	0.7593
A2A288	2	Probable ribonuclease ZC3H12D	ZC3H12D	EHPSKMEFFQK	0.8
Q9BTK2	2	Putative uncharacterized protein LOC642776	-	EGGMAAYPVAT	0.7508
