# Supplementary material for: Target site specificity and in vivo complexity of the mammalian arginylome
Source: Sci Rep. 2018 Nov 1;8:16177. doi: 10.1038/s41598-018-34639-6 (PMC6212499; doi:10.1038/s41598-018-34639-6)
Supplement: Supplementary file 3 — Table S5 [file 41598_2018_34639_MOESM3_ESM.xlsx]

## Sheet: wgene_human_031517_site_list_ra
UniProt_ID	Protein_position	Protein_name	Gene_symbol	Peptide	Score
P04439	338	HLA class I histocompatibility antigen, A-3 alpha chain	HLA-A	DRKGGSYTQAA	0.8333
P05534	130	HLA class I histocompatibility antigen, A-24 alpha chain	HLA-A	DGRFLRGYHQY	0.8255
P16188	138	HLA class I histocompatibility antigen, A-30 alpha chain	HLA-A	EQHAYDGKDYI	0.8
P16188	338	HLA class I histocompatibility antigen, A-30 alpha chain	HLA-A	DRKGGSYTQAA	0.8333
P30455	338	HLA class I histocompatibility antigen, A-36 alpha chain	HLA-A	DRKGGSYTQAA	0.8333
Q15173	123	Serine/threonine-protein phosphatase 2A 56 kDa regulatory subunit beta isoform	PPP2R5B	EPVYPDIIRMI	0.7966
Q15173	344	Serine/threonine-protein phosphatase 2A 56 kDa regulatory subunit beta isoform	PPP2R5B	DVIEPSQFVKI	0.8121
P30154	504	Serine/threonine-protein phosphatase 2A 65 kDa regulatory subunit A beta isoform	PPP2R1B	DPNYLHRMTTL	0.9333
Q29974	31	HLA class II histocompatibility antigen, DRB1-16 beta chain	HLA-DRB1	DTRPRFLWQPK	0.7855
Q7L8J4	138	SH3 domain-binding protein 5-like	SH3BP5L	ERAVSMHNAAR	0.8996
Q7L8J4	379	SH3 domain-binding protein 5-like	SH3BP5L	DGGARGGRHQR	0.8333
P41595	100	5-hydroxytryptamine receptor 2B	HTR2B	DLLVGLFVMPI	0.8649
P41595	200	5-hydroxytryptamine receptor 2B	HTR2B	DNPNNITCVLT	0.8629
P41595	389	5-hydroxytryptamine receptor 2B	HTR2B	DAFGRYITCNY	0.8274
P52209	5	6-phosphogluconate dehydrogenase, decarboxylating	PGD	DIALIGLAVMG	0.7961
P52209	24	6-phosphogluconate dehydrogenase, decarboxylating	PGD	DHGFVVCAFNR	1
Q676U5	299	Autophagy-related protein 16-1	ATG16L1	DTHPGSGKEVR	0.8
Q676U5	459	Autophagy-related protein 16-1	ATG16L1	EQCVMSGHFDK	0.8668
Q9NPC4	86	Lactosylceramide 4-alpha-galactosyltransferase	A4GALT	DRTNPNFLFMC	0.8
Q9NPC4	224	Lactosylceramide 4-alpha-galactosyltransferase	A4GALT	ERRHEFMALCM	0.8669
Q9NPC4	269	Lactosylceramide 4-alpha-galactosyltransferase	A4GALT	ESRACRGVTTL	0.7756
Q8NHS2	108	Putative aspartate aminotransferase, cytoplasmic 2	GOT1L1	DSGAFQLGVQF	0.9
Q8NHS2	255	Putative aspartate aminotransferase, cytoplasmic 2	GOT1L1	DEGVGMLVVVA	0.7663
Q5VST6	8	Protein ABHD17B	ABHD17B	ELCCLFCCPPC	0.7673
Q5VST6	62	Protein ABHD17B	ABHD17B	EKDAIECFMTR	0.791
Q8WWZ7	646	ATP-binding cassette sub-family A member 5	ABCA5	DPCSRHIVWNL	0.8757
Q8WWZ7	795	ATP-binding cassette sub-family A member 5	ABCA5	DQADYSVFTQQ	0.9003
Q8WWZ7	1277	ATP-binding cassette sub-family A member 5	ABCA5	ELMGCQCCEEK	0.9002
Q8IZY2	50	ATP-binding cassette sub-family A member 7	ABCA7	EHHECHFPNKP	0.9081
Q8IZY2	53	ATP-binding cassette sub-family A member 7	ABCA7	ECHFPNKPLPS	0.7667
Q8IZY2	456	ATP-binding cassette sub-family A member 7	ABCA7	DLGPGHVRIKI	0.8667
Q8IZY2	1587	ATP-binding cassette sub-family A member 7	ABCA7	DMCNYLVPACI	0.9333
Q8IZY2	2049	ATP-binding cassette sub-family A member 7	ABCA7	EAHGGRLRFQL	0.9667
Q8WWZ4	75	ATP-binding cassette sub-family A member 10	ABCA10	EIFCYLAKYWL	0.8333
Q8WWZ4	1011	ATP-binding cassette sub-family A member 10	ABCA10	ELMFVLVVCII	0.8
Q8WWZ4	1137	ATP-binding cassette sub-family A member 10	ABCA10	EMKYGNEIMNK	0.9
Q8WWZ4	1371	ATP-binding cassette sub-family A member 10	ABCA10	DPEGQQQMWQI	0.9
Q8WWZ4	1408	ATP-binding cassette sub-family A member 10	ABCA10	DRMAMMVSGTL	0.9
Q8WWZ4	1479	ATP-binding cassette sub-family A member 10	ABCA10	DVHPLSRAFFK	0.868
Q86UK0	1306	ATP-binding cassette sub-family A member 12	ABCA12	EKSNGLMFTNI	0.9667
Q86UK0	1591	ATP-binding cassette sub-family A member 12	ABCA12	DTMAVTAMIQS	1
Q86UK0	1639	ATP-binding cassette sub-family A member 12	ABCA12	DNGMGDLNIGC	0.8333
Q86UK0	2094	ATP-binding cassette sub-family A member 12	ABCA12	ETGMAFITYVC	0.8708
Q86UK0	2327	ATP-binding cassette sub-family A member 12	ABCA12	DSHSSLVGYCP	0.8999
P33897	278	ATP-binding cassette sub-family D member 1	ABCD1	ELRYMHSRVVA	0.8855
P33897	469	ATP-binding cassette sub-family D member 1	ABCD1	DVEQGIICENI	0.8667
P33897	581	ATP-binding cassette sub-family D member 1	ABCD1	DVVHLHHILQR	0.9312
P61221	52	ATP-binding cassette sub-family E member 1	ABCE1	ETLCIGCGICI	0.9993
P61221	284	ATP-binding cassette sub-family E member 1	ABCE1	DFICCLYGVPS	0.8008
P61221	373	ATP-binding cassette sub-family E member 1	ABCE1	EIMVMLGENGT	0.7666
P61221	444	ATP-binding cassette sub-family E member 1	ABCE1	DVMKPLQIENI	0.8876
Q0P651	70	Protein ABHD18	ABHD18	DGHFVSPMAHY	0.8333
Q0P651	144	Protein ABHD18	ABHD18	ENPYYGCRKPK	0.8325
Q0P651	188	Protein ABHD18	ABHD18	EGYGPLGMTGI	0.9998
P00519	168	Tyrosine-protein kinase ABL1	ABL1	EGRVYHYRINT	0.7825
P00519	363	Tyrosine-protein kinase ABL1	ABL1	DLAARNCLVGE	0.9667
P00519	640	Tyrosine-protein kinase ABL1	ABL1	DISNGALAFTP	0.7998
Q8N0Z2	303	Actin-binding Rho-activating protein	ABRA	EEHIYREMMDM	0.8
Q8N0Z2	304	Actin-binding Rho-activating protein	ABRA	EHIYREMMDMC	0.9333
Q8N0Z2	309	Actin-binding Rho-activating protein	ABRA	EMMDMCFIICT	0.9
Q8N0Z2	312	Actin-binding Rho-activating protein	ABRA	DMCFIICTMAR	0.8333
Q12979	260	Active breakpoint cluster region-related protein	ABR	DHPDYPLLQDA	0.7665
Q12979	284	Active breakpoint cluster region-related protein	ABR	DIDPRRTAVTT	0.7667
Q12979	588	Active breakpoint cluster region-related protein	ABR	DKIMGKGQIQL	0.8333
Q12979	754	Active breakpoint cluster region-related protein	ABR	ENCMMHLLRSL	0.7702
O00763	114	Acetyl-CoA carboxylase 2	ACACB	ELQANGTGTQG	0.7985
O00763	445	Acetyl-CoA carboxylase 2	ACACB	ERIGFPLMIKA	0.8333
O00763	697	Acetyl-CoA carboxylase 2	ACACB	DSQFGHCFSWG	0.8
O00763	767	Acetyl-CoA carboxylase 2	ACACB	EKPDIMLGVVC	0.8836
O00763	770	Acetyl-CoA carboxylase 2	ACACB	DIMLGVVCGAL	0.8223
O00763	784	Acetyl-CoA carboxylase 2	ACACB	DAMFRTCMTDF	0.967
O00763	1058	Acetyl-CoA carboxylase 2	ACACB	EKSVRRVMAQY	0.7673
O00763	1141	Acetyl-CoA carboxylase 2	ACACB	EHHFQQAHYDK	0.9993
O00763	1669	Acetyl-CoA carboxylase 2	ACACB	DSRSGNIMFHS	0.8
O00763	1906	Acetyl-CoA carboxylase 2	ACACB	ENLRGSGMIAG	0.7988
O00763	2016	Acetyl-CoA carboxylase 2	ACACB	DNHSPVPIITP	0.8292
P28330	174	Long-chain specific acyl-CoA dehydrogenase, mitochondrial	ACADL	EPGAGSDLQGI	0.8657
P28330	236	Long-chain specific acyl-CoA dehydrogenase, mitochondrial	ACADL	ENGMKGFIKGR	0.8323
P30501	43	HLA class I histocompatibility antigen, Cw-2 alpha chain	HLA-C	EPHFIAVGYVD	0.7665
P04222	43	HLA class I histocompatibility antigen, Cw-3 alpha chain	HLA-C	EPHFIAVGYVD	0.7665
P30153	492	Serine/threonine-protein phosphatase 2A 65 kDa regulatory subunit A alpha isoform	PPP2R1A	DPNYLHRMTTL	0.9333
P63151	47	Serine/threonine-protein phosphatase 2A 55 kDa regulatory subunit B alpha isoform	PPP2R2A	DKGGRVVIFQQ	0.9667
P63151	233	Serine/threonine-protein phosphatase 2A 55 kDa regulatory subunit B alpha isoform	PPP2R2A	EFHPNSCNTFV	0.7667
Q00005	43	Serine/threonine-protein phosphatase 2A 55 kDa regulatory subunit B beta isoform	PPP2R2B	DKGGRVVIFQR	1
Q00005	229	Serine/threonine-protein phosphatase 2A 55 kDa regulatory subunit B beta isoform	PPP2R2B	EFHPHHCNTFV	0.9057
P14060	75	3 beta-hydroxysteroid dehydrogenase/Delta 5-->4-isomerase type 1	HSD3B1	DVSVIIHTACI	0.7983
P14060	87	3 beta-hydroxysteroid dehydrogenase/Delta 5-->4-isomerase type 1	HSD3B1	DVFGVTHRESI	0.7985
P11171	343	Protein 4.1	EPB41	ELHGVDYVSDF	0.833
P28335	293	5-hydroxytryptamine receptor 2C	HTR2C	ERRPRGTMQAI	1
Q5TYW2	19	Ankyrin repeat domain-containing protein 20A1	ANKRD20A1	DHVYTGSGYRI	0.8668
Q5TYW2	315	Ankyrin repeat domain-containing protein 20A1	ANKRD20A1	EKGNRIVNGQG	0.8955
Q5TYW2	342	Ankyrin repeat domain-containing protein 20A1	ANKRD20A1	EDPAVKGAVQR	0.8325
Q5TYW2	448	Ankyrin repeat domain-containing protein 20A1	ANKRD20A1	EKTNVNMLYKK	0.9
Q96IX9	19	Putative ankyrin repeat domain-containing protein 26-like 1	ANKRD36BP1	DLLHKNHLMQD	0.8005
A7E2S9	30	Putative ankyrin repeat domain-containing protein 30B-like	ANKRD30BL	DSYVIHHGDLR	0.7897
P22760	51	Arylacetamide deacetylase	AADAC	ELLGLHHFMDS	0.8993
P22760	289	Arylacetamide deacetylase	AADAC	ERFIKGHVYNN	0.8333
Q15758	227	Neutral amino acid transporter B(0)	SLC1A5	EGMNILGLVVF	0.8667
Q15758	388	Neutral amino acid transporter B(0)	SLC1A5	DGAALFQCVAA	0.8333
Q86V21	397	Acetoacetyl-CoA synthetase	AACS	ETHSLQMLHTI	0.8
Q86V21	440	Acetoacetyl-CoA synthetase	AACS	DIISCFMGHNF	0.8999
Q86V21	458	Acetoacetyl-CoA synthetase	AACS	EIQARNLGMAV	0.9
Q8N5Z0	230	Kynurenine/alpha-aminoadipate aminotransferase, mitochondrial	AADAT	DDPYYFLQFNK	1
Q8N5Z0	411	Kynurenine/alpha-aminoadipate aminotransferase, mitochondrial	AADAT	DVAFQVLAQLI	0.8666
Q6PD74	289	Alpha- and gamma-adaptin-binding protein p34	AAGAB	EKVAKAFWMAI	0.796
P08910	9	Abhydrolase domain-containing protein 2	ABHD2	ELPAVFDGVKL	0.9347
P08910	119	Abhydrolase domain-containing protein 2	ABHD2	EHCVGDDITMV	0.8176
P08910	139	Abhydrolase domain-containing protein 2	ABHD2	EKQYIRTFVDY	0.8015
P08910	250	Abhydrolase domain-containing protein 2	ABHD2	DQCRRFYNFLM	0.8029
Q8WU67	20	Phospholipase ABHD3	ABHD3	EHQVRVGFFGS	0.8
Q8WU67	166	Phospholipase ABHD3	ABHD3	ELGYRCVVFNN	0.8333
Q8WU67	305	Phospholipase ABHD3	ABHD3	DKRFTSVMFGY	0.8663
Q8WU67	346	Phospholipase ABHD3	ABHD3	DVFSPSHAIPI	0.9322
Q9NUN7	141	Alkaline ceramidase 3	ACER3	EPIFHQVMYGM	1
P12821	982	Angiotensin-converting enzyme	ACE	DLVVAHHEMGH	0.8528
P12821	989	Angiotensin-converting enzyme	ACE	EMGHIQYFMQY	0.8
P12821	1008	Angiotensin-converting enzyme	ACE	EGANPGFHEAI	0.8668
P12821	1045	Angiotensin-converting enzyme	ACE	DEHDINFLMKM	0.8807
Q15825	168	Neuronal acetylcholine receptor subunit alpha-6	CHRNA6	DHQNCSLKFGS	0.8235
Q9UKV3	129	Apoptotic chromatin condensation inducer in the nucleus	ACIN1	EEMSQNSFIKQ	0.8667
Q9UKV3	442	Apoptotic chromatin condensation inducer in the nucleus	ACIN1	EGPAPAVLIQL	0.7762
P26439	74	3 beta-hydroxysteroid dehydrogenase/Delta 5-->4-isomerase type 2	HSD3B2	DVSVVIHTACI	0.8001
P26439	86	3 beta-hydroxysteroid dehydrogenase/Delta 5-->4-isomerase type 2	HSD3B2	DVFGVTHRESI	0.7985
Q9NRA8	516	Eukaryotic translation initiation factor 4E transporter	EIF4ENIF1	EIPGQPVPKNI	0.8634
P08195	36	4F2 cell-surface antigen heavy chain	SLC3A2	DSELGSHCVAQ	0.826
P08195	121	4F2 cell-surface antigen heavy chain	SLC3A2	EKQPMNAASGA	0.7666
Q8WXA8	36	5-hydroxytryptamine receptor 3C	HTR3C	DQHGVDPAVFQ	0.8739
A5X5Y0	41	5-hydroxytryptamine receptor 3E	HTR3E	DPTALNSVFNR	0.7685
P50406	72	5-hydroxytryptamine receptor 6	HTR6	DLMVGLVVMPP	0.8667
Q96P26	375	Cytosolic 5'-nucleotidase 1B	NT5C1B	DLFDIVLMTNN	0.8895
Q96P26	585	Cytosolic 5'-nucleotidase 1B	NT5C1B	DHMFHIEGAQR	0.8
Q969T7	76	7-methylguanosine phosphate-specific 5'-nucleotidase	NT5C3B	ELTALLHHYYP	0.7666
P49902	429	Cytosolic purine 5'-nucleotidase	NT5C2	DMDMCYGMMGS	0.8666
P49902	431	Cytosolic purine 5'-nucleotidase	NT5C2	DMCYGMMGSLF	0.8666
Q2M2I8	127	AP2-associated protein kinase 1	AAK1	DFCRGGQVVNL	0.9294
Q2M2I8	160	AP2-associated protein kinase 1	AAK1	EAVARLHQCKT	0.9666
Q9Y478	117	5'-AMP-activated protein kinase subunit beta-1	PRKAB1	DLPEGEHQYKF	0.7667
P54619	90	5'-AMP-activated protein kinase subunit gamma-1	PRKAG1	DFINILHRYYK	0.8025
Q9UGI9	195	5'-AMP-activated protein kinase subunit gamma-3	PRKAG3	DAMATSSKLVI	0.8177
Q13131	47	5'-AMP-activated protein kinase catalytic subunit alpha-1	PRKAA1	ELTGHKVAVKI	0.8
Q13131	99	5'-AMP-activated protein kinase catalytic subunit alpha-1	PRKAA1	DIFMVMEYVSG	0.8334
Q13131	139	5'-AMP-activated protein kinase catalytic subunit alpha-1	PRKAA1	DYCHRHMVVHR	0.9
Q9UDR5	373	Alpha-aminoadipic semialdehyde synthase, mitochondrial	AASS	EHPFCMYDADQ	0.9
Q9UDR5	470	Alpha-aminoadipic semialdehyde synthase, mitochondrial	AASS	ERAQSLSMGTR	0.8
Q9UDR5	506	Alpha-aminoadipic semialdehyde synthase, mitochondrial	AASS	EITVGSDMKNQ	0.8341
Q9UDR5	670	Alpha-aminoadipic semialdehyde synthase, mitochondrial	AASS	DGKVVNVAGGI	0.8333
Q9UDR5	889	Alpha-aminoadipic semialdehyde synthase, mitochondrial	AASS	EIGAKGLMGPF	0.8047
Q9UH17	10	DNA dC->dU-editing enzyme APOBEC-3B	APOBEC3B	ERMYRDTFYDN	1
Q9UH17	328	DNA dC->dU-editing enzyme APOBEC-3B	APOBEC3B	DAGAQVSIMTY	0.9333
Q9NRK6	391	ATP-binding cassette sub-family B member 10, mitochondrial	ABCB10	EAFARAGFFGA	0.8667
Q9NRK6	493	ATP-binding cassette sub-family B member 10, mitochondrial	ABCB10	EFKNVHFAYPA	0.9
Q09428	100	ATP-binding cassette sub-family C member 8	ABCC8	ESHHLHLYMPA	0.9
Q09428	671	ATP-binding cassette sub-family C member 8	ABCC8	DGDADNCCVQI	0.9666
Q09428	675	ATP-binding cassette sub-family C member 8	ABCC8	DNCCVQIMGGY	1
Q09428	812	ATP-binding cassette sub-family C member 8	ABCC8	DILPHGDQTQI	0.8979
Q09428	860	ATP-binding cassette sub-family C member 8	ABCC8	DIHLSDHLMQA	0.8667
P28288	60	ATP-binding cassette sub-family D member 3	ABCD3	DKVFFSRLIQI	0.9
Q9UG63	476	ATP-binding cassette sub-family F member 2	ABCF2	DLSPLEYMMKC	0.7907
Q9UG63	561	ATP-binding cassette sub-family F member 2	ABCF2	EFEGGMMLVSH	0.8501
Q8WW27	27	Putative C->U-editing enzyme APOBEC-4	APOBEC4	DCSNCPYHIRT	0.8
Q8WW27	222	Putative C->U-editing enzyme APOBEC-4	APOBEC4	DRHNAYEINAI	0.7895
Q8WW27	300	Putative C->U-editing enzyme APOBEC-4	APOBEC4	DLPPMHMGQNP	1
Q6UXT9	183	Protein ABHD15	ABHD15	ERGYYPVIFHR	0.8667
Q6UXT9	347	Protein ABHD15	ABHD15	EAAVPVLCICS	0.7673
Q8NFV4	170	Protein ABHD11	ABHD11	ESTGVSHFATY	0.8
Q9H3Z7	178	Protein ABHD16B	ABHD16B	EGNAGFYEMGC	0.9049
Q9H3Z7	297	Protein ABHD16B	ABHD16B	EHFNLNVAEQL	0.9332
Q9P2A4	128	ABI gene family member 3	ABI3	ENLPPLTPYCR	0.9072
O14639	67	Actin-binding LIM protein 1	ABLIM1	DYCPRGRVCNS	0.8
O14639	93	Actin-binding LIM protein 1	ABLIM1	EKPVIHCHKCG	0.8281
O14639	131	Actin-binding LIM protein 1	ABLIM1	DLAQGGFFIKN	0.8387
O14639	203	Actin-binding LIM protein 1	ABLIM1	DCLCQLCAQPM	0.9
O14639	385	Actin-binding LIM protein 1	ABLIM1	DLAAIPKVKAI	0.8009
O14639	680	Actin-binding LIM protein 1	ABLIM1	DVSGGVRDYQT	0.7667
O14639	693	Actin-binding LIM protein 1	ABLIM1	DGHMPAMRMDR	0.8
O14639	751	Actin-binding LIM protein 1	ABLIM1	EIFGMSIQEFD	0.8
Q8N961	520	Ankyrin repeat and BTB/POZ domain-containing protein 2	ABTB2	DQGMTPLMYAC	0.8955
Q8N961	535	Ankyrin repeat and BTB/POZ domain-containing protein 2	ABTB2	EAMVQMLIDAG	0.8667
Q8N961	719	Ankyrin repeat and BTB/POZ domain-containing protein 2	ABTB2	EAMYYSAEHGY	0.8992
Q8N961	892	Ankyrin repeat and BTB/POZ domain-containing protein 2	ABTB2	DMKYHIFQMMM	0.8333
Q8N961	972	Ankyrin repeat and BTB/POZ domain-containing protein 2	ABTB2	EGFFLKHMKAL	0.8015
Q13085	302	Acetyl-CoA carboxylase 1	ACACA	EEVGYPVMIKA	0.8304
Q13085	303	Acetyl-CoA carboxylase 1	ACACA	EVGYPVMIKAS	0.8345
Q13085	329	Acetyl-CoA carboxylase 1	ACACA	DFPNLFRQVQA	0.8343
Q13085	554	Acetyl-CoA carboxylase 1	ACACA	DSQFGHCFSWG	0.8
Q13085	601	Acetyl-CoA carboxylase 1	ACACA	ESFQMNRIDTG	0.8001
Q13085	624	Acetyl-CoA carboxylase 1	ACACA	ERPDTMLGVVC	0.8371
Q13085	998	Acetyl-CoA carboxylase 1	ACACA	ETQFQNGHYDK	0.7702
Q13085	1458	Acetyl-CoA carboxylase 1	ACACA	EVAFNNTNVRT	0.7667
Q13085	1550	Acetyl-CoA carboxylase 1	ACACA	DSRTAQIMFQA	0.8667
Q13085	1563	Acetyl-CoA carboxylase 1	ACACA	DKQGPLHGMLI	0.9333
Q13085	1729	Acetyl-CoA carboxylase 1	ACACA	EIRHMFHVAWV	0.7667
Q13085	1795	Acetyl-CoA carboxylase 1	ACACA	ENLRGSGMIAG	0.7988
Q13085	2313	Acetyl-CoA carboxylase 1	ACACA	EVAMDSIIHMT	0.8667
P16219	36	Short-chain specific acyl-CoA dehydrogenase, mitochondrial	ACADS	ETHQMLLQTCR	1
P16219	63	Short-chain specific acyl-CoA dehydrogenase, mitochondrial	ACADS	EHLFPAAQVKK	0.8307
P16219	156	Short-chain specific acyl-CoA dehydrogenase, mitochondrial	ACADS	EPGNGSDAGAA	0.7701
Q5T8D3	251	Acyl-CoA-binding domain-containing protein 5	ACBD5	DIHASSSLNGR	0.7785
Q5T8D3	353	Acyl-CoA-binding domain-containing protein 5	ACBD5	DIQVPPGNGNI	0.8043
Q5FVE4	103	Long-chain-fatty-acid--CoA ligase ACSBG2	ACSBG2	ERFHGVGILGF	0.8333
Q5FVE4	142	Long-chain-fatty-acid--CoA ligase ACSBG2	ACSBG2	EVCQYVITHAK	0.9337
Q5FVE4	424	Long-chain-fatty-acid--CoA ligase ACSBG2	ACSBG2	ESSGPHTISNQ	0.8
P07108	43	Acyl-CoA-binding protein	DBI	ERPGMLDFTGK	1
O00590	30	Atypical chemokine receptor 2	ACKR2	EVAFMLCRKDA	0.8004
O00767	156	Acyl-CoA desaturase	SCD	DHRAHHKFSET	0.7666
O00767	169	Acyl-CoA desaturase	SCD	DPHNSRRGFFF	0.769
P49753	103	Acyl-coenzyme A thioesterase 2, mitochondrial	ACOT2	EKGALFQAHAR	0.8
P49753	215	Acyl-coenzyme A thioesterase 2, mitochondrial	ACOT2	EPGPFPGIVDM	0.8363
Q15067	250	Peroxisomal acyl-coenzyme A oxidase 1	ACOX1	ENMLMKYAQVK	0.9333
Q15067	423	Peroxisomal acyl-coenzyme A oxidase 1	ACOX1	ENTVMMLQTAR	0.8667
Q15067	528	Peroxisomal acyl-coenzyme A oxidase 1	ACOX1	EAHCHYVVVKL	0.9
Q96QU6	91	1-aminocyclopropane-1-carboxylate synthase-like protein 1	ACCS	EDKNPSGIINL	0.7985
Q96QU6	380	1-aminocyclopropane-1-carboxylate synthase-like protein 1	ACCS	ENHARLKAAHT	0.8
Q4AC99	104	Probable inactive 1-aminocyclopropane-1-carboxylate synthase-like protein 2	ACCSL	DVRYGQRAQLS	0.7665
Q4AC99	187	Probable inactive 1-aminocyclopropane-1-carboxylate synthase-like protein 2	ACCSL	ERLQESDMNCI	0.7667
Q4AC99	216	Probable inactive 1-aminocyclopropane-1-carboxylate synthase-like protein 2	ACCSL	EVARFLTYYCR	0.7945
P30447	130	HLA class I histocompatibility antigen, A-23 alpha chain	HLA-A	DGRFLRGYHQY	0.8255
Q07000	43	HLA class I histocompatibility antigen, Cw-15 alpha chain	HLA-C	EPHFIAVGYVD	0.7665
Q16537	330	Serine/threonine-protein phosphatase 2A 56 kDa regulatory subunit epsilon isoform	PPP2R5E	DVIEPSQFVKI	0.8121
Q13362	14	Serine/threonine-protein phosphatase 2A 56 kDa regulatory subunit gamma isoform	PPP2R5C	DAANSNGPFQP	0.9333
Q66LE6	53	Serine/threonine-protein phosphatase 2A 55 kDa regulatory subunit B delta isoform	PPP2R2D	DKGGRVVIFQR	1
Q66LE6	239	Serine/threonine-protein phosphatase 2A 55 kDa regulatory subunit B delta isoform	PPP2R2D	EFHPHQCNVFV	0.9
Q9TQE0	40	HLA class II histocompatibility antigen, DRB1-9 beta chain	HLA-DRB1	DKFECHFFNGT	0.8
Q8IZ83	37	Aldehyde dehydrogenase family 16 member A1	ALDH16A1	DRCLGHYVNGK	0.9
Q8IZ83	440	Aldehyde dehydrogenase family 16 member A1	ALDH16A1	ELGYGLQVGTV	0.7744
Q8IZ83	549	Aldehyde dehydrogenase family 16 member A1	ALDH16A1	DSSGNLHGYVA	0.8614
Q96GS6	8	Protein ABHD17A	ABHD17A	ELCCLFCCPPC	0.7673
Q7Z5R6	209	Amyloid beta A4 precursor protein-binding family B member 1-interacting protein	APBB1IP	EKTHCDCNVDW	0.8333
Q7Z5R6	301	Amyloid beta A4 precursor protein-binding family B member 1-interacting protein	APBB1IP	ESFCGTSIIVP	0.7665
Q7Z5R6	360	Amyloid beta A4 precursor protein-binding family B member 1-interacting protein	APBB1IP	ENVNIYYGTQH	0.8335
P31941	145	DNA dC->dU-editing enzyme APOBEC-3A	APOBEC3A	DAGAQVSIMTY	0.9333
Q9NRW3	106	DNA dC->dU-editing enzyme APOBEC-3C	APOBEC3C	EFLARHSNVNL	0.9389
Q9NRW3	146	DNA dC->dU-editing enzyme APOBEC-3C	APOBEC3C	EIMDYEDFKYC	0.7667
Q6NTF7	56	DNA dC->dU-editing enzyme APOBEC-3H	APOBEC3H	EICFINEIKSM	0.8608
Q8N139	426	ATP-binding cassette sub-family A member 6	ABCA6	ERHYSPLFFLN	0.8333
Q8N139	1083	ATP-binding cassette sub-family A member 6	ABCA6	ENMQYLLITSQ	0.8296
Q8N139	1444	ATP-binding cassette sub-family A member 6	ABCA6	DPTGQQQMWQA	0.9457
O94911	1153	ATP-binding cassette sub-family A member 8	ABCA8	ERMDVQPFLVF	0.8011
O94911	1409	ATP-binding cassette sub-family A member 8	ABCA8	DPEGQQQMWQA	0.8308
Q8IUA7	56	ATP-binding cassette sub-family A member 9	ABCA9	DTPQMSSMDLG	0.7682
Q8IUA7	1014	ATP-binding cassette sub-family A member 9	ABCA9	EHMDYEYGYRS	0.8333
Q9UBJ2	181	ATP-binding cassette sub-family D member 2	ABCD2	DHAYETYFTNQ	0.9001
Q9NUQ8	636	ATP-binding cassette sub-family F member 3	ABCF3	EPTNHLDMETI	0.8332
Q9UNQ0	504	ATP-binding cassette sub-family G member 2	ABCG2	DAFFVMMFTLM	1
Q9H172	160	ATP-binding cassette sub-family G member 4	ABCG4	EAMMVSANLKL	0.8333
Q9H172	269	ATP-binding cassette sub-family G member 4	ABCG4	DKLYILSQGQC	0.8889
Q9H222	224	ATP-binding cassette sub-family G member 5	ABCG5	DCMTANQIVVL	0.8667
Q9H222	237	ATP-binding cassette sub-family G member 5	ABCG5	ELARRNRIVVL	0.8667
Q9H222	293	ATP-binding cassette sub-family G member 5	ABCG5	EHSNPFDFYMD	0.8333
Q9H845	113	Acyl-CoA dehydrogenase family member 9, mitochondrial	ACAD9	EEYGGLGFSNT	0.8199
Q9H845	344	Acyl-CoA dehydrogenase family member 9, mitochondrial	ACAD9	EKFALMAQKAY	0.7678
Q9H845	607	Acyl-CoA dehydrogenase family member 9, mitochondrial	ACAD9	EKRAYICAHPL	0.9
P11310	93	Medium-chain specific acyl-CoA dehydrogenase, mitochondrial	ACADM	ENCGGLGLGTF	0.9
P11310	111	Medium-chain specific acyl-CoA dehydrogenase, mitochondrial	ACADM	ELAYGCTGVQT	0.9333
P11310	162	Medium-chain specific acyl-CoA dehydrogenase, mitochondrial	ACADM	EPGAGSDVAGI	0.8
Q15027	197	Arf-GAP with coiled-coil, ANK repeat and PH domain-containing protein 1	ACAP1	EAQATHFQQGH	0.7667
Q15027	261	Arf-GAP with coiled-coil, ANK repeat and PH domain-containing protein 1	ACAP1	EGPGGLVMEGH	0.9333
Q15027	400	Arf-GAP with coiled-coil, ANK repeat and PH domain-containing protein 1	ACAP1	EPGGVGHVVAQ	0.9333
Q96P50	87	Arf-GAP with coiled-coil, ANK repeat and PH domain-containing protein 3	ACAP3	EVVNYHMILFD	0.7681
Q96P50	665	Arf-GAP with coiled-coil, ANK repeat and PH domain-containing protein 3	ACAP3	ELHPGLLAHRA	0.8999
Q96GR2	194	Long-chain-fatty-acid--CoA ligase ACSBG1	ACSBG1	EACQYIAYDCC	0.7691
Q96GR2	202	Long-chain-fatty-acid--CoA ligase ACSBG1	ACSBG1	DCCANVIMVDT	1
Q96GR2	366	Long-chain-fatty-acid--CoA ligase ACSBG1	ACSBG1	EVEPTSHMGVP	0.8321
Q96GR2	388	Long-chain-fatty-acid--CoA ligase ACSBG1	ACSBG1	EVAAQSGFIRR	0.8697
Q96GR2	478	Long-chain-fatty-acid--CoA ligase ACSBG1	ACSBG1	ETSGPHFMSSP	0.8005
Q96GR2	555	Long-chain-fatty-acid--CoA ligase ACSBG1	ACSBG1	DADGFLYITGR	0.8254
P22303	351	Acetylcholinesterase	ACHE	DFHGLQVLVGV	0.7672
Q9UGM1	204	Neuronal acetylcholine receptor subunit alpha-9	CHRNA9	EVHGMPAVKNV	0.8914
Q04844	24	Acetylcholine receptor subunit epsilon	CHRNE	ELRLYHHLFNN	0.8667
Q04844	419	Acetylcholine receptor subunit epsilon	CHRNE	EVRCCVDAVNF	0.8667
Q04844	484	Acetylcholine receptor subunit epsilon	CHRNE	DLPYAPCIQP*	0.8202
P07510	160	Acetylcholine receptor subunit gamma	CHRNG	DWQNCSLIFQS	0.9
P11229	253	Muscarinic acetylcholine receptor M1	CHRM1	ETPPGRCCRCC	0.9332
P11229	401	Muscarinic acetylcholine receptor M1	CHRM1	ELGYWLCYVNS	0.8333
Q9NPJ3	76	Acyl-coenzyme A thioesterase 13	ACOT13	ERGAPGVSVDM	0.8001
Q99798	94	Aconitate hydratase, mitochondrial	ACO2	DRVAMQDATAQ	0.892
Q99798	100	Aconitate hydratase, mitochondrial	ACO2	DATAQMAMLQF	0.9667
Q99798	179	Aconitate hydratase, mitochondrial	ACO2	ENYAYPGVLLI	0.8182
Q99798	376	Aconitate hydratase, mitochondrial	ACO2	DIRVGLIGSCT	0.801
Q99798	391	Aconitate hydratase, mitochondrial	ACO2	EDMGRSAAVAK	0.9
Q99798	711	Aconitate hydratase, mitochondrial	ACO2	DPADYNKIHPV	0.7949
O15254	40	Peroxisomal acyl-coenzyme A oxidase 3	ACOX3	EGEGMLRFKKT	0.8667
O15254	257	Peroxisomal acyl-coenzyme A oxidase 3	ACOX3	DNGFAMFHKVR	0.7738
O15254	424	Peroxisomal acyl-coenzyme A oxidase 3	ACOX3	EACGGHGYLAM	1
Q4L235	24	Acyl-CoA synthetase family member 4	AASDH	ECNNQLPVYYT	0.8107
Q4L235	182	Acyl-CoA synthetase family member 4	AASDH	EHMDLRLKHCL	0.8463
Q4L235	998	Acyl-CoA synthetase family member 4	AASDH	DCFIYCCNMKG	0.8663
O60488	376	Long-chain-fatty-acid--CoA ligase 4	ACSL4	EIMDRIYKNVM	0.8333
O60488	608	Long-chain-fatty-acid--CoA ligase 4	ACSL4	DQSYVISFVVP	0.7686
O60488	705	Long-chain-fatty-acid--CoA ligase 4	ACSL4	ERMYGGK****	0.9334
Q53FZ2	466	Acyl-coenzyme A synthetase ACSM3, mitochondrial	ACSM3	DKDGYFWFVAR	0.8273
P0C7M7	386	Acyl-coenzyme A synthetase ACSM4, mitochondrial	ACSM4	EIKPGSMGKGM	0.7977
P61981	163	14-3-3 protein gamma	YWHAG	EHMQPTHPIRL	0.8658
Q9H2F3	91	3 beta-hydroxysteroid dehydrogenase type 7	HSD3B7	DVFGRASPKTI	0.7709
Q9H2F3	336	3 beta-hydroxysteroid dehydrogenase type 7	HSD3B7	DKAQRHFGYEP	0.8667
Q9Y3L3	260	SH3 domain-binding protein 1	SH3BP1	DHSPSMTATHF	0.7985
P78314	265	SH3 domain-binding protein 2	SH3BP2	EPCPRVPATPR	0.8003
P78314	370	SH3 domain-binding protein 2	SH3BP2	EAAMPGLFVPP	0.9667
P36639	120	7,8-dihydro-8-oxoguanine triphosphatase	NUDT1	ELMDVHVFCTD	0.8667
Q5SQ80	19	Ankyrin repeat domain-containing protein 20A2	ANKRD20A2	DHVYTGSGYRI	0.8668
Q5SQ80	315	Ankyrin repeat domain-containing protein 20A2	ANKRD20A2	EKGNRIVNGQG	0.8955
Q5SQ80	342	Ankyrin repeat domain-containing protein 20A2	ANKRD20A2	EDPAVKGAVQR	0.8325
Q5SQ80	448	Ankyrin repeat domain-containing protein 20A2	ANKRD20A2	EKTNVNMLYKK	0.9
A0PJZ0	19	Putative ankyrin repeat domain-containing protein 20A5	ANKRD20A5P	DHLYTGSGYRI	0.9
Q96GX2	28	Putative ataxin-7-like protein 3B	ATXN7L3B	DSCLGFCFEVH	0.8
O43741	117	5'-AMP-activated protein kinase subunit beta-2	PRKAB2	DLPEGEHQYKF	0.7667
P17174	45	Aspartate aminotransferase, cytoplasmic	GOT1	DCHPWVLPVVK	0.8333
P17174	356	Aspartate aminotransferase, cytoplasmic	GOT1	DQIGMFSFTGL	0.8048
Q7Z5M8	243	Protein ABHD12B	ABHD12B	EAPFTNMWVAS	0.8
Q9BZC7	477	ATP-binding cassette sub-family A member 2	ABCA2	ETFAFVGNVTH	0.7687
Q9BZC7	561	ATP-binding cassette sub-family A member 2	ABCA2	DNAACGWIQFM	0.9334
Q9BZC7	704	ATP-binding cassette sub-family A member 2	ABCA2	EHMMPLCMVIS	1
Q9BZC7	869	ATP-binding cassette sub-family A member 2	ABCA2	EVAGVGIQWHT	0.8651
Q9BZC7	888	ATP-binding cassette sub-family A member 2	ABCA2	DDFNLLLAVTM	0.8158
Q9BZC7	1353	ATP-binding cassette sub-family A member 2	ABCA2	EGHAGNLARCS	1
Q9BZC7	1687	ATP-binding cassette sub-family A member 2	ABCA2	DRFRLHRYGAI	0.8637
Q9BZC7	2110	ATP-binding cassette sub-family A member 2	ABCA2	EAFVNGHSVLK	0.7983
Q9BZC7	2310	ATP-binding cassette sub-family A member 2	ABCA2	ERHHTKVQYQL	0.9333
Q9BZC7	2354	ATP-binding cassette sub-family A member 2	ABCA2	DNVFVNFAKKQ	0.8668
O95342	421	Bile salt export pump	ABCB11	EFHNVTFHYPS	0.8561
O95342	473	Bile salt export pump	ABCB11	DPCEGMVTVDG	0.8331
O95342	534	Bile salt export pump	ABCB11	EANAYNFIMDL	0.9333
O95342	554	Bile salt export pump	ABCB11	EGGGQMSGGQK	0.9003
O95342	1056	Bile salt export pump	ABCB11	DRQPPISVYNT	0.7721
O95342	1302	Bile salt export pump	ABCB11	ELMAQKGAYYK	0.9333
Q96J66	25	ATP-binding cassette sub-family C member 11	ABCC11	DDMVSGLIYKT	0.9093
Q96J66	273	ATP-binding cassette sub-family C member 11	ABCC11	EGVCYGPLVLI	0.7896
Q96J66	590	ATP-binding cassette sub-family C member 11	ABCC11	ENILMGGAYDK	0.9
Q96J66	1140	ATP-binding cassette sub-family C member 11	ABCC11	EIIFQDYHMKY	0.8321
Q96J66	1193	ATP-binding cassette sub-family C member 11	ABCC11	EPMAGRILIDG	0.9542
Q96J66	1237	ATP-binding cassette sub-family C member 11	ABCC11	DPFDRHTDQQI	0.7667
Q8NE71	441	ATP-binding cassette sub-family F member 1	ABCF1	DPEMQNRPTQK	0.8333
Q8NE71	732	ATP-binding cassette sub-family F member 1	ABCF1	ESHAHTIQICK	1
Q9H221	202	ATP-binding cassette sub-family G member 8	ABCG8	DTRVGNMYVRG	0.8088
Q9H221	423	ATP-binding cassette sub-family G member 8	ABCG8	EACLMSMTIGF	0.8333
Q9H221	447	ATP-binding cassette sub-family G member 8	ABCG8	DTAALLFMIGA	0.8967
Q9H221	503	ATP-binding cassette sub-family G member 8	ABCG8	EHCAYIIIYGM	1
Q9UKU7	71	Isobutyryl-CoA dehydrogenase, mitochondrial	ACAD8	ELFPVDVMRKA	0.7963
P49748	149	Very long-chain specific acyl-CoA dehydrogenase, mitochondrial	ACADVL	ELGGVGLCNTQ	0.8104
P49748	165	Very long-chain specific acyl-CoA dehydrogenase, mitochondrial	ACADVL	EIVGMHDLGVG	0.7667
P49748	285	Very long-chain specific acyl-CoA dehydrogenase, mitochondrial	ACADVL	ERGFGGITHGP	0.9
P49748	381	Very long-chain specific acyl-CoA dehydrogenase, mitochondrial	ACADVL	EKLARMVMLQY	1
P49748	394	Very long-chain specific acyl-CoA dehydrogenase, mitochondrial	ACADVL	ESMAYMVSANM	0.8986
P49748	432	Very long-chain specific acyl-CoA dehydrogenase, mitochondrial	ACADVL	ECIQIMGGMGF	0.7667
Q15057	262	Arf-GAP with coiled-coil, ANK repeat and PH domain-containing protein 2	ACAP2	DAANGIVMEGY	0.9375
Q16570	24	Atypical chemokine receptor 1	ACKR1	DVWNSSYGVND	0.7667
Q16570	46	Atypical chemokine receptor 1	ACKR1	EAAAPCHSCNL	0.858
Q16570	290	Atypical chemokine receptor 1	ACKR1	EALAILHCVAT	0.9994
O94805	135	Actin-like protein 6B	ACTL6B	ELMFEQYNIPA	0.8
O94805	213	Actin-like protein 6B	ACTL6B	DIIPPYMIAAK	0.8
O94805	336	Actin-like protein 6B	ACTL6B	DIRPGLYGSVI	0.8966
Q8TDX5	135	2-amino-3-carboxymuconate-6-semialdehyde decarboxylase	ACMSD	ELGFPGVQIGT	0.8333
Q8TDX5	245	2-amino-3-carboxymuconate-6-semialdehyde decarboxylase	ACMSD	DLCAQDNPMNP	0.8333
P21399	29	Cytoplasmic aconitate hydratase	ACO1	DSRYGRLPFSI	0.7667
P21399	59	Cytoplasmic aconitate hydratase	ACO1	DIENILHWNVT	0.7999
P21399	96	Cytoplasmic aconitate hydratase	ACO1	DFAAMRDAVKK	0.9657
P21399	225	Cytoplasmic aconitate hydratase	ACO1	EAEAVMLGQPI	0.8333
P21399	497	Cytoplasmic aconitate hydratase	ACO1	DVVGYGCMTCI	1
P21399	600	Cytoplasmic aconitate hydratase	ACO1	ERQYVIPGMFK	0.7794
Q8N9L9	41	Acyl-coenzyme A thioesterase 4	ACOT4	EKGALFRAHAR	0.7667
Q8N9L9	210	Acyl-coenzyme A thioesterase 4	ACOT4	EAVCYMLQHPQ	0.8684
O14734	40	Acyl-coenzyme A thioesterase 8	ACOT8	DLFRGRHYWVP	0.8281
O14734	256	Acyl-coenzyme A thioesterase 8	ACOT8	DHSMWFHAPFR	0.7667
Q9NUZ1	124	Acyl-coenzyme A oxidase-like protein	ACOXL	ENAEKMYIGNA	0.9333
Q9NUZ1	127	Acyl-coenzyme A oxidase-like protein	ACOXL	EKMYIGNAMYG	0.8001
Q9NUZ1	348	Acyl-coenzyme A oxidase-like protein	ACOXL	ECTGGMGYMME	0.9044
Q08AH3	144	Acyl-coenzyme A synthetase ACSM2A, mitochondrial	ACSM2A	DILYRLQMSKA	0.8346
Q08AH3	451	Acyl-coenzyme A synthetase ACSM2A, mitochondrial	ACSM2A	DEDGYFQFMGR	0.8001
Q9NUB1	324	Acetyl-coenzyme A synthetase 2-like, mitochondrial	ACSS1	DHQPGDIFGCV	0.8667
Q9NUB1	489	Acetyl-coenzyme A synthetase 2-like, mitochondrial	ACSS1	EGSNVSGALCI	0.8999
Q9NUB1	590	Acetyl-coenzyme A synthetase 2-like, mitochondrial	ACSS1	EAAFAFIVVKD	0.8441
Q562R1	126	Beta-actin-like protein 2	ACTBL2	EAFNTPAMYVA	0.7989
Q562R1	168	Beta-actin-like protein 2	ACTBL2	EGYALPHAILR	0.8333
Q562R1	277	Beta-actin-like protein 2	ACTBL2	ETTFNSIMKCD	0.8288
Q8NER5	21	Activin receptor type-1C	ACVR1C	ELSPGLKCVCL	0.8043
Q8NER5	85	Activin receptor type-1C	ACVR1C	ECCFTDFCNNI	0.9333
Q8NER5	376	Activin receptor type-1C	ACVR1C	DTMNVNIFESF	0.8333
O14672	57	Disintegrin and metalloproteinase domain-containing protein 10	ADAM10	DQFLRLDFHAH	0.8
O14672	63	Disintegrin and metalloproteinase domain-containing protein 10	ADAM10	DFHAHGRHFNL	0.9667
O14672	121	Disintegrin and metalloproteinase domain-containing protein 10	ADAM10	DGRFEGFIQTR	0.7699
O14672	159	Disintegrin and metalloproteinase domain-containing protein 10	ADAM10	DDINYPHKYGP	0.8667
O14672	160	Disintegrin and metalloproteinase domain-containing protein 10	ADAM10	DINYPHKYGPQ	0.8334
O14672	218	Disintegrin and metalloproteinase domain-containing protein 10	ADAM10	EKNTCQLYIQT	0.8333
O14672	469	Disintegrin and metalloproteinase domain-containing protein 10	ADAM10	EECDCGYSDQC	0.7667
O14672	592	Disintegrin and metalloproteinase domain-containing protein 10	ADAM10	ELCHVCCMKKM	1
O43184	249	Disintegrin and metalloproteinase domain-containing protein 12	ADAM12	DKFYRPLNIRI	0.8258
O43184	405	Disintegrin and metalloproteinase domain-containing protein 12	ADAM12	EKGMGVCLFNL	0.9863
O43184	420	Disintegrin and metalloproteinase domain-containing protein 12	ADAM12	ESFGGQKCGNR	0.9
O43184	444	Disintegrin and metalloproteinase domain-containing protein 12	ADAM12	EECMNRCCNAT	0.9333
O43184	445	Disintegrin and metalloproteinase domain-containing protein 12	ADAM12	ECMNRCCNATT	0.8342
O43184	518	Disintegrin and metalloproteinase domain-containing protein 12	ADAM12	DGYCYNGICQT	0.9667
Q9Y3Q7	599	Disintegrin and metalloproteinase domain-containing protein 18	ADAM18	DGTMCGPEMYC	0.7672
Q9H013	110	Disintegrin and metalloproteinase domain-containing protein 19	ADAM19	EDHCFYHGTVR	0.9277
Q9H013	111	Disintegrin and metalloproteinase domain-containing protein 19	ADAM19	DHCFYHGTVRE	0.7981
Q9H013	239	Disintegrin and metalloproteinase domain-containing protein 19	ADAM19	EIANYVDKFYR	0.7667
Q9H013	245	Disintegrin and metalloproteinase domain-containing protein 19	ADAM19	DKFYRSLNIRI	0.8672
Q9H013	436	Disintegrin and metalloproteinase domain-containing protein 19	ADAM19	EECNNPCCNAS	0.7667
Q9H013	455	Disintegrin and metalloproteinase domain-containing protein 19	ADAM19	ECAHGSCCHQC	1
Q8TC27	272	Disintegrin and metalloproteinase domain-containing protein 32	ADAM32	DIAYLLIYMDY	0.8017
Q8TC27	462	Disintegrin and metalloproteinase domain-containing protein 32	ADAM32	ENCNGTSPECG	0.8002
Q8TC27	565	Disintegrin and metalloproteinase domain-containing protein 32	ADAM32	ENGDVIYAFVR	0.8666
Q99965	87	Disintegrin and metalloproteinase domain-containing protein 2	ADAM2	DFQNFCHYQGY	0.7961
Q99965	187	Disintegrin and metalloproteinase domain-containing protein 2	ADAM2	EKQLYNHMGSD	0.7667
Q99965	273	Disintegrin and metalloproteinase domain-containing protein 2	ADAM2	EKSNYVGATFQ	0.7667
Q99965	288	Disintegrin and metalloproteinase domain-containing protein 2	ADAM2	DANYAGGVVLH	0.7667
Q99965	378	Disintegrin and metalloproteinase domain-containing protein 2	ADAM2	DPFFKQQAVCG	0.8999
Q99965	456	Disintegrin and metalloproteinase domain-containing protein 2	ADAM2	EYCNGSSASCP	0.7667
Q99965	467	Disintegrin and metalloproteinase domain-containing protein 2	ADAM2	ENHYVQTGHPC	0.9667
Q99965	619	Disintegrin and metalloproteinase domain-containing protein 2	ADAM2	DKCNDRGVCNN	0.7667
Q6NVV9	59	Putative disintegrin and metalloproteinase domain-containing protein 5	ADAM5	DCNYNGYVAGI	0.8334
Q6NVV9	204	Putative disintegrin and metalloproteinase domain-containing protein 5	ADAM5	DSGGAFCFQGK	0.8636
Q6NVV9	362	Putative disintegrin and metalloproteinase domain-containing protein 5	ADAM5	DRHGVCNNFNH	0.8334
Q9H2U9	105	Disintegrin and metalloproteinase domain-containing protein 7	ADAM7	DHCFYQGSIVH	0.9001
Q9H2U9	521	Disintegrin and metalloproteinase domain-containing protein 7	ADAM7	ESHDICYKMNT	0.8335
Q9H2U9	639	Disintegrin and metalloproteinase domain-containing protein 7	ADAM7	ENPVDGHGLQC	0.7667
Q13443	223	Disintegrin and metalloproteinase domain-containing protein 9	ADAM9	ERYDMMGRNQT	0.8665
Q13443	247	Disintegrin and metalloproteinase domain-containing protein 9	ADAM9	DSMYIMLNIRI	0.9343
Q13443	454	Disintegrin and metalloproteinase domain-containing protein 9	ADAM9	ECAYGDCCKDC	0.9333
Q13443	484	Disintegrin and metalloproteinase domain-containing protein 9	ADAM9	EYCNGSSQFCQ	0.9
Q7Z6V5	41	tRNA-specific adenosine deaminase 2	ADAT2	EVPVGCLMVYN	0.7666
Q7Z6V5	144	tRNA-specific adenosine deaminase 2	ADAT2	DLPNTGRPFQC	0.8667
Q7Z695	445	Uncharacterized aarF domain-containing protein kinase 2	ADCK2	DLHPGNILVQG	1
Q7Z695	584	Uncharacterized aarF domain-containing protein kinase 2	ADCK2	ESNFASIVFAI	0.8667
P35611	233	Alpha-adducin	ADD1	DVKCVVHIHTP	0.9
P35611	313	Alpha-adducin	ADD1	EAFYYIHNLVV	0.8001
P35611	385	Alpha-adducin	ADD1	DNLGYRTGYPY	0.7666
Q70Z44	49	5-hydroxytryptamine receptor 3D	HTR3D	DRKAIGPVTNY	0.7668
Q13639	117	5-hydroxytryptamine receptor 4	HTR4	DRYYAICCQPL	0.8
Q13639	221	5-hydroxytryptamine receptor 4	HTR4	EHAHQIQMLQR	0.9667
Q9BXI3	119	Cytosolic 5'-nucleotidase 1A	NT5C1A	DVFDIVLMTNN	0.9319
P21589	357	5'-nucleotidase	NT5E	ECNMGNLICDA	0.8
P21589	377	5'-nucleotidase	NT5E	DEMFWNHVSMC	0.8
Q5VUR7	19	Ankyrin repeat domain-containing protein 20A3	ANKRD20A3	DHVYTGSGYRI	0.8668
Q5VUR7	315	Ankyrin repeat domain-containing protein 20A3	ANKRD20A3	EKGNRIVNGQG	0.8955
Q5VUR7	342	Ankyrin repeat domain-containing protein 20A3	ANKRD20A3	EDPAVKGAVQR	0.8325
Q5VUR7	448	Ankyrin repeat domain-containing protein 20A3	ANKRD20A3	EKTNVNMLYKK	0.9
Q9UNA3	59	Alpha-1,4-N-acetylglucosaminyltransferase	A4GNT	ERMEPPHLVSC	0.8647
Q9UNA3	209	Alpha-1,4-N-acetylglucosaminyltransferase	A4GNT	ENFVEHYNSAI	0.8309
Q9UNA3	213	Alpha-1,4-N-acetylglucosaminyltransferase	A4GNT	EHYNSAIWGNQ	0.8666
P05067	75	Amyloid beta A4 protein	APP	EVYPELQITNV	0.7935
P05067	177	Amyloid beta A4 protein	APP	DKFRGVEFVCC	0.7991
P05067	296	Amyloid beta A4 protein	APP	ETGPCRAMISR	0.8675
P05067	746	Amyloid beta A4 protein	APP	ERHLSKMQQNG	0.8666
P29275	174	Adenosine receptor A2b	ADORA2B	ENVVPMSYMVY	0.8
P01011	200	Alpha-1-antichymotrypsin	SERPINA3	DSQTMMVLVNY	0.8649
Q9UGJ0	322	5'-AMP-activated protein kinase subunit gamma-2	PRKAG2	DFINILHRYYK	0.8025
Q9UGJ0	426	5'-AMP-activated protein kinase subunit gamma-2	PRKAG2	DELGIGTYHNI	0.8333
Q13685	421	Angio-associated migratory cell protein	AAMP	DHKAKVFCVQR	0.9333
P54646	88	5'-AMP-activated protein kinase catalytic subunit alpha-2	PRKAA2	DFFMVMEYVSG	0.8667
P54646	100	5'-AMP-activated protein kinase catalytic subunit alpha-2	PRKAA2	ELFDYICKHGR	0.8685
P54646	113	5'-AMP-activated protein kinase catalytic subunit alpha-2	PRKAA2	EMEARRLFQQI	0.933
P54646	128	5'-AMP-activated protein kinase catalytic subunit alpha-2	PRKAA2	DYCHRHMVVHR	0.9
P54646	216	5'-AMP-activated protein kinase catalytic subunit alpha-2	PRKAA2	DEHVPTLFKKI	0.7826
Q9BTE6	104	Alanyl-tRNA editing protein Aarsd1	AARSD1	DHMQQHSGQHL	0.923
Q9BTE6	190	Alanyl-tRNA editing protein Aarsd1	AARSD1	DDHAGPIRVVN	0.7666
Q9BTE6	191	Alanyl-tRNA editing protein Aarsd1	AARSD1	DHAGPIRVVNI	1
P00505	286	Aspartate aminotransferase, mitochondrial	GOT2	ERVGAFTMVCK	0.9701
P00505	376	Aspartate aminotransferase, mitochondrial	GOT2	DQIGMFCFTGL	0.9334
P41238	133	C->U-editing enzyme APOBEC-1	APOBEC1	DLVNSGVTIQI	0.7668
O00400	108	Acetyl-coenzyme A transporter 1	SLC33A1	DQAFFSFVFWP	0.7708
O00400	401	Acetyl-coenzyme A transporter 1	SLC33A1	EHQGGFPIYYY	0.9012
O00400	508	Acetyl-coenzyme A transporter 1	SLC33A1	DGYYVESIICV	0.8088
Q9BR61	47	Acyl-CoA-binding domain-containing protein 6	ACBD6	EKAAAHLQGLI	0.8734
Q6JQN1	84	Acyl-CoA dehydrogenase family member 10	ACAD10	ENGPWMRFMRA	0.7692
Q6JQN1	176	Acyl-CoA dehydrogenase family member 10	ACAD10	DVIVESCMEGI	0.8334
Q6JQN1	292	Acyl-CoA dehydrogenase family member 10	ACAD10	DHGQSNPTYYI	0.7669
Q6JQN1	529	Acyl-CoA dehydrogenase family member 10	ACAD10	EEYFRMYCLQM	0.9667
Q6JQN1	752	Acyl-CoA dehydrogenase family member 10	ACAD10	EVCNCSAPDTG	0.7919
Q6JQN1	785	Acyl-CoA dehydrogenase family member 10	ACAD10	EGKARSCFAMT	0.7994
Q6JQN1	832	Acyl-CoA dehydrogenase family member 10	ACAD10	DPRCQLCVFMG	0.9004
Q6JQN1	845	Acyl-CoA dehydrogenase family member 10	ACAD10	DPHAPRHRQQS	0.9333
Q6JQN1	878	Acyl-CoA dehydrogenase family member 10	ACAD10	EDAPGGHGEVR	0.7933
Q6JQN1	879	Acyl-CoA dehydrogenase family member 10	ACAD10	DAPGGHGEVRF	0.7667
P32297	393	Neuronal acetylcholine receptor subunit alpha-3	CHRNA3	EGYPCQDGMCG	1
P32297	399	Neuronal acetylcholine receptor subunit alpha-3	CHRNA3	DGMCGYCHHRR	0.9
Q07001	440	Acetylcholine receptor subunit delta	CHRND	DGANFIVNHMR	0.7672
Q07912	47	Activated CDC42 kinase 1	TNK2	EKIGMGRPGQR	0.9667
Q07912	177	Activated CDC42 kinase 1	TNK2	EVNAMHSLDHR	0.7667
Q07912	252	Activated CDC42 kinase 1	TNK2	DLAARNLLLAT	0.8625
Q07912	281	Activated CDC42 kinase 1	TNK2	DDHYVMQEHRK	0.9
Q07912	359	Activated CDC42 kinase 1	TNK2	DIYNVMVQCWA	0.8643
Q07912	469	Activated CDC42 kinase 1	TNK2	DSDPRHCWGFP	0.7951
Q07912	705	Activated CDC42 kinase 1	TNK2	EIFQALQQECM	0.8334
Q8WYK0	25	Acyl-coenzyme A thioesterase 12	ACOT12	ELSAGQLLKWI	0.7998
Q8WYK0	44	Acyl-coenzyme A thioesterase 12	ACOT12	EKHAGVSCVTA	1
Q8WYK0	63	Acyl-coenzyme A thioesterase 12	ACOT12	ETARVGQVITI	0.7839
Q8WYK0	393	Acyl-coenzyme A thioesterase 12	ACOT12	EKHVGSPAHLA	0.8333
Q86TX2	41	Acyl-coenzyme A thioesterase 1	ACOT1	EKGALFQAHAR	0.8
Q86TX2	153	Acyl-coenzyme A thioesterase 1	ACOT1	EPGPFPGIVDM	0.8363
Q9NR19	346	Acetyl-coenzyme A synthetase, cytoplasmic	ACSS2	DFHAEDVFWCT	0.8333
Q9NR19	511	Acetyl-coenzyme A synthetase, cytoplasmic	ACSS2	EAEGYLVFKQP	0.8752
Q9NR19	557	Acetyl-coenzyme A synthetase, cytoplasmic	ACSS2	DQDGYYWITGR	0.7666
O95573	385	Long-chain-fatty-acid--CoA ligase 3	ACSL3	EIMDRIYKNVM	0.8333
O95573	714	Long-chain-fatty-acid--CoA ligase 3	ACSL3	ERMYGRK****	0.8621
Q9ULC5	132	Long-chain-fatty-acid--CoA ligase 5	ACSL5	DQFVGIFAQNR	0.8692
Q9ULC5	478	Long-chain-fatty-acid--CoA ligase 5	ACSL5	DVADMNYFTVN	1
Q6P461	19	Acyl-coenzyme A synthetase ACSM6, mitochondrial	ACSM6	EACCYPNQKCA	0.8
Q6P461	104	Acyl-coenzyme A synthetase ACSM6, mitochondrial	ACSM6	DTCALSHGDRL	0.7667
Q6P461	219	Acyl-coenzyme A synthetase ACSM6, mitochondrial	ACSM6	DPMAIFFTKGT	0.8
P68032	127	Actin, alpha cardiac muscle 1	ACTC1	ETFNVPAMYVA	0.8998
P68032	169	Actin, alpha cardiac muscle 1	ACTC1	EGYALPHAIMR	0.8999
P68032	278	Actin, alpha cardiac muscle 1	ACTC1	ETTYNSIMKCD	0.9
P12814	357	Alpha-actinin-1	ACTN1	EGRMVSDINNA	0.7667
P12814	791	Alpha-actinin-1	ACTN1	EFARIMSIVDP	0.8334
P37023	91	Serine/threonine-protein kinase receptor R3	ACVRL1	DSHLCNHNVSL	0.9295
P37023	363	Serine/threonine-protein kinase receptor R3	ACVRL1	DIGNNPRVGTK	0.7945
O43506	302	Disintegrin and metalloproteinase domain-containing protein 20	ADAM20	DTQGMKLGVAY	0.8024
O43506	419	Disintegrin and metalloproteinase domain-containing protein 20	ADAM20	EECDCGTIRQC	0.8667
O43506	476	Disintegrin and metalloproteinase domain-containing protein 20	ADAM20	EWCNGTSHQCP	0.8334
O43506	505	Disintegrin and metalloproteinase domain-containing protein 20	ADAM20	EKTCNNHDIQC	0.9
O43506	558	Disintegrin and metalloproteinase domain-containing protein 20	ADAM20	DIMCGRVQCEN	0.7755
Q96D53	290	AarF domain-containing protein kinase 4	ADCK4	EAACAQNFRQL	0.7666
Q96D53	304	AarF domain-containing protein kinase 4	ADCK4	DPFFRVPAVVK	0.7667
Q96D53	325	AarF domain-containing protein kinase 4	ADCK4	ELAGGVPLDQC	0.7667
Q96D53	341	AarF domain-containing protein kinase 4	ADCK4	DLRNQICFQLL	0.8
P00326	268	Alcohol dehydrogenase 1C	ADH1C	EVIGRLDTMMA	0.7996
P00326	274	Alcohol dehydrogenase 1C	ADH1C	DTMMASLLCCH	0.8438
P00326	285	Alcohol dehydrogenase 1C	ADH1C	EACGTSVIVGV	0.8357
Q9H2P0	161	Activity-dependent neuroprotector homeobox protein	ADNP	EQAVYYCKKCT	0.7773
Q9H2P0	525	Activity-dependent neuroprotector homeobox protein	ADNP	EKMAAHMRMVH	0.9667
Q9H2P0	577	Activity-dependent neuroprotector homeobox protein	ADNP	ESVAYHAQNNP	0.7971
Q9H2P0	645	Activity-dependent neuroprotector homeobox protein	ADNP	ERHQVIQTVHP	0.8
Q9H2P0	1086	Activity-dependent neuroprotector homeobox protein	ADNP	EPMHGSLAGVK	0.9559
P05141	11	ADP/ATP translocase 2	SLC25A5	DFLAGGVAAAI	0.8197
P05141	248	ADP/ATP translocase 2	SLC25A5	DIMYTGTLDCW	0.8
P30443	338	HLA class I histocompatibility antigen, A-1 alpha chain	HLA-A	DRKGGSYTQAA	0.8333
P13746	338	HLA class I histocompatibility antigen, A-11 alpha chain	HLA-A	DRKGGSYTQAA	0.8333
Q9Y2T4	43	Serine/threonine-protein phosphatase 2A 55 kDa regulatory subunit B gamma isoform	PPP2R2C	DKGGRVVIFQR	1
Q9Y2T4	229	Serine/threonine-protein phosphatase 2A 55 kDa regulatory subunit B gamma isoform	PPP2R2C	EFHPHHCNLFV	0.9
P13761	99	HLA class II histocompatibility antigen, DRB1-7 beta chain	HLA-DRB1	DRRGQVDTVCR	0.8
Q30167	39	HLA class II histocompatibility antigen, DRB1-10 beta chain	HLA-DRB1	EVKFECHFFNG	0.8328
P01911	31	HLA class II histocompatibility antigen, DRB1-15 beta chain	HLA-DRB1	DTRPRFLWQPK	0.7855
P31937	148	3-hydroxyisobutyrate dehydrogenase, mitochondrial	HIBADH	EKMGAVFMDAP	0.9
O95336	242	6-phosphogluconolactonase	PGLS	EAAARLLTVPF	0.84
P29274	170	Adenosine receptor A2a	ADORA2A	DVVPMNYMVYF	1
P0DMS8	19	Adenosine receptor A3	ADORA3	EIFIGLCAIVG	0.7667
P0DMS8	258	Adenosine receptor A3	ADORA3	EVPQLVLYMGI	0.7667
Q9NS82	445	Asc-type amino acid transporter 1	SLC7A10	EPMVCGVGVII	0.8667
Q9NS82	489	Asc-type amino acid transporter 1	SLC7A10	ELCFVVYPQDA	0.8
Q9Y235	75	C->U-editing enzyme APOBEC-2	APOBEC2	EAQGKGGQVQA	0.82
Q9Y235	171	C->U-editing enzyme APOBEC-2	APOBEC2	EAGCKLRIMKP	0.8361
Q9BV23	4	Monoacylglycerol lipase ABHD6	ABHD6	DVVNMFVIAGG	0.8333
O94929	601	Actin-binding LIM protein 3	ABLIM3	DLFHYDSMNAV	0.9332
O94929	652	Actin-binding LIM protein 3	ABLIM3	EEFYQVFGMTI	0.9331
Q709F0	167	Acyl-CoA dehydrogenase family member 11	ACAD11	EGYGIGAGYCK	0.9333
Q709F0	254	Acyl-CoA dehydrogenase family member 11	ACAD11	DLAHFSLFYFW	0.8333
Q709F0	592	Acyl-CoA dehydrogenase family member 11	ACAD11	DNFHGGHFEIH	0.8666
Q709F0	600	Acyl-CoA dehydrogenase family member 11	ACAD11	EIHFNQVRVPA	0.8006
P45954	212	Short/branched chain specific acyl-CoA dehydrogenase, mitochondrial	ACADSB	EHAGLFLVMAN	0.8333
P45954	328	Short/branched chain specific acyl-CoA dehydrogenase, mitochondrial	ACADSB	DFQGLQHQVAH	0.8667
P45954	376	Short/branched chain specific acyl-CoA dehydrogenase, mitochondrial	ACADSB	EIAGQTTSKCI	0.8333
P45954	387	Short/branched chain specific acyl-CoA dehydrogenase, mitochondrial	ACADSB	EWMGGVGYTKD	0.9
P30532	180	Neuronal acetylcholine receptor subunit alpha-5	CHRNA5	DLQNCSMKFGS	0.7899
P17787	124	Neuronal acetylcholine receptor subunit beta-2	CHRNB2	DGMYEVSFYSN	0.7925
P17787	341	Neuronal acetylcholine receptor subunit beta-2	CHRNB2	EKLPALLFMQQ	0.8001
P17787	380	Neuronal acetylcholine receptor subunit beta-2	CHRNB2	EAPGADSCTCF	0.8333
Q5JWF8	184	Actin-like protein 10	ACTL10	EAQCRRHGYAA	0.9
O96019	138	Actin-like protein 6A	ACTL6A	ELMFEHYNIPA	0.8663
O96019	142	Actin-like protein 6A	ACTL6A	EHYNIPAFFLC	0.8671
O96019	339	Actin-like protein 6A	ACTL6A	DIRPGLYGSVI	0.8966
Q9Y614	169	Actin-like protein 7B	ACTL7B	ETFGIPAMHVT	0.8668
Q9Y614	333	Actin-like protein 7B	ACTL7B	EEMAANVLLCG	0.8004
P08912	392	Muscarinic acetylcholine receptor M5	CHRM5	ETNNGCHKVKI	0.9667
Q68CK6	144	Acyl-coenzyme A synthetase ACSM2B, mitochondrial	ACSM2B	DILYRLQMSKA	0.8346
Q68CK6	451	Acyl-coenzyme A synthetase ACSM2B, mitochondrial	ACSM2B	DEDGYFQFMGR	0.8001
Q96CM8	460	Acyl-CoA synthetase family member 2, mitochondrial	ACSF2	ELCIRGYCVML	0.9333
Q96CM8	546	Acyl-CoA synthetase family member 2, mitochondrial	ACSF2	DRMGEEICACI	0.7667
Q96CM8	551	Acyl-CoA synthetase family member 2, mitochondrial	ACSF2	EICACIRLKDG	0.8997
Q9H568	56	Actin-like protein 8	ACTL8	DICHPDTFSYP	0.792
Q9H568	149	Actin-like protein 8	ACTL8	DSGYGLTRVQP	0.8796
Q9H568	191	Actin-like protein 8	ACTL8	EDCDRRCLFQL	0.9
Q8TDY3	121	Actin-related protein T2	ACTRT2	EKMAEVMFENF	0.8667
Q8TDY3	125	Actin-related protein T2	ACTRT2	EVMFENFGVPA	0.9
Q9BYD9	166	Actin-related protein T3	ACTRT3	EGYCLPHGVQQ	1
Q9BYD9	183	Actin-related protein T3	ACTRT3	DLTNYLMVLMK	0.8381
Q9BYD9	256	Actin-related protein T3	ACTRT3	EALFSPCHMNL	0.8287
Q9BYD9	272	Actin-related protein T3	ACTRT3	DKICFSSIMKC	0.8664
P61163	172	Alpha-centractin	ACTR1A	EGFAMPHSIMR	0.8667
P61163	219	Alpha-centractin	ACTR1A	ERACYLSINPQ	0.7676
Q9UKF2	243	Disintegrin and metalloproteinase domain-containing protein 30	ADAM30	DVRMRIHLKAL	0.8544
Q9UKF2	271	Disintegrin and metalloproteinase domain-containing protein 30	ADAM30	EVLGRFVIYKK	0.9333
Q9UKF2	447	Disintegrin and metalloproteinase domain-containing protein 30	ADAM30	DCRFRPSGYVC	0.9328
Q9UKF2	636	Disintegrin and metalloproteinase domain-containing protein 30	ADAM30	EKCNTRGVCNN	0.8333
Q9UKF2	663	Disintegrin and metalloproteinase domain-containing protein 30	ADAM30	EVGYGGSIDSG	0.7997
Q3MIX3	253	Uncharacterized aarF domain-containing protein kinase 5	ADCK5	EVMHPSFGFSW	0.8
Q3MIX3	291	Uncharacterized aarF domain-containing protein kinase 5	ADCK5	ELAHFPYVVVP	0.9
Q3MIX3	360	Uncharacterized aarF domain-containing protein kinase 5	ADCK5	DPHPGNVLVRK	0.9059
Q3MIX3	409	Uncharacterized aarF domain-containing protein kinase 5	ADCK5	DAAMRAHAAAL	0.8354
Q3MIX3	450	Uncharacterized aarF domain-containing protein kinase 5	ADCK5	EEAAYMVDMAR	0.8667
Q96PN6	32	Adenylate cyclase type 10	ADCY10	ERPFMDYFDGV	0.8667
Q96PN6	371	Adenylate cyclase type 10	ADCY10	DFCSQVHKIQT	0.899
Q96PN6	467	Adenylate cyclase type 10	ADCY10	EKVMFGMACLI	0.8
Q96PN6	492	Adenylate cyclase type 10	ADCY10	EINYFMYTMKK	1
Q96PN6	745	Adenylate cyclase type 10	ADCY10	EHHEVLVFQQT	0.9686
Q96PN6	922	Adenylate cyclase type 10	ADCY10	ECHRIRFCNPM	0.8542
Q96PN6	960	Adenylate cyclase type 10	ADCY10	DAHRCDHCRGR	0.8667
Q96PN6	965	Adenylate cyclase type 10	ADCY10	DHCRGRDFIPY	0.7874
Q96PN6	971	Adenylate cyclase type 10	ADCY10	DFIPYHHFTVN	0.9655
Q96PN6	1139	Adenylate cyclase type 10	ADCY10	EVCFNMGQIVL	1
Q96PN6	1179	Adenylate cyclase type 10	ADCY10	EKNRHFHYVNR	0.9333
Q96PN6	1244	Adenylate cyclase type 10	ADCY10	ETQNCFQIIKA	0.7673
Q96PN6	1275	Adenylate cyclase type 10	ADCY10	EVMAMEHIFNL	1
Q96PN6	1384	Adenylate cyclase type 10	ADCY10	DILLYSGFVYR	0.7668
Q96PN6	1468	Adenylate cyclase type 10	ADCY10	EGQVLHLQKQI	0.7667
Q9UEY8	225	Gamma-adducin	ADD3	DVKCVIHIHTL	0.8975
Q9UEY8	259	Gamma-adducin	ADD3	DVAYYDYQGSL	0.8045
Q9UEY8	305	Gamma-adducin	ADD3	EAFHYIFNVQL	0.9667
Q9UEY8	379	Gamma-adducin	ADD3	DNLGYRTGYAY	0.7667
P07327	51	Alcohol dehydrogenase 1A	ADH1A	DHVVSGTMVTP	0.9
P07327	268	Alcohol dehydrogenase 1A	ADH1A	EVIGRLDTMMA	0.7996
P07327	274	Alcohol dehydrogenase 1A	ADH1A	DTMMASLLCCH	0.8438
P07327	285	Alcohol dehydrogenase 1A	ADH1A	EACGTSVIVGV	0.8357
P00325	268	Alcohol dehydrogenase 1B	ADH1B	EVIGRLDTMMA	0.7996
P00325	274	Alcohol dehydrogenase 1B	ADH1B	DTMMASLLCCH	0.8438
P00325	285	Alcohol dehydrogenase 1B	ADH1B	EACGTSVIVGV	0.8357
P11766	239	Alcohol dehydrogenase class-3	ADH5	ECINPQDFSKP	0.8
P11766	259	Alcohol dehydrogenase class-3	ADH5	DGGVDYSFECI	0.7667
P55263	76	Adenosine kinase	ADK	EYHAGGSTQNS	0.8333
P55263	126	Adenosine kinase	ADK	DAHYYEQNEQP	0.9
P55263	134	Adenosine kinase	ADK	EQPTGTCAACI	0.8365
P55197	43	Protein AF-10	MLLT10	DGHGCSVAVHQ	0.9333
P55197	75	Protein AF-10	MLLT10	ERAARVRCELC	0.8002
P55197	96	Protein AF-10	MLLT10	DNGGWAHVVCA	0.8333
P55197	131	Protein AF-10	MLLT10	DRYNKTCYICD	0.8999
P55197	180	Protein AF-10	MLLT10	EEGNGADNVQY	0.8333
Q96P47	190	Arf-GAP with GTPase, ANK repeat and PH domain-containing protein 3	AGAP3	EVPMVLVGTQD	0.8333
Q96P47	689	Arf-GAP with GTPase, ANK repeat and PH domain-containing protein 3	AGAP3	ELLAVMTAMGN	0.9
Q96P47	833	Arf-GAP with GTPase, ANK repeat and PH domain-containing protein 3	AGAP3	ECADILIQHGC	0.9002
Q6QNK2	842	Adhesion G-protein coupled receptor D1	ADGRD1	DLMNGTRPGMA	0.8197
Q9BY15	70	Adhesion G protein-coupled receptor E3	ADGRE3	ECTPPYSVYCG	0.8667
Q9BY15	206	Adhesion G protein-coupled receptor E3	ADGRE3	ERKTFNLNVQM	0.7667
Q8IZF3	69	Adhesion G protein-coupled receptor F4	ADGRF4	DFHGEIGFTCN	0.9333
Q8IZF3	360	Adhesion G protein-coupled receptor F4	ADGRF4	DEKACQMMLDI	0.8285
Q8IZP9	215	Adhesion G-protein coupled receptor G2	ADGRG2	EHCCCSVRIPC	0.9667
Q8IZP9	715	Adhesion G-protein coupled receptor G2	ADGRG2	EAFHMYLALVK	0.8933
Q8IZP9	979	Adhesion G-protein coupled receptor G2	ADGRG2	DFTGKQHMFNE	0.8667
Q8IZF6	34	Adhesion G-protein coupled receptor G4	ADGRG4	DFFGRGDTYVS	0.8331
Q8IZF6	812	Adhesion G-protein coupled receptor G4	ADGRG4	EINGAIVFGGT	0.7666
Q8IZF6	929	Adhesion G-protein coupled receptor G4	ADGRG4	EMFNFNHTYVA	0.9
Q8IZF6	1933	Adhesion G-protein coupled receptor G4	ADGRG4	DVMAMSSIPMS	0.8
Q8IZF6	2572	Adhesion G-protein coupled receptor G4	ADGRG4	DHTFDGMAFSI	0.9001
Q8IZF6	2592	Adhesion G-protein coupled receptor G4	ADGRG4	EIFLGNVPVGG	0.8
O00468	170	Agrin	AGRN	DACRGMLCGFG	0.8332
O00468	188	Agrin	AGRN	EGPGRASCVCK	0.9334
O00468	535	Agrin	AGRN	DRCGQCRFGAL	0.9
O00468	577	Agrin	AGRN	ECMLHVHACTH	0.9
O00468	604	Agrin	AGRN	DAVCAFGAVCS	0.8333
O00468	624	Agrin	AGRN	EHPPPGPVCGS	0.9017
O00468	914	Agrin	AGRN	EESGSAHCVCP	0.7675
O00468	1334	Agrin	AGRN	DSQPCFHGGTC	0.8667
O00468	1346	Agrin	AGRN	DWALGGGFTCS	0.8764
O95490	280	Adhesion G protein-coupled receptor L2	ADGRL2	EQNNGMIVISQ	0.8255
O95490	355	Adhesion G protein-coupled receptor L2	ADGRL2	DVPFPNQYQYI	0.9667
O95490	683	Adhesion G protein-coupled receptor L2	ADGRL2	DFKFPLGIKGA	0.8372
O95490	795	Adhesion G protein-coupled receptor L2	ADGRL2	ERTMMGYWSTQ	0.8999
O95490	979	Adhesion G protein-coupled receptor L2	ADGRL2	EKACWLHVDNY	0.8667
O95490	1061	Adhesion G protein-coupled receptor L2	ADGRL2	ETIVMAYLFTI	0.7892
Q9HAR2	167	Adhesion G protein-coupled receptor L3	ADGRL3	DKIYYMPWTPY	0.7999
Q9HAR2	354	Adhesion G protein-coupled receptor L3	ADGRL3	DVPFPNSYQYI	0.9333
Q9HAR2	587	Adhesion G protein-coupled receptor L3	ADGRL3	DITYSVRAMDQ	0.8667
Q9HAR2	615	Adhesion G protein-coupled receptor L3	ADGRL3	DSAARSLNKAM	0.8004
Q9HAR2	704	Adhesion G protein-coupled receptor L3	ADGRL3	ENMGHGSTIQL	0.8395
Q9HAR2	799	Adhesion G protein-coupled receptor L3	ADGRL3	ENFNPNCSFWS	0.8328
Q9HAR2	1316	Adhesion G protein-coupled receptor L3	ADGRL3	ENHQPHHYTRR	0.9667
Q8NAA4	489	Autophagy-related protein 16-2	ATG16L2	DSRGPHCTQVI	0.9333
P01009	370	Alpha-1-antitrypsin	SERPINA1	EAAGAMFLEAI	0.8356
P04217	217	Alpha-1B-glycoprotein	A1BG	ESSQVLHPGNK	0.7779
P04217	360	Alpha-1B-glycoprotein	A1BG	ELHNISVADSA	0.7667
P04217	368	Alpha-1B-glycoprotein	A1BG	DSANYSCVYVD	0.9145
P04217	456	Alpha-1B-glycoprotein	A1BG	ELIFVGPQHAG	0.8399
Q9NQ94	84	APOBEC1 complementation factor	A1CF	EMRMMMDFNGN	0.9002
Q9NQ94	90	APOBEC1 complementation factor	A1CF	DFNGNNRGYAF	0.8317
Q9NQ94	120	APOBEC1 complementation factor	A1CF	EIRNGRLLGVC	0.8141
Q4UJ75	19	Ankyrin repeat domain-containing protein 20A4	ANKRD20A4	DHVYTGSGYRI	0.8668
Q4UJ75	315	Ankyrin repeat domain-containing protein 20A4	ANKRD20A4	EKGNRIVNGQG	0.8955
Q4UJ75	342	Ankyrin repeat domain-containing protein 20A4	ANKRD20A4	EDPAVKGAVQR	0.8325
Q4UJ75	448	Ankyrin repeat domain-containing protein 20A4	ANKRD20A4	EKTNVNMLYKK	0.9
P08697	200	Alpha-2-antiplasmin	SERPINF2	DLANINQWVKE	0.7972
P01023	99	Alpha-2-macroglobulin	A2M	EVMFLTVQVKG	0.8333
P01023	244	Alpha-2-macroglobulin	A2M	EEMNVSVCGLY	0.8024
P01023	467	Alpha-2-macroglobulin	A2M	ELPCGHTQTVQ	0.9333
P01023	640	Alpha-2-macroglobulin	A2M	EDCINRHNVYI	0.7666
P01023	711	Alpha-2-macroglobulin	A2M	DVMGRGHARLV	0.8211
P01023	974	Alpha-2-macroglobulin	A2M	EQNMVLFAPNI	0.7667
P01023	1030	Alpha-2-macroglobulin	A2M	ERYGRNQGNTW	0.7667
P01023	1137	Alpha-2-macroglobulin	A2M	EGDHGSHVYTK	0.9667
P01023	1382	Alpha-2-macroglobulin	A2M	DVKMVSGFIPL	0.8304
A8K2U0	302	Alpha-2-macroglobulin-like protein 1	A2ML1	DLIGYAYSHQI	0.9333
A8K2U0	647	Alpha-2-macroglobulin-like protein 1	A2ML1	DPMPQGHSSQR	0.8333
A8K2U0	879	Alpha-2-macroglobulin-like protein 1	A2ML1	EPCGGQKGFVP	0.8
A8K2U0	1301	Alpha-2-macroglobulin-like protein 1	A2ML1	EASGQGCVYVQ	0.9
Q9Y312	70	Protein AAR2 homolog	AAR2	EVGPRMGFFLS	0.8666
Q9Y312	160	Protein AAR2 homolog	AAR2	DVLPVLSMKHT	0.8103
Q4LEZ3	110	Alanine and arginine-rich domain-containing protein	AARD	EMHFQNHQLAR	0.9333
Q6PCB6	277	Protein ABHD17C	ABHD17C	EVIDFSHGLAM	0.8008
Q6PCB6	280	Protein ABHD17C	ABHD17C	DFSHGLAMYER	0.7957
Q96AK3	10	DNA dC->dU-editing enzyme APOBEC-3D	APOBEC3D	ERMYRDTFYDN	1
Q96AK3	76	DNA dC->dU-editing enzyme APOBEC-3D	APOBEC3D	ENHAEMCFLSW	0.9118
Q96AK3	206	DNA dC->dU-editing enzyme APOBEC-3D	APOBEC3D	EAMYPHIFYFH	1
Q96AK3	302	DNA dC->dU-editing enzyme APOBEC-3D	APOBEC3D	EFLARHSNVNL	0.9389
Q8IUX4	10	DNA dC->dU-editing enzyme APOBEC-3F	APOBEC3F	ERMYRDTFSYN	0.9
Q8IUX4	63	DNA dC->dU-editing enzyme APOBEC-3F	APOBEC3F	EHHAEMCFLSW	0.9667
Q8IUX4	193	DNA dC->dU-editing enzyme APOBEC-3F	APOBEC3F	EAMYPHIFYFH	1
Q8IUX4	289	DNA dC->dU-editing enzyme APOBEC-3F	APOBEC3F	EFLARHSNVNL	0.9389
Q8IUX4	329	DNA dC->dU-editing enzyme APOBEC-3F	APOBEC3F	EIMGYKDFKYC	0.8656
Q9HC16	10	DNA dC->dU-editing enzyme APOBEC-3G	APOBEC3G	ERMYRDTFSYN	0.9
Q9HC16	330	DNA dC->dU-editing enzyme APOBEC-3G	APOBEC3G	EAGAKISIMTY	0.8338
O95477	53	ATP-binding cassette sub-family A member 1	ABCA1	ECHFPNKAMPS	0.9667
O95477	89	ATP-binding cassette sub-family A member 1	ABCA1	EAPGVVGNFNK	0.9
O95477	612	ATP-binding cassette sub-family A member 1	ABCA1	EKKTGVYMQQM	0.9323
O95477	831	ATP-binding cassette sub-family A member 1	ABCA1	DTFLYGVMTWY	0.8391
O95477	1378	ATP-binding cassette sub-family A member 1	ABCA1	ELQPWMYNEQY	0.7892
O95477	1833	ATP-binding cassette sub-family A member 1	ABCA1	ERFGENRFVSP	0.8333
O95477	1983	ATP-binding cassette sub-family A member 1	ABCA1	EVHQNMGYCPQ	0.8333
O95477	2151	ATP-binding cassette sub-family A member 1	ABCA1	DLKPVQDFFGL	0.7726
O95477	2170	ATP-binding cassette sub-family A member 1	ABCA1	EKHRNMLQYQL	1
Q99758	471	ATP-binding cassette sub-family A member 3	ABCA3	EAVFPGQFGVP	0.78
Q99758	644	ATP-binding cassette sub-family A member 3	ABCA3	EVKQMLHIIGL	0.933
Q99758	1469	ATP-binding cassette sub-family A member 3	ABCA3	DHMTGREMLVM	0.8674
Q99758	1488	ATP-binding cassette sub-family A member 3	ABCA3	ERHIGACVENT	0.8
Q99758	1642	ATP-binding cassette sub-family A member 3	ABCA3	DEHQGMVHYHL	0.833
Q99758	1643	ATP-binding cassette sub-family A member 3	ABCA3	EHQGMVHYHLP	1
P78363	53	Retinal-specific ATP-binding cassette transporter	ABCA4	ECHFPNKAMPS	0.9667
P78363	627	Retinal-specific ATP-binding cassette transporter	ABCA4	EAPVGIYLQQM	0.8645
P78363	921	Retinal-specific ATP-binding cassette transporter	ABCA4	EHPGWVPGVCV	0.8333
P78363	1207	Retinal-specific ATP-binding cassette transporter	ABCA4	ELMDVVLHHVP	0.7729
P78363	1338	Retinal-specific ATP-binding cassette transporter	ABCA4	ECPGPQLNTGT	0.9
P78363	1731	Retinal-specific ATP-binding cassette transporter	ABCA4	DIMNYSVSAGL	0.8195
P78363	2009	Retinal-specific ATP-binding cassette transporter	ABCA4	EVHQNMGYCPQ	0.8333
P78363	2200	Retinal-specific ATP-binding cassette transporter	ABCA4	ERHYNMLQFQV	1
P78363	2242	Retinal-specific ATP-binding cassette transporter	ABCA4	DQVFVNFAKQQ	0.934
Q86UQ4	92	ATP-binding cassette sub-family A member 13	ABCA13	EHHFRLSRFQT	0.9333
Q86UQ4	124	ATP-binding cassette sub-family A member 13	ABCA13	EIHGMMDKAKN	0.9333
Q86UQ4	147	ATP-binding cassette sub-family A member 13	ABCA13	DSSYGSSFFTM	0.8667
Q86UQ4	255	ATP-binding cassette sub-family A member 13	ABCA13	EPVYHLSMQNI	0.9333
Q86UQ4	1342	ATP-binding cassette sub-family A member 13	ABCA13	DLFSCADIFQN	0.8928
Q86UQ4	1535	ATP-binding cassette sub-family A member 13	ABCA13	EIPNQFQNIWL	0.7667
Q86UQ4	1637	ATP-binding cassette sub-family A member 13	ABCA13	DVFNSLMPVVH	0.8
Q86UQ4	1814	ATP-binding cassette sub-family A member 13	ABCA13	EALACFPVVWC	0.8
Q86UQ4	1839	ATP-binding cassette sub-family A member 13	ABCA13	DPCNVHGLMSS	0.8338
Q86UQ4	1941	ATP-binding cassette sub-family A member 13	ABCA13	ELCPSGSIKQV	0.9333
Q86UQ4	2294	ATP-binding cassette sub-family A member 13	ABCA13	DVIAEMSFVPK	0.9
Q86UQ4	2354	ATP-binding cassette sub-family A member 13	ABCA13	DTHQGLKFMQD	0.9001
Q86UQ4	2596	ATP-binding cassette sub-family A member 13	ABCA13	DLAFEMIGVEP	0.8
Q86UQ4	2676	ATP-binding cassette sub-family A member 13	ABCA13	EILGCLVPINN	0.8614
Q86UQ4	2692	ATP-binding cassette sub-family A member 13	ABCA13	DFLYPNPISTH	0.7931
Q86UQ4	2887	ATP-binding cassette sub-family A member 13	ABCA13	EKYLGGLFVLT	0.8224
Q86UQ4	2925	ATP-binding cassette sub-family A member 13	ABCA13	EAMEMLQKVKM	0.8338
Q86UQ4	3600	ATP-binding cassette sub-family A member 13	ABCA13	EEYMRMMGVHP	0.9
Q86UQ4	3601	ATP-binding cassette sub-family A member 13	ABCA13	EYMRMMGVHPV	0.7907
Q86UQ4	4320	ATP-binding cassette sub-family A member 13	ABCA13	DSCGCLKCPNR	0.8333
Q86UQ4	4626	ATP-binding cassette sub-family A member 13	ABCA13	ELCYNQIKYDL	0.8656
Q2M3G0	500	ATP-binding cassette sub-family B member 5	ABCB5	EANAYDFIMEF	0.7997
Q2M3G0	520	ATP-binding cassette sub-family B member 5	ABCB5	EKGAQMSGGQK	1
Q2M3G0	608	ATP-binding cassette sub-family B member 5	ABCB5	ELMAKRGLYYS	0.7958
Q2M3G0	731	ATP-binding cassette sub-family B member 5	ABCB5	DAEIYSMIFVI	0.833
Q2M3G0	855	ATP-binding cassette sub-family B member 5	ABCB5	ETAAMTGFANK	0.9337
Q2M3G0	1221	ATP-binding cassette sub-family B member 5	ABCB5	DLIVVLHNGKI	0.8667
Q9NP78	405	ATP-binding cassette sub-family B member 9	ABCB9	EAAAYMYYVWG	0.9667
Q9NP78	638	ATP-binding cassette sub-family B member 9	ABCB9	EKGAQLSGGQK	0.9306
O60706	570	ATP-binding cassette sub-family C member 9	ABCC9	EAFASLSLFHI	0.7868
O60706	1031	ATP-binding cassette sub-family C member 9	ABCC9	DQTYYVAGFSI	0.8
O60706	1271	ATP-binding cassette sub-family C member 9	ABCC9	DLEVQMGAVKK	0.8
O14678	17	ATP-binding cassette sub-family D member 4	ABCD4	DLQFLQRFLQI	0.767
O14678	117	ATP-binding cassette sub-family D member 4	ABCD4	EHLHRLYFRGR	0.8301
O14678	219	ATP-binding cassette sub-family D member 4	ABCD4	EGDFRFKHMQI	0.8167
O14678	336	ATP-binding cassette sub-family D member 4	ABCD4	DVAGYTHRIGQ	0.8665
P45844	176	ATP-binding cassette sub-family G member 1	ABCG1	EAMMVSAHLKL	0.7918
P45844	285	ATP-binding cassette sub-family G member 1	ABCG1	DQLYVLSQGQC	0.9665
Q8N2K0	367	Monoacylglycerol lipase ABHD12	ABHD12	DLGYRHKYIYK	0.9
Q8TB40	133	Protein ABHD4	ABHD4	ETMGIPSMILL	0.8333
Q96I13	267	Protein ABHD8	ABHD8	DLVHKVIMING	0.7865
Q96I13	284	Protein ABHD8	ABHD8	EPSFCSIFNMP	0.7993
Q96I13	395	Protein ABHD8	ABHD8	EGSHMVMLECP	0.8
O95870	286	Protein ABHD16A	ABHD16A	EGNAGFYEVGC	0.9
O95870	327	Protein ABHD16A	ABHD16A	EANAMDVVVQF	0.8667
P42684	214	Abelson tyrosine-protein kinase 2	ABL2	EGRVYHYRINT	0.7825
P42684	409	Abelson tyrosine-protein kinase 2	ABL2	DLAARNCLVGE	0.9667
P42684	795	Abelson tyrosine-protein kinase 2	ABL2	DRMAMTLPRNC	0.8623
Q6H8Q1	170	Actin-binding LIM protein 2	ABLIM2	DKHWHLGCFKC	0.8329
Q6H8Q1	228	Actin-binding LIM protein 2	ABLIM2	EKHYHPSCALC	0.7667
Q8NEB7	362	Acrosin-binding protein	ACRBP	DSLGRRHMSTC	0.8667
Q8NEB7	432	Acrosin-binding protein	ACRBP	DLYGGLHMDFW	0.9667
P10323	26	Acrosin	ACR	DGPCGLRFRQN	0.8066
P10323	207	Acrosin	ACR	DLCNSTQWYNG	0.9
Q4G176	554	Acyl-CoA synthetase family member 3, mitochondrial	ACSF3	EEIPRNQMGKI	0.9667
P33121	462	Long-chain-fatty-acid--CoA ligase 1	ACSL1	ECTAGCCLTMP	0.8
P33121	474	Long-chain-fatty-acid--CoA ligase 1	ACSL1	DWTAGHVGAPM	0.7991
P62736	127	Actin, aortic smooth muscle	ACTA2	ETFNVPAMYVA	0.8998
P62736	169	Actin, aortic smooth muscle	ACTA2	EGYALPHAIMR	0.8999
P62736	278	Actin, aortic smooth muscle	ACTA2	ETTYNSIMKCD	0.9
P63267	126	Actin, gamma-enteric smooth muscle	ACTG2	ETFNVPAMYVA	0.8998
P63267	168	Actin, gamma-enteric smooth muscle	ACTG2	EGYALPHAIMR	0.8999
P63267	277	Actin, gamma-enteric smooth muscle	ACTG2	ETTYNSIMKCD	0.9
Q8TC94	252	Actin-like protein 9	ACTL9	ENIKHHYCYVA	0.8554
Q13444	171	Disintegrin and metalloproteinase domain-containing protein 15	ADAM15	DLHLPGHTCAL	0.8976
Q13444	510	Disintegrin and metalloproteinase domain-containing protein 15	ADAM15	EPCAGGQAVCM	1
Q13444	834	Disintegrin and metalloproteinase domain-containing protein 15	ADAM15	DLPGPGAGIPP	0.7777
Q9UKJ8	107	Disintegrin and metalloproteinase domain-containing protein 21	ADAM21	DDCYYHGYVEA	0.8665
Q9UKJ8	108	Disintegrin and metalloproteinase domain-containing protein 21	ADAM21	DCYYHGYVEAA	0.8012
Q9UKJ8	243	Disintegrin and metalloproteinase domain-containing protein 21	ADAM21	DSMYKQLGTYI	0.9009
Q9UKJ8	354	Disintegrin and metalloproteinase domain-containing protein 21	ADAM21	EFCFCGERGCI	0.9527
Q9UKJ8	418	Disintegrin and metalloproteinase domain-containing protein 21	ADAM21	EQCDCGSVQQC	0.9949
Q9UKJ8	475	Disintegrin and metalloproteinase domain-containing protein 21	ADAM21	EWCNGTSHQCP	0.8334
Q9UKJ8	637	Disintegrin and metalloproteinase domain-containing protein 21	ADAM21	ETCNMKGICNN	0.9329
Q9BZ11	94	Disintegrin and metalloproteinase domain-containing protein 33	ADAM33	ETHYGPDGQPV	0.7665
Q9BZ11	430	Disintegrin and metalloproteinase domain-containing protein 33	ADAM33	ECDCGPGQECR	0.8667
Q96M93	240	Adenosine deaminase domain-containing protein 1	ADAD1	ERAGQHEVVAI	0.8578
Q96M93	531	Adenosine deaminase domain-containing protein 1	ADAD1	EAGTYHAAKCM	0.8996
Q9NPF8	19	Arf-GAP with dual PH domain-containing protein 2	ADAP2	DTGNAHCADCG	0.9
Q9NPF8	190	Arf-GAP with dual PH domain-containing protein 2	ADAP2	EKIGHPHGLQI	0.9667
Q9NPF8	205	Arf-GAP with dual PH domain-containing protein 2	ADAP2	DGHTRNLFVYH	0.9667
Q9NPF8	281	Arf-GAP with dual PH domain-containing protein 2	ADAP2	DCHERRLLYYK	0.8022
Q96EY9	169	Probable inactive tRNA-specific adenosine deaminase-like protein 3	ADAT3	ERAAMQSHMER	0.8424
Q86TW2	91	Uncharacterized aarF domain-containing protein kinase 1	ADCK1	ELCCANRGTFI	0.9349
Q86TW2	304	Uncharacterized aarF domain-containing protein kinase 1	ADCK1	EMIFVNGFVHC	0.8454
Q86TW2	315	Uncharacterized aarF domain-containing protein kinase 1	ADCK1	DPHPGNVLVRK	0.9059
O60503	266	Adenylate cyclase type 9	ADCY9	EACFPSPGAGA	0.7665
O60503	457	Adenylate cyclase type 9	ADCY9	DHAYCCIEMGL	0.9
O60503	482	Adenylate cyclase type 9	ADCY9	EMVNMRVGVHT	0.8287
O60503	513	Adenylate cyclase type 9	ADCY9	DVNLANLMEQL	0.8425
O60503	1001	Adenylate cyclase type 9	ADCY9	EVSYRLHYHGD	0.9
O60503	1151	Adenylate cyclase type 9	ADCY9	DFNNNMLWFNF	0.833
P40145	167	Adenylate cyclase type 8	ADCY8	ERLYQRYFLGQ	0.7943
P40145	395	Adenylate cyclase type 8	ADCY8	DEHLQHQFHRI	0.9085
P40145	477	Adenylate cyclase type 8	ADCY8	DHAHCCVEMGL	0.8999
P40145	1214	Adenylate cyclase type 8	ADCY8	ENNNTGIIKGH	0.9
Q9NRN7	237	L-aminoadipate-semialdehyde dehydrogenase-phosphopantetheinyl transferase	AASDHPPT	EHHFVAVALRK	0.8024
Q96A54	331	Adiponectin receptor protein 1	ADIPOR1	DIWFQSHQIFH	0.8001
O95394	111	Phosphoacetylglucosamine mutase	PGM3	EKEAVNLQQDA	0.7999
O95394	211	Phosphoacetylglucosamine mutase	PGM3	DCANGIGALKL	0.8333
O95394	446	Phosphoacetylglucosamine mutase	PGM3	DLPNRQLKVQV	0.9332
O95994	121	Anterior gradient protein 2 homolog	AGR2	DGQYVPRIMFV	0.7764
Q8IWK6	507	Adhesion G protein-coupled receptor A3	ADGRA3	EAKACSRIVQC	1
Q8IWK6	680	Adhesion G protein-coupled receptor A3	ADGRA3	DTHHIPVNVTL	0.8663
Q5T601	16	Adhesion G-protein coupled receptor F1	ADGRF1	DGHGGFLGKND	0.9333
Q5T601	320	Adhesion G-protein coupled receptor F1	ADGRF1	EAAVSSFVQNL	0.7664
Q8IZF2	185	Adhesion G protein-coupled receptor F5	ADGRF5	DLMNTSSALYR	0.8153
Q8IZF2	1076	Adhesion G protein-coupled receptor F5	ADGRF5	DNRYILCKTAC	0.801
Q8IZF4	170	Adhesion G-protein coupled receptor G5	ADGRG5	DPVNISFWHNQ	0.7674
Q9HBW9	40	Adhesion G protein-coupled receptor L4	ADGRL4	EACYCNMGFSG	1
Q9HBW9	261	Adhesion G protein-coupled receptor L4	ADGRL4	DSYNMKHIHPH	0.9667
Q9NZD4	43	Alpha-hemoglobin-stabilizing protein	AHSP	DWMNFYINYYR	0.9254
Q9BQI0	101	Allograft inflammatory factor 1-like	AIF1L	DTISYRDFVNM	0.8667
Q96NN9	101	Apoptosis-inducing factor 3	AIFM3	EFHALGHKCPH	0.9328
Q96NN9	374	Apoptosis-inducing factor 3	AIFM3	ERVGRALMKMF	0.7999
Q16352	311	Alpha-internexin	INA	EIHEYRRQLQA	0.8667
Q02040	15	A-kinase anchor protein 17A	AKAP17A	ELCPAYGLYLK	0.7985
Q02040	50	A-kinase anchor protein 17A	AKAP17A	EVMERLKGMVQ	0.8043
Q02040	179	A-kinase anchor protein 17A	AKAP17A	EKFGEIRNVDI	0.8333
O60218	186	Aldo-keto reductase family 1 member B10	AKR1B10	ECHPYLTQEKL	0.9333
Q04828	12	Aldo-keto reductase family 1 member C1	AKR1C1	DGHFMPVLGFG	0.7667
Q04828	309	Aldo-keto reductase family 1 member C1	AKR1C1	DIFAGPPNYPF	0.8999
P51857	81	3-oxo-5-beta-steroid 4-dehydrogenase	AKR1D1	DIFYCGKLWAT	0.799
P51857	195	3-oxo-5-beta-steroid 4-dehydrogenase	AKR1D1	ECHPYFTQPKL	0.8667
Q5JQC9	27	A-kinase anchor protein 4	AKAP4	DLYNPEGQQDQ	0.7787
Q5JQC9	153	A-kinase anchor protein 4	AKAP4	ENCYSVYADQV	0.8667
Q5JQC9	568	A-kinase anchor protein 4	AKAP4	EDCPGSTMGYM	0.9333
Q5JQC9	569	A-kinase anchor protein 4	AKAP4	DCPGSTMGYMA	0.8657
Q5JQC9	682	A-kinase anchor protein 4	AKAP4	ELDCTSGMKQA	0.7993
O43823	33	A-kinase anchor protein 8	AKAP8	ENYNYYGAQNT	0.9667
O43823	184	A-kinase anchor protein 8	AKAP8	DGFMRGRGQGR	0.9001
O43823	382	A-kinase anchor protein 8	AKAP8	DRAADRIQFAC	0.8261
O43823	477	A-kinase anchor protein 8	AKAP8	EAAHCLACDML	0.8242
Q7Z591	72	AT-hook-containing transcription factor	AKNA	DPHPQPDGHQD	0.8666
Q7Z591	153	AT-hook-containing transcription factor	AKNA	EGHGNTSPMAL	0.8
Q7Z591	862	AT-hook-containing transcription factor	AKNA	EAAPPGPGVPP	0.8667
Q9H8T0	261	AKT-interacting protein	AKTIP	EQHNKSVHVAG	0.8526
Q53TS8	165	Amyotrophic lateral sclerosis 2 chromosomal region candidate gene 11 protein	ALS2CR11	EVKYFSVQVPR	0.7667
Q53TS8	234	Amyotrophic lateral sclerosis 2 chromosomal region candidate gene 11 protein	ALS2CR11	EVEFMFSYGNF	0.8611
Q53TS8	236	Amyotrophic lateral sclerosis 2 chromosomal region candidate gene 11 protein	ALS2CR11	EFMFSYGNFGY	0.8
Q53TS8	468	Amyotrophic lateral sclerosis 2 chromosomal region candidate gene 11 protein	ALS2CR11	ESMPDRKMKNV	0.8
Q53TS8	535	Amyotrophic lateral sclerosis 2 chromosomal region candidate gene 11 protein	ALS2CR11	DLHDMTSFTHL	0.8303
P51648	250	Fatty aldehyde dehydrogenase	ALDH3A2	EASLQNQIVWK	0.8664
P43353	178	Aldehyde dehydrogenase family 3 member B1	ALDH3B1	EHRFDYIFFTG	0.8939
P43353	221	Aldehyde dehydrogenase family 3 member B1	ALDH3B1	DNCDPQTVANR	0.867
Q9BYF1	213	Angiotensin-converting enzyme 2	ACE2	DGYDYSRGQLI	0.8336
Q9BYF1	335	Angiotensin-converting enzyme 2	ACE2	DPGNVQKAVCH	0.9666
Q15822	246	Neuronal acetylcholine receptor subunit alpha-2	CHRNA2	DCCAEIYPDVT	0.8
Q05901	4	Neuronal acetylcholine receptor subunit beta-3	CHRNB3	DFMLVLIVLGI	0.9012
Q05901	163	Neuronal acetylcholine receptor subunit beta-3	CHRNB3	DRQNCSMKFGS	0.8441
P25106	78	Atypical chemokine receptor 3	ACKR3	DTHCYILNLAI	0.9
Q99424	240	Peroxisomal acyl-coenzyme A oxidase 2	ACOX2	DIGPKMDFDQT	0.8363
Q99424	385	Peroxisomal acyl-coenzyme A oxidase 2	ACOX2	ELHALSTGMKA	0.9317
Q99424	577	Peroxisomal acyl-coenzyme A oxidase 2	ACOX2	DLHAIHGILTN	1
Q6ZNF0	245	Acid phosphatase type 7	ACP7	EVYFFLHYGRH	0.8
Q9BYX7	125	Putative beta-actin-like protein 3	POTEKP	ETFNTPAMYVA	0.7667
Q9BYX7	259	Putative beta-actin-like protein 3	POTEKP	EALFQPCFLGM	0.7693
P68133	127	Actin, alpha skeletal muscle	ACTA1	ETFNVPAMYVA	0.8998
P68133	169	Actin, alpha skeletal muscle	ACTA1	EGYALPHAIMR	0.8999
P68133	278	Actin, alpha skeletal muscle	ACTA1	ETTYNSIMKCD	0.9
P68133	294	Actin, alpha skeletal muscle	ACTA1	DLYANNVMSGG	0.8666
P42025	172	Beta-centractin	ACTR1B	EGFAMPHSIMR	0.8667
P42025	219	Beta-centractin	ACTR1B	ERACYLSINPQ	0.7676
Q03154	148	Aminoacylase-1	ACY1	EVGGHQGMELF	0.8
Q03154	163	Aminoacylase-1	ACY1	EFHALRAGFAL	0.8326
P45381	114	Aspartoacylase	ASPA	DLHNTTSNMGC	0.8099
P14621	13	Acylphosphatase-2	ACYP2	EVFGRVQGVCF	1
Q9P0K1	128	Disintegrin and metalloproteinase domain-containing protein 22	ADAM22	EVKGGEHCYYQ	0.9048
Q9P0K1	133	Disintegrin and metalloproteinase domain-containing protein 22	ADAM22	EHCYYQGHIRG	0.9325
Q9P0K1	181	Disintegrin and metalloproteinase domain-containing protein 22	ADAM22	DFHFHSVYKSR	0.8333
Q9P0K1	199	Disintegrin and metalloproteinase domain-containing protein 22	ADAM22	DLPSEFQQVNI	0.8999
Q9P0K1	364	Disintegrin and metalloproteinase domain-containing protein 22	ADAM22	DLMAVTLAQSL	0.8313
Q9P0K1	531	Disintegrin and metalloproteinase domain-containing protein 22	ADAM22	DGYSCDGVQGI	0.8
Q9P0K1	536	Disintegrin and metalloproteinase domain-containing protein 22	ADAM22	DGVQGICFGGR	0.8624
Q9P0K1	653	Disintegrin and metalloproteinase domain-containing protein 22	ADAM22	DGTPCGPQMMC	0.9
O75077	133	Disintegrin and metalloproteinase domain-containing protein 23	ADAM23	DTKARHQQKHN	0.8035
O75077	179	Disintegrin and metalloproteinase domain-containing protein 23	ADAM23	EIHYENGKPQY	0.8326
O75077	194	Disintegrin and metalloproteinase domain-containing protein 23	ADAM23	EHCYYHGSIRG	0.9333
O75077	515	Disintegrin and metalloproteinase domain-containing protein 23	ADAM23	ECDCGFHVECY	0.9276
O75077	588	Disintegrin and metalloproteinase domain-containing protein 23	ADAM23	DGYACNQNQGR	0.9349
O75077	677	Disintegrin and metalloproteinase domain-containing protein 23	ADAM23	EIIPTSFYHQG	0.8141
Q9UKQ2	104	Disintegrin and metalloproteinase domain-containing protein 28	ADAM28	DCYYQGHILNE	0.9667
Q9UKQ2	476	Disintegrin and metalloproteinase domain-containing protein 28	ADAM28	EMCNGKSGNCP	0.8563
Q9UKQ2	558	Disintegrin and metalloproteinase domain-containing protein 28	ADAM28	DTMCGKLFCQG	0.7668
Q9UKF5	345	Disintegrin and metalloproteinase domain-containing protein 29	ADAM29	DTCRCSQPRCI	0.7667
Q9UKF5	393	Disintegrin and metalloproteinase domain-containing protein 29	ADAM29	DIFNVKRCGNG	0.8681
Q9UKF5	466	Disintegrin and metalloproteinase domain-containing protein 29	ADAM29	EWCNGTSHKCP	0.7997
Q9UKF5	529	Disintegrin and metalloproteinase domain-containing protein 29	ADAM29	DRVGHCGIKNA	0.7666
Q9UKF5	561	Disintegrin and metalloproteinase domain-containing protein 29	ADAM29	EIPNMSDHTTV	0.7903
O75689	71	Arf-GAP with dual PH domain-containing protein 1	ADAP1	EFMASHGNDAA	0.7664
O00116	181	Alkyldihydroxyacetonephosphate synthase, peroxisomal	AGPS	DRVFRAHGHCL	0.9672
O00116	331	Alkyldihydroxyacetonephosphate synthase, peroxisomal	AGPS	DLVVHIKMVTP	0.7669
O00116	572	Alkyldihydroxyacetonephosphate synthase, peroxisomal	AGPS	DAGACIYFYFA	0.9333
Q9BUB4	81	tRNA-specific adenosine deaminase 1	ADAT1	DILNDSHAEVI	0.8334
Q9BUB4	155	tRNA-specific adenosine deaminase 1	ADAT1	DQPCCPVFRNW	0.7993
Q8NI60	24	Atypical kinase ADCK3, mitochondrial	ADCK3	ETHLQHLGIGG	0.9647
Q8NI60	305	Atypical kinase ADCK3, mitochondrial	ADCK3	DFMPLKQMMKT	0.7948
Q8NI60	371	Atypical kinase ADCK3, mitochondrial	ADCK3	DVNNLMAVLNM	0.8362
Q8NI60	466	Atypical kinase ADCK3, mitochondrial	ADCK3	EICYNILVLCL	0.8283
Q8NI60	515	Atypical kinase ADCK3, mitochondrial	ADCK3	DRSFTDLYIQI	0.8333
Q08828	341	Adenylate cyclase type 1	ADCY1	ENHCRRIKILG	0.7667
Q08828	352	Adenylate cyclase type 1	ADCY1	DCYYCVSGLTQ	0.8348
Q08828	366	Adenylate cyclase type 1	ADCY1	DHAHCCVEMGL	0.8999
Q08828	430	Adenylate cyclase type 1	ADCY1	EAAGLPGKVHI	0.8006
Q08828	521	Adenylate cyclase type 1	ADCY1	EIPFSNVMTCE	0.8333
O43306	137	Adenylate cyclase type 6	ADCY6	ERLYQRYFFQM	0.9667
O43306	363	Adenylate cyclase type 6	ADCY6	EDMMFHKIYIQ	0.8374
O43306	364	Adenylate cyclase type 6	ADCY6	DMMFHKIYIQK	0.7999
O43306	442	Adenylate cyclase type 6	ADCY6	DHAHCCVEMGV	0.8333
O43306	783	Adenylate cyclase type 6	ADCY6	DITACHLQQLN	0.9238
O43306	935	Adenylate cyclase type 6	ADCY6	EEMEELQAYNR	0.7667
O43306	1049	Adenylate cyclase type 6	ADCY6	DQVGRSHITAL	0.9667
O43306	1075	Adenylate cyclase type 6	ADCY6	EHSFNNFQMKI	1
P13945	83	Beta-3 adrenergic receptor	ADRB3	DLVMGLLVVPP	0.8285
Q9H0C2	180	ADP/ATP translocase 4	SLC25A31	DGIAGLYQGFG	0.8333
Q8IUX7	493	Adipocyte enhancer-binding protein 1	AEBP1	EEMTFHGNVDK	0.8
Q8IUX7	992	Adipocyte enhancer-binding protein 1	AEBP1	EIMAMNGNRPI	0.9667
Q96SZ5	113	2-aminoethanethiol dioxygenase	ADO	DHPGMHGMLKV	1
Q96SZ5	219	2-aminoethanethiol dioxygenase	ADO	DCHYYRVLEPV	0.7667
Q8WTP8	308	Apoptosis-enhancing nuclease	AEN	DLAHGSRGGAR	0.8667
P43652	267	Afamin	AFM	DGCCEGDVVQC	0.9333
P43652	481	Afamin	AFM	ELCGVNENRTI	0.7667
Q6ULP2	58	Aftiphilin	AFTPH	EFVPSNHFMPI	0.9185
Q6ULP2	126	Aftiphilin	AFTPH	DGMERPGNLNK	0.7747
Q6ULP2	657	Aftiphilin	AFTPH	EACFPSILVPD	0.8667
Q6ULP2	710	Aftiphilin	AFTPH	DAHGLRYQWGG	0.8064
Q6ULP2	910	Aftiphilin	AFTPH	DLTFMHAKVLM	0.831
Q9UKV8	76	Protein argonaute-2	AGO2	EHMVQHFKTQI	1
Q9UKV8	268	Protein argonaute-2	AGO2	EITHCGQMKRK	0.9667
Q9UKV8	502	Protein argonaute-2	AGO2	EPMFRHLKNTY	0.8332
Q9UKV8	695	Protein argonaute-2	AGO2	EKDYQPGITFI	0.7998
Q8TD06	112	Anterior gradient protein 3	AGR3	DGQYVPRIMFV	0.7764
Q86SQ6	326	Adhesion G protein-coupled receptor A1	ADGRA1	DAHPALDANGA	0.8267
Q86SQ6	410	Adhesion G protein-coupled receptor A1	ADGRA1	DPHLHGCLQGR	0.8333
O94910	172	Adhesion G protein-coupled receptor L1	ADGRL1	DRIYVMPWIPY	0.8662
O94910	992	Adhesion G protein-coupled receptor L1	ADGRL1	EKACWLRVDNY	0.7667
Q719I0	243	Activator of 90 kDa heat shock protein ATPase homolog 2	AHSA2	EEHYAMVALNF	1
P17516	12	Aldo-keto reductase family 1 member C4	AKR1C4	DGHFMPVLGFG	0.7667
Q9UKA4	421	A-kinase anchor protein 11	AKAP11	ESPYGNLCDAP	0.871
Q9UKA4	661	A-kinase anchor protein 11	AKAP11	EVCQFSYPQTP	0.8332
Q9UKA4	828	A-kinase anchor protein 11	AKAP11	EKAACLRNICL	0.9333
Q9UKA4	841	A-kinase anchor protein 11	AKAP11	EHNPGNQNDFK	0.8667
Q5T2L2	115	Putative aldo-keto reductase family 1 member C8	AKR1C8P	DLFIIHVPFAM	0.8255
P31749	401	RAC-alpha serine/threonine-protein kinase	AKT1	EIMQHRFFAGI	0.8668
P31749	441	RAC-alpha serine/threonine-protein kinase	AKT1	EFTAQMITITP	0.771
P31751	66	RAC-beta serine/threonine-protein kinase	AKT2	ERPRPNTFVIR	0.7667
Q9Y243	115	RAC-gamma serine/threonine-protein kinase	AKT3	ERMNCSPTSQI	0.9333
Q9Y672	203	Dolichyl pyrophosphate Man9GlcNAc2 alpha-1,3-glucosyltransferase	ALG6	ELYHALPFFCF	0.9028
Q9Y672	361	Dolichyl pyrophosphate Man9GlcNAc2 alpha-1,3-glucosyltransferase	ALG6	EIPFMSTWFLL	0.8353
Q9Y672	385	Dolichyl pyrophosphate Man9GlcNAc2 alpha-1,3-glucosyltransferase	ALG6	ELLMPSVVTTM	0.7667
Q9BT30	111	Alpha-ketoglutarate-dependent dioxygenase alkB homolog 7, mitochondrial	ALKBH7	DLEARGYIKPH	0.895
Q8TCU4	341	Alstrom syndrome protein 1	ALMS1	DLCSYMSWKTR	0.9
Q8TCU4	1100	Alstrom syndrome protein 1	ALMS1	EKPGIFYQQTL	0.8
Q8TCU4	1148	Alstrom syndrome protein 1	ALMS1	EKPSIFHQQAL	0.8258
Q8TCU4	1195	Alstrom syndrome protein 1	ALMS1	EKPGIFYQQTL	0.8
Q8TCU4	1242	Alstrom syndrome protein 1	ALMS1	EKPGIFYQQVL	0.8333
Q8TCU4	1337	Alstrom syndrome protein 1	ALMS1	EKPGVFYQQVL	0.8772
Q8TCU4	1432	Alstrom syndrome protein 1	ALMS1	EKPGSFYQQVL	0.8331
Q8TCU4	2506	Alstrom syndrome protein 1	ALMS1	ESRVRAHAWNM	0.8667
Q8TCU4	2977	Alstrom syndrome protein 1	ALMS1	DQMNKHHFPLP	0.8179
Q8TCU4	3356	Alstrom syndrome protein 1	ALMS1	ENADASVQVLI	0.8333
Q8TCU4	3523	Alstrom syndrome protein 1	ALMS1	EHMCLPLPYQN	0.9682
Q8TCU4	3661	Alstrom syndrome protein 1	ALMS1	EWSGRQQQRNK	0.7666
Q8TCU4	3840	Alstrom syndrome protein 1	ALMS1	EHTRRRHIQVA	0.8333
Q96L96	320	Alpha-protein kinase 3	ALPK3	DRYCGLPKYEI	0.7788
Q96L96	856	Alpha-protein kinase 3	ALPK3	DRSAQKGMMTQ	0.9268
Q96L96	1044	Alpha-protein kinase 3	ALPK3	ERPGGVPCMDQ	0.9333
Q96L96	1218	Alpha-protein kinase 3	ALPK3	ERVENNHLVQS	0.7887
Q96L96	1528	Alpha-protein kinase 3	ALPK3	EGPAALAIVQA	0.8494
Q96L96	1612	Alpha-protein kinase 3	ALPK3	ELRGGGYGCGL	0.9
Q96L96	1807	Alpha-protein kinase 3	ALPK3	DRFASSHQCNA	0.9
Q9Y615	218	Actin-like protein 7A	ACTL7A	EVGHGVSYVVP	0.8667
P53396	584	ATP-citrate synthase	ACLY	ETMNYAQIRTI	0.8672
P53396	690	ATP-citrate synthase	ACLY	DRYPGSTFMDH	1
P53396	706	ATP-citrate synthase	ACLY	DTPGVKMIVVL	0.7879
P53396	803	ATP-citrate synthase	ACLY	DLVANGVIVPA	0.7999
P53396	1053	ATP-citrate synthase	ACLY	DIGALNGIFVL	0.8194
Q8WXI4	82	Acyl-coenzyme A thioesterase 11	ACOT11	ERHAGCPCVTA	0.9
Q8WXI4	205	Acyl-coenzyme A thioesterase 11	ACOT11	ESRDCSRMVPA	0.9
Q8WXI4	361	Acyl-coenzyme A thioesterase 11	ACOT11	DRKYIVSCKQT	0.7881
Q9Y305	121	Acyl-coenzyme A thioesterase 9, mitochondrial	ACOT9	DSLGVLICYMH	0.8
P13798	139	Acylamino-acid-releasing enzyme	APEH	EKHGPVYEDDC	0.7667
P13798	346	Acylamino-acid-releasing enzyme	APEH	DVVPRQLGENF	0.8
P13798	387	Acylamino-acid-releasing enzyme	APEH	DLFAVDTQVGT	0.9333
P13798	574	Acylamino-acid-releasing enzyme	APEH	EHFDASHVALM	0.8333
P60709	125	Actin, cytoplasmic 1	ACTB	ETFNTPAMYVA	0.7667
P60709	167	Actin, cytoplasmic 1	ACTB	EGYALPHAILR	0.8333
P60709	276	Actin, cytoplasmic 1	ACTB	ETTFNSIMKCD	0.8288
P36896	49	Activin receptor type-1B	ACVR1B	DGACMVSIFNL	0.9386
P36896	60	Activin receptor type-1B	ACVR1B	DGMEHHVRTCI	0.8667
P36896	89	Activin receptor type-1B	ACVR1B	DLRNTHCCYTD	0.8667
P36896	368	Activin receptor type-1B	ACVR1B	DIAPNQRVGTK	0.8697
Q04771	46	Activin receptor type-1	ACVR1	DHCEGQQCFSS	0.7667
Q04771	61	Activin receptor type-1	ACVR1	DGFHVYQKGCF	0.8
Q04771	97	Activin receptor type-1	ACVR1	DWCNRNITAQL	0.8333
Q96HD9	114	N-acyl-aromatic-L-amino acid amidohydrolase (carboxylate-forming)	ACY3	DLHNTTANMGT	0.7667
Q96HD9	133	N-acyl-aromatic-L-amino acid amidohydrolase (carboxylate-forming)	ACY3	EVFAMHLCRHL	0.8544
Q96HD9	207	N-acyl-aromatic-L-amino acid amidohydrolase (carboxylate-forming)	ACY3	ELFNQGTAFPA	0.8537
O75078	359	Disintegrin and metalloproteinase domain-containing protein 11	ADAM11	EYGNMGAMAVT	0.8333
O75078	457	Disintegrin and metalloproteinase domain-containing protein 11	ADAM11	ECDCGSVQECS	0.8
O75078	482	Disintegrin and metalloproteinase domain-containing protein 11	ADAM11	DAMCSDGLCCR	0.7975
O75078	531	Disintegrin and metalloproteinase domain-containing protein 11	ADAM11	DGYYCDHEQGR	0.9
O75078	536	Disintegrin and metalloproteinase domain-containing protein 11	ADAM11	DHEQGRCYGGR	0.8673
P08913	94	Alpha-2A adrenergic receptor	ADRA2A	EVMGYWYFGKA	0.7667
P08913	312	Alpha-2A adrenergic receptor	ADRA2A	ERGPRGKGKAR	0.7947
P18825	112	Alpha-2C adrenergic receptor	ADRA2C	ELMAYWYFGQV	0.8658
Q6DHV7	64	Adenosine deaminase-like protein	ADAL	EECFQMFQTIH	0.7994
Q6DHV7	228	Adenosine deaminase-like protein	ADAL	DRIGHGTFLNS	0.8022
Q6DHV7	274	Adenosine deaminase-like protein	ADAL	DQHHFGFWYSI	0.9
P78325	103	Disintegrin and metalloproteinase domain-containing protein 8	ADAM8	DHCFYQGHVEG	0.8392
P78325	429	Disintegrin and metalloproteinase domain-containing protein 8	ADAM8	DCRNRCCNSTT	0.7667
P78325	444	Disintegrin and metalloproteinase domain-containing protein 8	ADAM8	EGAQCAHGTCC	0.9381
P78325	477	Disintegrin and metalloproteinase domain-containing protein 8	ADAM8	EFCDGRHPECP	0.9652
P78325	547	Disintegrin and metalloproteinase domain-containing protein 8	ADAM8	DMCGVLQCKGG	0.7998
Q6P093	188	Arylacetamide deacetylase-like 2	AADACL2	DSSGGNLATAV	0.7982
Q5VUY2	129	Arylacetamide deacetylase-like 4	AADACL4	DCYHGLCNYLA	0.9667
Q5VUY2	156	Arylacetamide deacetylase-like 4	AADACL4	DHHSPALFQDC	0.8667
Q5VUY2	165	Arylacetamide deacetylase-like 4	AADACL4	DCMNASIHFLK	0.8758
Q08462	18	Adenylate cyclase type 2	ADCY2	EAAGGGDGLPR	0.7667
Q08462	35	Adenylate cyclase type 2	ADCY2	ESYYCMSQQHP	0.9333
Q08462	339	Adenylate cyclase type 2	ADCY2	DCYYCVSGLPI	0.8974
Q08462	379	Adenylate cyclase type 2	ADCY2	DINMRVGVHSG	0.7667
Q08462	417	Adenylate cyclase type 2	ADCY2	EAGGVPGRVHI	0.7666
Q08462	527	Adenylate cyclase type 2	ADCY2	DVPMGQHNFQN	0.9667
Q08462	964	Adenylate cyclase type 2	ADCY2	ERQYMHIGTMV	0.8938
O60266	303	Adenylate cyclase type 3	ADCY3	DQQQFNTMYMY	0.8346
O60266	368	Adenylate cyclase type 3	ADCY3	DCYYCICGLPD	0.833
O60266	382	Adenylate cyclase type 3	ADCY3	DHAVCSILMGL	0.9
O60266	446	Adenylate cyclase type 3	ADCY3	EAGGIPGRVHI	0.8046
O60266	898	Adenylate cyclase type 3	ADCY3	EHVARHFLGSK	0.8333
O60266	939	Adenylate cyclase type 3	ADCY3	ESINNGGIECL	0.8649
O60266	1075	Adenylate cyclase type 3	ADCY3	ESTGVMGNIQV	0.8
Q8NFM4	242	Adenylate cyclase type 4	ADCY4	EIMARLQAGQG	1
Q8NFM4	362	Adenylate cyclase type 4	ADCY4	DINMRVGVHSG	0.7667
Q8NFM4	400	Adenylate cyclase type 4	ADCY4	EAGGVPGRVHI	0.7666
Q8NFM4	538	Adenylate cyclase type 4	ADCY4	DAKFFQVIEQL	0.7667
O95622	36	Adenylate cyclase type 5	ADCY5	DSRANGYPHAP	0.7666
O95622	227	Adenylate cyclase type 5	ADCY5	ERLYQRYFFRL	0.7666
O95622	296	Adenylate cyclase type 5	ADCY5	DHMGLACYALI	0.833
O95622	453	Adenylate cyclase type 5	ADCY5	EDMMFHKIYIQ	0.8374
O95622	454	Adenylate cyclase type 5	ADCY5	DMMFHKIYIQK	0.7999
O95622	532	Adenylate cyclase type 5	ADCY5	DHAHCCVEMGM	0.9636
O95622	651	Adenylate cyclase type 5	ADCY5	EEKAMIAKMNR	0.8429
O95622	677	Adenylate cyclase type 5	ADCY5	ERPFYNHLGGN	0.8998
O95622	948	Adenylate cyclase type 5	ADCY5	EVPGVTLFDNA	0.8151
O95622	968	Adenylate cyclase type 5	ADCY5	DFFNNGTSQCP	0.7667
O95622	1027	Adenylate cyclase type 5	ADCY5	EEMEELQAYNR	0.7667
O95622	1167	Adenylate cyclase type 5	ADCY5	EHSFNNFQMKI	1
P51828	255	Adenylate cyclase type 7	ADCY7	EHGDRRCMPDN	0.8
P51828	264	Adenylate cyclase type 7	ADCY7	DNNFHSLYVKR	0.8
P51828	406	Adenylate cyclase type 7	ADCY7	EAAGVPGRVHI	0.8665
P51828	596	Adenylate cyclase type 7	ADCY7	DFACASLIFVC	0.8527
P51828	768	Adenylate cyclase type 7	ADCY7	DCCGQGLGNLT	0.8613
P51828	876	Adenylate cyclase type 7	ADCY7	DCVCVMFASVP	0.8
Q8N7X0	10	Androglobin	ADGB	EVHRINSAHGS	0.8322
Q8N7X0	25	Androglobin	ADGB	DFYPFGSNVQS	0.8001
Q8N7X0	525	Androglobin	ADGB	EMHFVRSLIKK	0.8
Q8N7X0	637	Androglobin	ADGB	DFCVCFQNIYI	0.8667
Q8N7X0	1556	Androglobin	ADGB	DELNQQQAMQK	0.9669
Q9Y2D8	210	Afadin- and alpha-actinin-binding protein	SSX2IP	ERLHQLVMNKK	0.9667
Q9Y2D8	248	Afadin- and alpha-actinin-binding protein	SSX2IP	EARNEDEMYKI	0.8333
Q16186	295	Proteasomal ubiquitin receptor ADRM1	ADRM1	EIMAPILANAD	0.7977
Q16186	375	Proteasomal ubiquitin receptor ADRM1	ADRM1	EAFAKAMQNNA	0.8
Q9Y6U3	286	Adseverin	SCIN	DHGAAKQIFVW	0.7999
Q9Y6U3	461	Adseverin	SCIN	DRSLGGQAVQI	0.9616
Q9Y6U3	610	Adseverin	SCIN	EDHPPRLYGCS	0.8
Q9Y6U3	611	Adseverin	SCIN	DHPPRLYGCSN	0.8061
P51825	141	AF4/FMR2 family member 1	AFF1	EPMPSLHAKSC	0.8676
P51826	85	AF4/FMR2 family member 3	AFF3	DRSNQSHLVGV	0.8008
P51826	1013	AF4/FMR2 family member 3	AFF3	ECGNAMEQGPM	0.8001
Q9UHB7	88	AF4/FMR2 family member 4	AFF4	EKSNPNFFEQR	0.9
Q9UHB7	685	AF4/FMR2 family member 4	AFF4	DSFFRQRMFSP	0.9333
Q9UHB7	1128	AF4/FMR2 family member 4	AFF4	DKVMGPLIFNA	0.8667
C9J202	25	Putative glycosyltransferase ALG1L2	ALG1L2	DLQHRLFMKLG	0.7967
C9J202	199	Putative glycosyltransferase ALG1L2	ALG1L2	ELAAQLQYFAD	0.8383
Q9UPQ3	219	Arf-GAP with GTPase, ANK repeat and PH domain-containing protein 1	AGAP1	ERVFQDVAQKI	0.7919
Q9UPQ3	816	Arf-GAP with GTPase, ANK repeat and PH domain-containing protein 1	AGAP1	ECIDVLLQYGC	0.8
A6NIR3	33	Arf-GAP with GTPase, ANK repeat and PH domain-containing protein 5	AGAP5	EAGAGDRMAGA	0.8604
A6NIR3	38	Arf-GAP with GTPase, ANK repeat and PH domain-containing protein 5	AGAP5	DRMAGAPMAAA	0.9333
A6NIR3	57	Arf-GAP with GTPase, ANK repeat and PH domain-containing protein 5	AGAP5	EVGEDLHMHHI	0.8297
A6NIR3	60	Arf-GAP with GTPase, ANK repeat and PH domain-containing protein 5	AGAP5	EDLHMHHIRDQ	0.8356
A6NIR3	152	Arf-GAP with GTPase, ANK repeat and PH domain-containing protein 5	AGAP5	DSTASQHYLTM	0.9
A6NIR3	463	Arf-GAP with GTPase, ANK repeat and PH domain-containing protein 5	AGAP5	EAMALQSIQNM	0.9662
A6NIR3	649	Arf-GAP with GTPase, ANK repeat and PH domain-containing protein 5	AGAP5	DVMARDAHGNT	0.9
A6NIR3	671	Arf-GAP with GTPase, ANK repeat and PH domain-containing protein 5	AGAP5	ECINVLLQYGC	0.9283
Q5VUJ5	38	Putative Arf-GAP with GTPase, ANK repeat and PH domain-containing protein 7	AGAP7P	DRMAGAPMAAA	0.9333
Q5VUJ5	129	Putative Arf-GAP with GTPase, ANK repeat and PH domain-containing protein 7	AGAP7P	DSTAIQHYLTM	0.9
Q5VUJ5	440	Putative Arf-GAP with GTPase, ANK repeat and PH domain-containing protein 7	AGAP7P	EAMALQSIQNM	0.9662
Q5VUJ5	626	Putative Arf-GAP with GTPase, ANK repeat and PH domain-containing protein 7	AGAP7P	DVMARDAHGNT	0.9
Q5VUJ5	648	Putative Arf-GAP with GTPase, ANK repeat and PH domain-containing protein 7	AGAP7P	ECINVLLQYGC	0.9283
O95433	245	Activator of 90 kDa heat shock protein ATPase homolog 1	AHSA1	DRGGKFHMVDG	0.9667
O95433	299	Activator of 90 kDa heat shock protein ATPase homolog 1	AHSA1	ELCMEGRGIPA	0.8333
Q96BJ3	214	Axin interactor, dorsalization-associated protein	AIDA	EDTYVHFNVDI	0.8545
O00170	204	AH receptor-interacting protein	AIP	DAIACLKNLQM	0.866
C9JRZ8	127	Aldo-keto reductase family 1 member B15	AKR1B15	DKGNMISGKGT	0.9
C9JRZ8	186	Aldo-keto reductase family 1 member B15	AKR1B15	ECHPYLTQEKL	0.9333
P24588	30	A-kinase anchor protein 5	AKAP5	EKASMLCFKRR	0.7668
Q96JD6	196	1,5-anhydro-D-fructose reductase	AKR1E2	ECHPYLTQKNL	1
O94788	228	Retinal dehydrogenase 2	ALDH1A2	EAGFPPGVINI	0.9
O94788	306	Retinal dehydrogenase 2	ALDH1A2	EQAHQGVFFNQ	1
Q3SY69	436	Mitochondrial 10-formyltetrahydrofolate dehydrogenase	ALDH1L2	EIMVKMPYQCF	0.8228
Q3SY69	710	Mitochondrial 10-formyltetrahydrofolate dehydrogenase	ALDH1L2	DKAVRMGMGAV	0.9333
Q3SY69	766	Mitochondrial 10-formyltetrahydrofolate dehydrogenase	ALDH1L2	DHGPQNHKAHL	0.7922
Q3SY69	888	Mitochondrial 10-formyltetrahydrofolate dehydrogenase	ALDH1L2	DVAAPFGGVKQ	0.9068
Q60I27	93	ALS2 C-terminal-like protein	ALS2CL	DRVLQAHIEYI	0.7667
Q60I27	377	ALS2 C-terminal-like protein	ALS2CL	DGRNHVGNFCQ	0.8333
Q60I27	404	ALS2 C-terminal-like protein	ALS2CL	DKFDCYKCHWR	0.8
Q60I27	415	ALS2 C-terminal-like protein	ALS2CL	EGSMCGYGICE	0.8985
Q60I27	784	ALS2 C-terminal-like protein	ALS2CL	DSFYSQGIANL	0.8117
Q60I27	902	ALS2 C-terminal-like protein	ALS2CL	EIHLIRDMMDP	0.9342
Q60I27	908	ALS2 C-terminal-like protein	ALS2CL	DMMDPNHTGGL	0.8413
Q96Q35	79	Amyotrophic lateral sclerosis 2 chromosomal region candidate gene 12 protein	ALS2CR12	EVINVSPGYQL	0.9667
Q96Q35	136	Amyotrophic lateral sclerosis 2 chromosomal region candidate gene 12 protein	ALS2CR12	ELTAIIEQMNR	0.7999
Q96Q35	142	Amyotrophic lateral sclerosis 2 chromosomal region candidate gene 12 protein	ALS2CR12	EQMNRDHQSAQ	0.9667
P30838	226	Aldehyde dehydrogenase, dimeric NADP-preferring	ALDH3A1	DVACRRIAWGK	0.7982
Q9BV10	309	Dol-P-Man:Man(7)GlcNAc(2)-PP-Dol alpha-1,6-mannosyltransferase	ALG12	ELRFIIYAFPM	0.9
Q9BV10	394	Dol-P-Man:Man(7)GlcNAc(2)-PP-Dol alpha-1,6-mannosyltransferase	ALG12	DVAAAQTGVSR	0.8132
Q9BV10	435	Dol-P-Man:Man(7)GlcNAc(2)-PP-Dol alpha-1,6-mannosyltransferase	ALG12	EAAPGLLALYR	0.7927
Q9BT22	122	Chitobiosyldiphosphodolichol beta-mannosyltransferase	ALG1	EPGAYIFLQNP	0.8666
Q9BT22	155	Chitobiosyldiphosphodolichol beta-mannosyltransferase	ALG1	DWHNYGYSIMG	0.9667
Q9BT22	228	Chitobiosyldiphosphodolichol beta-mannosyltransferase	ALG1	DLQHRLFMKLG	0.7967
Q9BT22	308	Chitobiosyldiphosphodolichol beta-mannosyltransferase	ALG1	DGHNLPSLVCV	0.8821
Q9BT22	381	Chitobiosyldiphosphodolichol beta-mannosyltransferase	ALG1	DMFGCCLPVCA	0.826
Q9BT22	415	Chitobiosyldiphosphodolichol beta-mannosyltransferase	ALG1	ELAAQLQMLFS	0.8
Q9H553	171	Alpha-1,3/1,6-mannosyltransferase ALG2	ALG2	DCILVNSQFTA	0.8
Q9H553	325	Alpha-1,3/1,6-mannosyltransferase ALG2	ALG2	EHFGIVPLEAM	0.7674
Q9H553	333	Alpha-1,3/1,6-mannosyltransferase ALG2	ALG2	EAMYMQCPVIA	0.9333
Q6P6C2	194	RNA demethylase ALKBH5	ALKBH5	DYQPGGCIVSH	0.8001
Q6P6C2	263	RNA demethylase ALKBH5	ALKBH5	EITHCIRPQDI	0.8331
Q6P6C2	332	RNA demethylase ALKBH5	ALKBH5	DAAHRPRILEM	0.7989
Q9Y4X0	136	AMME syndrome candidate gene 1 protein	AMMECR1	DVLYCHLYGYQ	0.8574
Q9Y4X0	169	AMME syndrome candidate gene 1 protein	AMMECR1	DKRLRGCIGTF	0.8672
P35609	538	Alpha-actinin-2	ACTN2	DLQDMFIVHSI	0.8333
P35609	673	Alpha-actinin-2	ACTN2	DQMNQLKQYEH	0.8
P35609	682	Alpha-actinin-2	ACTN2	EHNIINYKNNI	0.8333
P35609	777	Alpha-actinin-2	ACTN2	DFRACLISMGY	0.7748
P35609	853	Alpha-actinin-2	ACTN2	ELPPDQAQYCI	0.9288
Q08043	128	Alpha-actinin-3	ACTN3	EIVDGNLKMTL	0.7982
Q08043	680	Alpha-actinin-3	ACTN3	EQMAGLRQQEQ	0.8053
Q08043	689	Alpha-actinin-3	ACTN3	EQNIINYKTNI	0.7666
Q08043	784	Alpha-actinin-3	ACTN3	DFRACLISMGY	0.7748
Q08043	800	Alpha-actinin-3	ACTN3	EFARIMTMVDP	0.9665
O43707	3	Alpha-actinin-4	ACTN4	DYHAANQSYQY	0.8088
O43707	487	Alpha-actinin-4	ACTN4	DSHNVNTRCQK	0.9333
O43707	550	Alpha-actinin-4	ACTN4	DLQDMFIVHTI	0.8729
P35612	221	Beta-adducin	ADD2	DVRCIIHLHTP	0.9
P35612	373	Beta-adducin	ADD2	DNLGYRTGYTY	0.7705
C9JUS6	21	Putative adrenomedullin-5-like protein	ADM5	DTAARRGQHQV	1
Q9BRR6	116	ADP-dependent glucokinase	ADPGK	EEAFIHFMGKG	0.8915
Q9BRR6	148	ADP-dependent glucokinase	ADPGK	EFPGAQHYVGG	0.9333
Q86V24	371	Adiponectin receptor protein 2	ADIPOR2	EFRFMIGGGCS	0.8333
P12235	204	ADP/ATP translocase 1	SLC25A4	DPKNVHIFVSW	0.7667
P12235	248	ADP/ATP translocase 1	SLC25A4	DIMYTGTVDCW	0.8667
P12236	11	ADP/ATP translocase 3	SLC25A6	DFLAGGIAAAI	0.894
P12236	48	ADP/ATP translocase 3	SLC25A6	DKQYKGIVDCI	0.8608
P12236	248	ADP/ATP translocase 3	SLC25A6	DIMYTGTVDCW	0.8667
Q6ZN18	288	Zinc finger protein AEBP2	AEBP2	DGQRGGVFVCL	0.8
P55198	26	Protein AF-17	MLLT6	DGHACSVVVHQ	0.9667
P55198	58	Protein AF-17	MLLT6	ERAARVRCELC	0.8002
P55198	79	Protein AF-17	MLLT6	DNGGWAHVVCA	0.8333
P55198	114	Protein AF-17	MLLT6	DRFNKTCYICE	0.7665
P55198	228	Protein AF-17	MLLT6	EKHPTHHERGQ	0.8077
Q8N4X5	780	Actin filament-associated protein 1-like 2	AFAP1L2	DCTPVNSATTL	0.8018
Q8N556	600	Actin filament-associated protein 1	AFAP1	EVNAGRKPQAI	0.834
Q5I7T1	87	Putative Dol-P-Glc:Glc(2)Man(9)GlcNAc(2)-PP-Dol alpha-1,2-glucosyltransferase	ALG10B	EHVVCSIGMLR	0.9041
Q5I7T1	414	Putative Dol-P-Glc:Glc(2)Man(9)GlcNAc(2)-PP-Dol alpha-1,2-glucosyltransferase	ALG10B	EFRYFILPYVI	0.8325
Q5VW22	33	Arf-GAP with GTPase, ANK repeat and PH domain-containing protein 6	AGAP6	EAGARDRMAGA	0.7932
Q5VW22	38	Arf-GAP with GTPase, ANK repeat and PH domain-containing protein 6	AGAP6	DRMAGAPMAAA	0.9333
Q5VW22	129	Arf-GAP with GTPase, ANK repeat and PH domain-containing protein 6	AGAP6	DSTAIQHYLTM	0.9
Q5VW22	440	Arf-GAP with GTPase, ANK repeat and PH domain-containing protein 6	AGAP6	EAMALQSIQNM	0.9662
Q5VW22	626	Arf-GAP with GTPase, ANK repeat and PH domain-containing protein 6	AGAP6	DVMARDAHGNT	0.9
Q5VW22	648	Arf-GAP with GTPase, ANK repeat and PH domain-containing protein 6	AGAP6	ECINVLLQYGC	0.9283
Q5VTM2	180	Arf-GAP with GTPase, ANK repeat and PH domain-containing protein 9	AGAP9	DRMAGAPMAAA	0.9333
Q5VTM2	508	Arf-GAP with GTPase, ANK repeat and PH domain-containing protein 9	AGAP9	EAMALQSIQNM	0.9662
Q8N302	165	Angiogenic factor with G patch and FHA domains 1	AGGF1	DHFASNSQEPA	0.8683
Q8N302	311	Angiogenic factor with G patch and FHA domains 1	AGGF1	ENFANMKKKAK	0.7667
Q9UL18	161	Protein argonaute-1	AGO1	DVAMRHLASMR	0.8667
Q9UL18	303	Protein argonaute-1	AGO1	ECTVAQYFKQK	0.9
Q9UL18	500	Protein argonaute-1	AGO1	EPMFRHLKNTY	0.8332
Q9UL18	693	Protein argonaute-1	AGO1	EKDYQPGITYI	0.8667
O95831	558	Apoptosis-inducing factor 1, mitochondrial	AIFM1	EDYGKGVIFYL	0.7666
P14550	108	Alcohol dehydrogenase [NADP(+)]	AKR1A1	DLYLMHWPYAF	0.8329
P14550	313	Alcohol dehydrogenase [NADP(+)]	AKR1A1	DAGHPLYPFND	0.7996
P52895	12	Aldo-keto reductase family 1 member C2	AKR1C2	DGHFMPVLGFG	0.7667
P52895	309	Aldo-keto reductase family 1 member C2	AKR1C2	DIFAGPPNYPF	0.8999
O43572	295	A-kinase anchor protein 10, mitochondrial	AKAP10	EQDAVNTFTKY	0.7668
Q92667	387	A-kinase anchor protein 1, mitochondrial	AKAP1	ESCVPVHQKTV	0.822
Q92667	740	A-kinase anchor protein 1, mitochondrial	AKAP1	DQQMYLCYSQP	0.8333
Q92667	790	A-kinase anchor protein 1, mitochondrial	AKAP1	EIRYVDYGGYK	0.8261
Q9Y2D5	322	A-kinase anchor protein 2	AKAP2	DFSAARKQFQL	0.7667
Q9Y2D5	450	A-kinase anchor protein 2	AKAP2	DDHGILDQFSR	0.8216
O75969	414	A-kinase anchor protein 3	AKAP3	DPKNRNVNFAM	0.8334
O75969	662	A-kinase anchor protein 3	AKAP3	DGHMSGQMVEH	0.9461
O75969	671	A-kinase anchor protein 3	AKAP3	EHLMNSVMKLC	0.8333
Q13023	22	A-kinase anchor protein 6	AKAP6	DASPMAINMTP	0.7959
Q13023	53	A-kinase anchor protein 6	AKAP6	EKPPPLHTGAD	0.8
Q13023	143	A-kinase anchor protein 6	AKAP6	DIHAVQLLWHQ	0.7666
Q13023	555	A-kinase anchor protein 6	AKAP6	EPCNQRSWNAK	0.7665
Q13023	679	A-kinase anchor protein 6	AKAP6	EIYPTYHVKKK	0.7774
Q13023	725	A-kinase anchor protein 6	AKAP6	ESSMPLAGMKK	0.7994
Q13023	1058	A-kinase anchor protein 6	AKAP6	DTMAGHSGSSP	0.8665
Q13023	1266	A-kinase anchor protein 6	AKAP6	DNHGGSQYASN	0.8168
Q13023	1299	A-kinase anchor protein 6	AKAP6	DNHMPFLKNNP	0.9
Q13023	1576	A-kinase anchor protein 6	AKAP6	DLFGLGIFKNG	0.9333
Q13023	2080	A-kinase anchor protein 6	AKAP6	EVAAPTSLTQI	0.9
Q13023	2184	A-kinase anchor protein 6	AKAP6	EAAMPLQATAC	0.8667
Q53H80	106	Akirin-2	AKIRIN2	DPCCTSDAQPH	0.7999
Q53H80	188	Akirin-2	AKIRIN2	DQIMRRYGEQP	0.8366
P30837	33	Aldehyde dehydrogenase X, mitochondrial	ALDH1B1	DIPYNQLFINN	0.9285
P30837	72	Aldehyde dehydrogenase X, mitochondrial	ALDH1B1	DRADVDRAVKA	0.7667
P30837	227	Aldehyde dehydrogenase X, mitochondrial	ALDH1B1	EAGFPPGVVNI	0.9333
P30837	305	Aldehyde dehydrogenase X, mitochondrial	ALDH1B1	EQCHEALFFNM	1
P30837	309	Aldehyde dehydrogenase X, mitochondrial	ALDH1B1	EALFFNMGQCC	0.9333
O75891	127	Cytosolic 10-formyltetrahydrofolate dehydrogenase	ALDH1L1	DKKGGFSIFWA	0.8333
O75891	639	Cytosolic 10-formyltetrahydrofolate dehydrogenase	ALDH1L1	DHPDVRKIGFT	0.7671
O75891	804	Cytosolic 10-formyltetrahydrofolate dehydrogenase	ALDH1L1	ESFGPVMIISR	0.8398
Q9H2A2	127	Aldehyde dehydrogenase family 8 member A1	ALDH8A1	ECTQMDHLGCM	0.9224
Q9H2A2	132	Aldehyde dehydrogenase family 8 member A1	ALDH8A1	DHLGCMHYTVR	1
Q9H2A2	391	Aldehyde dehydrogenase family 8 member A1	ALDH8A1	EIFGPVTCVVP	0.8674
P05091	33	Aldehyde dehydrogenase, mitochondrial	ALDH2	EVFCNQIFINN	1
P05091	227	Aldehyde dehydrogenase, mitochondrial	ALDH2	EAGFPPGVVNI	0.9333
P05091	305	Aldehyde dehydrogenase, mitochondrial	ALDH2	EQAHFALFFNQ	0.8666
P05091	416	Aldehyde dehydrogenase, mitochondrial	ALDH2	EIFGPVMQILK	0.8676
P05062	196	Fructose-bisphosphate aldolase B	ALDOB	DHDLEHCQYVT	0.8333
P05062	326	Fructose-bisphosphate aldolase B	ALDOB	EAFMKRAMANC	0.8134
Q9NP73	302	Putative bifunctional UDP-N-acetylglucosamine transferase and deubiquitinase ALG13	ALG13	EIRALSLIYNR	0.9667
Q9NP73	533	Putative bifunctional UDP-N-acetylglucosamine transferase and deubiquitinase ALG13	ALG13	EKHVVPLANLK	0.8
Q9NP73	640	Putative bifunctional UDP-N-acetylglucosamine transferase and deubiquitinase ALG13	ALG13	EHFHPQHPSPR	0.8333
Q3KRA9	17	Alpha-ketoglutarate-dependent dioxygenase alkB homolog 6	ALKBH6	EQAPPVIYYVP	0.8759
Q96Q42	117	Alsin	ALS2	ENSAGQCAVAN	0.9333
Q96Q42	196	Alsin	ALS2	EHLAGRVVLQV	0.8002
Q96Q42	253	Alsin	ALS2	DSHCCPLGVTL	1
Q96Q42	316	Alsin	ALS2	DAMSSQQNVMG	0.8
Q96Q42	831	Alsin	ALS2	EILNTLFFLPI	0.7666
Q96Q42	1068	Alsin	ALS2	DGKMYSGMFRN	0.8333
Q96Q42	1097	Alsin	ALS2	EDHYVGHWKEG	0.7914
Q96Q42	1098	Alsin	ALS2	DHYVGHWKEGK	0.7667
Q96Q42	1106	Alsin	ALS2	EGKMCGQGVYS	0.7987
Q96Q42	1121	Alsin	ALS2	EVFEGCFQDNM	0.8584
Q96Q42	1173	Alsin	ALS2	EKYMGMWQDDV	0.7989
Q96Q42	1182	Alsin	ALS2	DVCQGNGVVVT	0.9999
Q96Q42	1600	Alsin	ALS2	DLFPVFLYVVL	0.8667
Q96Q42	1626	Alsin	ALS2	DLMDPYLQHGE	0.7666
Q9H161	273	Homeobox protein aristaless-like 4	ALX4	ERFGQMQQVRT	0.9667
Q9NP70	159	Ameloblastin	AMBN	ELPLVQQQVAP	0.7781
Q9NP70	271	Ameloblastin	AMBN	DPMAYGAMFPG	1
Q9NP70	290	Ameloblastin	AMBN	EGMPHNPAMGG	1
P02760	33	Protein AMBP	AMBP	ENFNISRIYGK	0.9667
P02760	257	Protein AMBP	AMBP	ETFQYGGCMGN	0.8667
Q8IY45	12	Protein AMN1 homolog	AMN1	DLCLWCFMKNI	0.9
Q8IY45	197	Protein AMN1 homolog	AMN1	EEIHMGHCVNL	0.9667
Q8IY45	198	Protein AMN1 homolog	AMN1	EIHMGHCVNLT	0.9325
P28838	373	Cytosol aminopeptidase	LAP3	DALCYAHTFNP	0.9596
P28838	436	Cytosol aminopeptidase	LAP3	EHYTRQVVDCQ	0.8331
Q9C0C7	17	Activating molecule in BECN1-regulated autophagy protein 1	AMBRA1	ERGARAMGAQR	0.7993
Q9C0C7	300	Activating molecule in BECN1-regulated autophagy protein 1	AMBRA1	ECCQHLGILCL	0.9001
Q9C0C7	482	Activating molecule in BECN1-regulated autophagy protein 1	AMBRA1	DGGNGSSQNNS	0.8664
Q9C0C7	541	Activating molecule in BECN1-regulated autophagy protein 1	AMBRA1	ERPGPSHQPTP	0.8667
Q9C0C7	972	Activating molecule in BECN1-regulated autophagy protein 1	AMBRA1	EHMVAQVFRLQ	0.8332
Q400G9	262	Archaemetzincin-1	AMZ1	ELCHLLGLGNC	0.8641
Q400G9	408	Archaemetzincin-1	AMZ1	ERWLAMCIQAL	0.7961
Q8IZ07	9	Ankyrin repeat domain-containing protein 13A	ANKRD13A	DHYPLHLLVWK	0.8411
Q8IZ07	383	Ankyrin repeat domain-containing protein 13A	ANKRD13A	DLMARTSAHFA	0.8828
O95841	17	Angiopoietin-related protein 1	ANGPTL1	DTGHCRGGQFK	0.7968
O95841	299	Angiopoietin-related protein 1	ANGPTL1	ENSNGPMQLWC	0.7667
O95841	426	Angiopoietin-related protein 1	ANGPTL1	DMYAGNCAHFH	0.9344
Q9UKU9	52	Angiopoietin-related protein 2	ANGPTL2	DKCTYTFIVPQ	0.8
Q9UKU9	180	Angiopoietin-related protein 2	ANGPTL2	EHKYQHLATLA	0.8124
Q9UKU9	297	Angiopoietin-related protein 2	ANGPTL2	ENTNRLMQVWC	0.9
Q9UKU9	424	Angiopoietin-related protein 2	ANGPTL2	DVYTGNCAHYQ	0.9
Q8N957	540	Ankyrin repeat and fibronectin type-III domain-containing protein 1	ANKFN1	DRHGNILIVTI	1
Q8N957	673	Ankyrin repeat and fibronectin type-III domain-containing protein 1	ANKFN1	DCPMQLFFYEL	0.8444
Q8N957	710	Ankyrin repeat and fibronectin type-III domain-containing protein 1	ANKFN1	EVLEMGHNVSF	0.7667
Q9HCJ1	168	Progressive ankylosis protein homolog	ANKH	DVIAQVVFVAI	0.9033
Q9HCJ1	295	Progressive ankylosis protein homolog	ANKH	EIRAVYPAFDK	0.8665
Q8IV38	71	Ankyrin repeat and MYND domain-containing protein 2	ANKMY2	DVNCHQHEHGY	0.8668
Q8IV38	78	Ankyrin repeat and MYND domain-containing protein 2	ANKMY2	EHGYTALMFAA	0.9333
Q8IV38	202	Ankyrin repeat and MYND domain-containing protein 2	ANKMY2	DLICEKCMKQR	0.8665
O14744	25	Protein arginine N-methyltransferase 5	PRMT5	EIADTLGAVAK	0.7858
O14744	39	Protein arginine N-methyltransferase 5	PRMT5	DFLCMPVFHPR	0.8
O14744	261	Protein arginine N-methyltransferase 5	PRMT5	EVQFIITGTNH	0.7944
O14744	499	Protein arginine N-methyltransferase 5	PRMT5	EMPYVVRLHNF	0.7673
O14744	543	Protein arginine N-methyltransferase 5	PRMT5	EVNTVLHGFAG	0.8333
Q9NR22	240	Protein arginine N-methyltransferase 8	PRMT8	ENVYGFDMTCI	0.9667
Q6IQ32	701	ADNP homeobox protein 2	ADNP2	ELFPSNVYQVH	0.809
Q6IQ32	760	ADNP homeobox protein 2	ADNP2	ELIHHLLMHGL	0.9667
Q6IQ32	896	ADNP homeobox protein 2	ADNP2	ERHHIMPTVHT	0.9333
P08588	104	Beta-1 adrenergic receptor	ADRB1	DLVMGLLVVPF	0.8996
P07550	79	Beta-2 adrenergic receptor	ADRB2	DLVMGLAVVPF	0.7893
Q6UXC1	851	Apical endosomal glycoprotein	MAMDC4	ETAQGHYMVVD	1
Q6UXC1	1129	Apical endosomal glycoprotein	MAMDC4	EYLAGQHCQQP	0.993
Q8TED9	418	Actin filament-associated protein 1-like 1	AFAP1L1	EVPCCGYLNVL	0.8333
Q8TED9	450	Actin filament-associated protein 1-like 1	AFAP1L1	DHMDLRTHVNA	0.9
P55196	38	Afadin	MLLT4	EFHGVMRFYFQ	1
P55196	49	Afadin	MLLT4	DKAAGNFATKC	0.9659
P55196	451	Afadin	MLLT4	DLTNMDGVVTV	0.8001
P55196	717	Afadin	MLLT4	DVLAHLVQMAF	0.8665
P55196	737	Afadin	MLLT4	ELNNYMPAFLD	0.7996
P55196	840	Afadin	MLLT4	DCHLSRIVQAT	0.7997
P55196	856	Afadin	MLLT4	DKYAPDDIPNI	0.7997
P55196	1240	Afadin	MLLT4	DRMAPPQNQWP	0.9
P55196	1261	Afadin	MLLT4	DSNHSSIAIQR	0.8034
P55196	1525	Afadin	MLLT4	EKQQQMHIVDM	0.9667
P55196	1586	Afadin	MLLT4	DDVDTMLIMQR	0.8137
P51816	162	AF4/FMR2 family member 2	AFF2	DSHNPSTVLAS	0.7998
P51816	194	AF4/FMR2 family member 2	AFF2	EDFFVYPAEQP	0.8139
P51816	662	AF4/FMR2 family member 2	AFF2	ELHDPPRGRNK	0.834
P51816	958	AF4/FMR2 family member 2	AFF2	EGKFCATFKGI	0.8402
Q9Y4W6	140	AFG3-like protein 2	AFG3L2	DKDFRMFFLWT	0.8333
Q9Y4W6	236	AFG3-like protein 2	AFG3L2	EGENRVPVVYI	0.8003
Q9Y4W6	439	AFG3-like protein 2	AFG3L2	DGFNTTTNVVI	0.8
Q9Y4W6	538	AFG3-like protein 2	AFG3L2	DSINQKHFEQA	0.8
Q9Y4W6	586	AFG3-like protein 2	AFG3L2	EHADPLLKVSI	0.8227
O95081	35	Arf-GAP domain and FG repeat-containing protein 2	AGFG2	ELGGCSQAGNR	0.9333
Q7Z7M1	74	Adhesion G-protein coupled receptor D2	ADGRD2	EQQFGHLALQP	0.8
Q7Z7M1	509	Adhesion G-protein coupled receptor D2	ADGRD2	ERPRMRIQHRH	0.8
Q7Z7M1	583	Adhesion G-protein coupled receptor D2	ADGRD2	EVNVAMTFHLQ	0.7666
Q7Z7M1	627	Adhesion G-protein coupled receptor D2	ADGRD2	DSTACFCNHST	0.8672
Q14246	52	Adhesion G protein-coupled receptor E1	ADGRE1	DSYYCACKQGF	0.8333
Q14246	325	Adhesion G protein-coupled receptor E1	ADGRE1	DVIPDNKQIQQ	0.8
Q9UHX3	319	Adhesion G protein-coupled receptor E2	ADGRE2	ETLPRLQQHCV	0.8333
Q9UHX3	486	Adhesion G protein-coupled receptor E2	ADGRE2	EHGQNGCGHWA	0.7667
Q8IZF7	126	Adhesion G-protein coupled receptor F2	ADGRF2	DTQGNMGFSCR	0.8997
Q8IZF7	193	Adhesion G-protein coupled receptor F2	ADGRF2	DLSCVIRNIQQ	0.7666
Q8IVF2	3	Protein AHNAK2	AHNAK2	DCFHMVLPTWP	0.7779
Q8IVF2	1221	Protein AHNAK2	AHNAK2	EVHAGQVDVKL	0.8667
Q8IVF2	4533	Protein AHNAK2	AHNAK2	EGHMPEVAGLK	0.8195
Q8IVF2	4597	Protein AHNAK2	AHNAK2	DVQAPGSMLDG	0.7996
Q8IVF2	4883	Protein AHNAK2	AHNAK2	DLHAAVGAPVM	0.8012
Q09666	266	Neuroblast differentiation-associated protein AHNAK	AHNAK	DLGGRGGVQVP	0.9334
Q09666	647	Neuroblast differentiation-associated protein AHNAK	AHNAK	DVHMTLPKGDI	0.8008
Q09666	952	Neuroblast differentiation-associated protein AHNAK	AHNAK	DLHMKGPKVKG	0.8279
Q09666	1377	Neuroblast differentiation-associated protein AHNAK	AHNAK	DWHLKMPKVKM	0.7664
Q09666	1505	Neuroblast differentiation-associated protein AHNAK	AHNAK	DWHLKMPKVKM	0.7664
Q09666	2621	Neuroblast differentiation-associated protein AHNAK	AHNAK	DINAPDVGVQG	0.8312
Q09666	2633	Neuroblast differentiation-associated protein AHNAK	AHNAK	DWHLKMPKVKM	0.7664
Q09666	3017	Neuroblast differentiation-associated protein AHNAK	AHNAK	DWHLKMPKVKM	0.7664
Q09666	3464	Neuroblast differentiation-associated protein AHNAK	AHNAK	DVHGPDWNLKM	0.8
Q09666	3597	Neuroblast differentiation-associated protein AHNAK	AHNAK	DWHLKMPKVKM	0.7664
Q09666	3799	Neuroblast differentiation-associated protein AHNAK	AHNAK	DWHLKMPKVKM	0.7664
Q09666	4055	Neuroblast differentiation-associated protein AHNAK	AHNAK	DWHLKMPKVKM	0.7664
Q09666	4183	Neuroblast differentiation-associated protein AHNAK	AHNAK	DWHLKMPKVKM	0.7664
Q09666	4311	Neuroblast differentiation-associated protein AHNAK	AHNAK	DWHLKMPKVKM	0.7664
Q09666	4511	Neuroblast differentiation-associated protein AHNAK	AHNAK	DVHFKSPQISM	0.8667
Q09666	4647	Neuroblast differentiation-associated protein AHNAK	AHNAK	DWHLKMPKVKM	0.7664
Q09666	4775	Neuroblast differentiation-associated protein AHNAK	AHNAK	DWHLKMPKVKM	0.7664
Q09666	4955	Neuroblast differentiation-associated protein AHNAK	AHNAK	DVHMDSPDINI	0.8
Q09666	5540	Neuroblast differentiation-associated protein AHNAK	AHNAK	DISVKGPAFNM	0.8333
A9YTQ3	153	Aryl hydrocarbon receptor repressor	AHRR	DVMHQNIYDYI	1
A9YTQ3	611	Aryl hydrocarbon receptor repressor	AHRR	ELTPFHPAHCA	0.8
P35869	229	Aryl hydrocarbon receptor	AHR	DNSSGFLAMNF	0.7667
P35869	314	Aryl hydrocarbon receptor	AHR	ELCTRGSGYQF	0.9667
P35869	498	Aryl hydrocarbon receptor	AHR	DNTAPMGNDTI	0.8333
P35869	620	Aryl hydrocarbon receptor	AHR	EQQQQHHQKQV	0.8
Q9Y4K1	351	Absent in melanoma 1 protein	AIM1	EILPATRGMNG	0.7866
Q9Y4K1	708	Absent in melanoma 1 protein	AIM1	DSAVCMPMKRK	0.8663
Q9Y4K1	762	Absent in melanoma 1 protein	AIM1	EMSPALHLMQN	0.8026
Q9Y4K1	1145	Absent in melanoma 1 protein	AIM1	EEMQGFGVMQK	0.9679
Q9Y4K1	1146	Absent in melanoma 1 protein	AIM1	EMQGFGVMQKT	0.8343
Q9Y4K1	1315	Absent in melanoma 1 protein	AIM1	DFSNAHMIMYS	0.9333
Q99996	129	A-kinase anchor protein 9	AKAP9	EVNGCSFVMRT	0.8008
Q99996	450	A-kinase anchor protein 9	AKAP9	DEMYGQQIVQM	1
Q99996	451	A-kinase anchor protein 9	AKAP9	EMYGQQIVQMK	0.7809
Q99996	669	A-kinase anchor protein 9	AKAP9	DNLGIHYKQQI	0.8667
Q99996	1496	A-kinase anchor protein 9	AKAP9	EQHYFNEMKLS	0.7999
Q99996	1618	A-kinase anchor protein 9	AKAP9	ELLRQAHMRQM	0.8004
Q99996	1689	A-kinase anchor protein 9	AKAP9	ELRNSSTQTQN	0.8332
Q99996	1732	A-kinase anchor protein 9	AKAP9	ERYALQKANNR	0.7667
Q99996	2279	A-kinase anchor protein 9	AKAP9	ESDAMSTQDQH	0.861
Q99996	2374	A-kinase anchor protein 9	AKAP9	ELANIGQKTSM	0.8279
Q99996	3097	A-kinase anchor protein 9	AKAP9	EIQALHAQMNG	0.8497
Q99996	3504	A-kinase anchor protein 9	AKAP9	EMNGGGTGCNH	0.9333
Q9P2G1	17	Ankyrin repeat and IBR domain-containing protein 1	ANKIB1	ENLACQIYENN	0.8333
Q9P2G1	80	Ankyrin repeat and IBR domain-containing protein 1	ANKIB1	ETSMHLLCMGP	0.7667
Q9P2G1	134	Ankyrin repeat and IBR domain-containing protein 1	ANKIB1	ERAAIDAVDNK	0.8
Q9P2G1	278	Ankyrin repeat and IBR domain-containing protein 1	ANKIB1	ENCCQRSGVQM	0.9334
Q9P2G1	474	Ankyrin repeat and IBR domain-containing protein 1	ANKIB1	EPCDCQTWKNW	0.8666
Q9P2G1	530	Ankyrin repeat and IBR domain-containing protein 1	ANKIB1	EGCNHMQCAKC	0.9667
Q9P2G1	594	Ankyrin repeat and IBR domain-containing protein 1	ANKIB1	ELDRFMHYYTR	0.8325
Q9P2G1	852	Ankyrin repeat and IBR domain-containing protein 1	ANKIB1	DDPNILLAIQL	0.8667
P47895	222	Aldehyde dehydrogenase family 1 member A3	ALDH1A3	EAGFPPGVVNI	0.9333
P47895	300	Aldehyde dehydrogenase family 1 member A3	ALDH1A3	ECAHQGVFFNQ	1
P48448	140	Aldehyde dehydrogenase family 3 member B2	ALDH3B2	DNCDPQTVANR	0.867
P48448	359	Aldehyde dehydrogenase family 3 member B2	ALDH3B2	EIHYPPYTDWN	0.8003
P30038	77	Delta-1-pyrroline-5-carboxylate dehydrogenase, mitochondrial	ALDH4A1	DVQYQVSPFNH	0.838
P30038	314	Delta-1-pyrroline-5-carboxylate dehydrogenase, mitochondrial	ALDH4A1	ECGGKNFHFVH	0.7667
P30038	530	Delta-1-pyrroline-5-carboxylate dehydrogenase, mitochondrial	ALDH4A1	DKPGGPHYILR	0.9667
P49189	369	4-trimethylaminobutyraldehyde dehydrogenase	ALDH9A1	DGYYMRPCVLT	0.9642
P49189	437	4-trimethylaminobutyraldehyde dehydrogenase	ALDH9A1	ELQAGTCFINN	0.9362
P02768	165	Serum albumin	ALB	EIARRHPYFYA	0.7942
P02768	268	Serum albumin	ALB	ECCHGDLLECA	0.806
P04075	68	Fructose-bisphosphate aldolase A	ALDOA	DRVNPCIGGVI	0.7667
Q6GMV1	8	Putative glycosyltransferase ALG1-like	ALG1L	ELDAGSRLVMH	0.7666
Q6GMV1	41	Putative glycosyltransferase ALG1-like	ALG1L	DGHNLPSLVCV	0.8821
Q6GMV1	57	Putative glycosyltransferase ALG1-like	ALG1L	DLGVCLHMSSS	0.801
Q6GMV1	77	Putative glycosyltransferase ALG1-like	ALG1L	DMFGCCLPVCA	0.826
Q9Y673	263	Dolichyl-phosphate beta-glucosyltransferase	ALG5	ELLYIAQFFKI	0.8008
Q96BT7	182	Alkylated DNA repair protein alkB homolog 8	ALKBH8	EFHYENNNVDK	0.8005
Q96BT7	412	Alkylated DNA repair protein alkB homolog 8	ALKBH8	DIGCGNGKYLG	0.8334
Q9UM73	160	ALK tyrosine kinase receptor	ALK	EAAVGLLQFNL	0.924
Q9UM73	768	ALK tyrosine kinase receptor	ALK	DDMLYILVGQQ	0.7709
Q9UM73	813	ALK tyrosine kinase receptor	ALK	EWAGGGGGGGG	0.8314
Q9UM73	1197	ALK tyrosine kinase receptor	ALK	ELMAGGDLKSF	0.8001
Q9UM73	1249	ALK tyrosine kinase receptor	ALK	DIAARNCLLTC	0.9667
Q9UM73	1299	ALK tyrosine kinase receptor	ALK	EAFMEGIFTSK	0.7667
Q9UM73	1472	ALK tyrosine kinase receptor	ALK	EGGHVNMAFSQ	0.8676
Q86TB3	210	Alpha-protein kinase 2	ALPK2	EIANGLLFLNS	0.8663
Q86TB3	228	Alpha-protein kinase 2	ALPK2	DRCCHKTVHSM	0.8333
Q86TB3	368	Alpha-protein kinase 2	ALPK2	EHCLGGCEHFL	0.8651
Q86TB3	2113	Alpha-protein kinase 2	ALPK2	DQFKALHQCNK	0.7987
P19021	72	Peptidyl-glycine alpha-amidating monooxygenase	PAM	DTYFCMSMRIP	0.8142
P19021	128	Peptidyl-glycine alpha-amidating monooxygenase	PAM	DKANILYAWAR	0.8705
P19021	282	Peptidyl-glycine alpha-amidating monooxygenase	PAM	DLLAARCVFTG	0.8334
P19021	307	Peptidyl-glycine alpha-amidating monooxygenase	PAM	DEMCNLYIMYY	0.9011
P19021	308	Peptidyl-glycine alpha-amidating monooxygenase	PAM	EMCNLYIMYYM	0.9667
P19021	319	Peptidyl-glycine alpha-amidating monooxygenase	PAM	EAKHAVSFMTC	0.8012
P19021	649	Peptidyl-glycine alpha-amidating monooxygenase	PAM	DGYCNSRIVQF	0.9709
Q99217	55	Amelogenin, X isoform	AMELX	EPMGGWLHHQI	0.8341
Q5JTC6	263	APC membrane recruitment protein 1	AMER1	EACASAHVQPK	0.8158
Q5JTC6	342	APC membrane recruitment protein 1	AMER1	DSMASGGQRAN	0.8
Q5JTC6	527	APC membrane recruitment protein 1	AMER1	DLHGRSSEMFD	0.8001
Q5JTC6	1093	APC membrane recruitment protein 1	AMER1	EHPQPQPTHYG	0.7667
Q86YJ7	315	Ankyrin repeat domain-containing protein 13B	ANKRD13B	EQHGGPQNGTL	0.7878
Q86YJ7	484	Ankyrin repeat domain-containing protein 13B	ANKRD13B	EAPRGYSMMGG	0.8396
Q6ZTN6	295	Ankyrin repeat domain-containing protein 13D	ANKRD13D	DLMAISNAHFA	0.9
Q6ZTN6	376	Ankyrin repeat domain-containing protein 13D	ANKRD13D	EVPNGYSVLGM	0.8
Q9BXX2	119	Ankyrin repeat domain-containing protein 30B	ANKRD30B	EACANILIDAG	0.8005
Q9BXX2	219	Ankyrin repeat domain-containing protein 30B	ANKRD30B	EIVGMLLQQNV	0.899
Q9BXX2	242	Ankyrin repeat domain-containing protein 30B	ANKRD30B	ERYAAACGVNY	0.9667
Q9BXX2	1079	Ankyrin repeat domain-containing protein 30B	ANKRD30B	DLFHENCMLKK	0.9343
Q9BXX2	1176	Ankyrin repeat domain-containing protein 30B	ANKRD30B	ESHHPRLASAL	0.7667
Q9BXX2	1262	Ankyrin repeat domain-containing protein 30B	ANKRD30B	EHAQRDRCETQ	0.8
Q9BXX2	1267	Ankyrin repeat domain-containing protein 30B	ANKRD30B	DRCETQCQMKK	1
Q9BXX2	1279	Ankyrin repeat domain-containing protein 30B	ANKRD30B	EHMYQNEQDNV	0.9333
Q7Z5J8	99	Ankyrin and armadillo repeat-containing protein	ANKAR	EVHQMIRELAI	0.7665
Q7Z5J8	106	Ankyrin and armadillo repeat-containing protein	ANKAR	ELAIGIYCLNQ	0.7667
Q7Z5J8	140	Ankyrin and armadillo repeat-containing protein	ANKAR	DTRIGQILINI	0.8077
Q7Z5J8	281	Ankyrin and armadillo repeat-containing protein	ANKAR	DICTYQRLQQR	0.8333
Q7Z5J8	353	Ankyrin and armadillo repeat-containing protein	ANKAR	ERELPPFIYGR	0.7667
Q7Z5J8	431	Ankyrin and armadillo repeat-containing protein	ANKAR	EFHGKSYYVIY	0.7971
Q7Z5J8	445	Ankyrin and armadillo repeat-containing protein	ANKAR	ETFYQQLYKTQ	0.8333
Q7Z5J8	530	Ankyrin and armadillo repeat-containing protein	ANKAR	DEAGYTIFHHA	0.7669
Q7Z5J8	712	Ankyrin and armadillo repeat-containing protein	ANKAR	ESYKRRMMAVM	0.7918
Q7Z5J8	837	Ankyrin and armadillo repeat-containing protein	ANKAR	ENVLVNVMNCI	0.9667
Q7Z5J8	989	Ankyrin and armadillo repeat-containing protein	ANKAR	EQIGYSFIINM	1
Q7Z5J8	1339	Ankyrin and armadillo repeat-containing protein	ANKAR	EKNGGPSIIPI	0.9122
Q8NFD2	409	Ankyrin repeat and protein kinase domain-containing protein 1	ANKK1	DLCALLLAHGA	0.9
Q8NFD2	449	Ankyrin repeat and protein kinase domain-containing protein 1	ANKK1	DHGACVDAQER	0.8015
Q8NFD2	614	Ankyrin repeat and protein kinase domain-containing protein 1	ANKK1	ESHANMGALGA	0.9666
Q8NFD2	680	Ankyrin repeat and protein kinase domain-containing protein 1	ANKK1	EHHANVHARNK	1
Q8NAG6	409	Ankyrin repeat and LEM domain-containing protein 1	ANKLE1	ELAAALRTGCI	0.9333
Q9NW15	140	Anoctamin-10	ANO10	EKMIPGYPQAK	0.8
Q9NW15	283	Anoctamin-10	ANO10	EPRPGFHGVLG	0.7926
Q9NW15	371	Anoctamin-10	ANO10	EIMNRLYRYAA	1
Q9NW15	393	Anoctamin-10	ANO10	ESAYQNHLILK	0.9667
Q5XXA6	304	Anoctamin-1	ANO1	EWARYGVFYKY	0.8004
Q5XXA6	368	Anoctamin-1	ANO1	EMCDQRHNITM	0.9333
Q5XXA6	650	Anoctamin-1	ANO1	ECAPGGCLMEL	0.8333
Q5XXA6	956	Anoctamin-1	ANO1	DEPPCNHHNTK	0.9
Q5XXA6	957	Anoctamin-1	ANO1	EPPCNHHNTKA	0.8559
Q9H560	20	Putative ankyrin repeat domain-containing protein 19	ANKRD19P	DQEYAGRGYHI	0.7668
Q9H560	122	Putative ankyrin repeat domain-containing protein 19	ANKRD19P	EHGANPNIKDI	0.8332
Q9UPS8	455	Ankyrin repeat domain-containing protein 26	ANKRD26	DVFYIPSCMSG	0.8667
Q9UPS8	476	Ankyrin repeat domain-containing protein 26	ANKRD26	DTRNVGMPVAH	0.9323
Q9UPS8	867	Ankyrin repeat domain-containing protein 26	ANKRD26	EQNARMLQDGI	0.8667
Q8N9B4	78	Ankyrin repeat domain-containing protein 42	ANKRD42	DACVQALIMNG	0.9667
Q8N9B4	206	Ankyrin repeat domain-containing protein 42	ANKRD42	DLAQRFFKQNI	0.8667
Q8N8A2	257	Serine/threonine-protein phosphatase 6 regulatory ankyrin repeat subunit B	ANKRD44	ELIDYGANVNQ	0.8333
Q8N8A2	305	Serine/threonine-protein phosphatase 6 regulatory ankyrin repeat subunit B	ANKRD44	DGKSPLHMTAV	0.7986
Q8N8A2	402	Serine/threonine-protein phosphatase 6 regulatory ankyrin repeat subunit B	ANKRD44	DKFGRTCLHAA	0.8507
Q8N8A2	529	Serine/threonine-protein phosphatase 6 regulatory ankyrin repeat subunit B	ANKRD44	DKEGYNSIHYA	0.7667
Q86W74	59	Ankyrin repeat domain-containing protein 46	ANKRD46	DICQLLHKFGA	0.894
Q86W74	102	Ankyrin repeat domain-containing protein 46	ANKRD46	DICNHQGATPL	0.8667
Q8NB46	257	Serine/threonine-protein phosphatase 6 regulatory ankyrin repeat subunit C	ANKRD52	ELVNAGANVNQ	0.8
Q8NB46	305	Serine/threonine-protein phosphatase 6 regulatory ankyrin repeat subunit C	ANKRD52	EGKSPLHMAAI	0.8666
Q8NB46	372	Serine/threonine-protein phosphatase 6 regulatory ankyrin repeat subunit C	ANKRD52	DMFPLHLAVLF	0.7665
Q8NB46	679	Serine/threonine-protein phosphatase 6 regulatory ankyrin repeat subunit C	ANKRD52	DITDVMDAYGQ	0.9
Q8NB46	788	Serine/threonine-protein phosphatase 6 regulatory ankyrin repeat subunit C	ANKRD52	DYSGYSPMHWA	0.8334
Q8NB46	888	Serine/threonine-protein phosphatase 6 regulatory ankyrin repeat subunit C	ANKRD52	DHTGRTALMTA	0.8
Q3KP44	161	Ankyrin repeat domain-containing protein 55	ANKRD55	EGMTPLHWAAF	0.7665
Q3KP44	478	Ankyrin repeat domain-containing protein 55	ANKRD55	DLLNNRTGCQM	0.8004
B4E2M5	220	Ankyrin repeat domain-containing protein 66	ANKRD66	ELSLPSLNQNM	0.8
Q92625	1005	Ankyrin repeat and SAM domain-containing protein 1A	ANKS1A	EIRNISCAAQD	0.7899
Q9UJ72	81	Annexin A10	ANXA10	DVMAGLMYPPP	0.9
Q9UJ72	123	Annexin A10	ANXA10	EIFQMREAYCL	0.7667
Q9UJ72	190	Annexin A10	ANXA10	EHKTMLQMILC	0.778
Q9UJ72	291	Annexin A10	ANXA10	ERYGKSLFHDI	0.9193
P08133	25	Annexin A6	ANXA6	DAEALYTAMKG	0.7663
P08133	125	Annexin A6	ANXA6	EQMHQLVAAYK	0.8333
P28039	390	Acyloxyacyl hydrolase	AOAH	EKLYSNVMQTL	0.8334
P21397	262	Amine oxidase [flavin-containing] A	MAOA	EHYECKYVINA	0.8344
Q9Y6B7	93	AP-4 complex subunit beta-1	AP4B1	DCSDPNPMVRG	0.7667
Q9Y6B7	217	AP-4 complex subunit beta-1	AP4B1	EVLNFLLRYQP	0.8
Q9Y6B7	291	AP-4 complex subunit beta-1	AP4B1	ELCFVALCHVR	0.8667
Q9Y6B7	493	AP-4 complex subunit beta-1	AP4B1	DMLGRLLYYCI	0.9333
Q96QF7	527	Acidic repeat-containing protein	ACRC	DLFNRSVCDKK	0.8333
Q96QF7	626	Acidic repeat-containing protein	ACRC	ELPRVTRCHNY	0.7668
Q9UKU0	462	Long-chain-fatty-acid--CoA ligase 6	ACSL6	ECTAGCTFTTP	0.8529
Q9UKU0	507	Long-chain-fatty-acid--CoA ligase 6	ACSL6	EICVRGPNVFK	0.866
Q9UKU0	618	Long-chain-fatty-acid--CoA ligase 6	ACSL6	EGTYADLCTNK	0.8097
Q08AH1	338	Acyl-coenzyme A synthetase ACSM1, mitochondrial	ACSM1	EHCYTGGEVVL	0.9667
Q6NUN0	460	Acyl-coenzyme A synthetase ACSM5, mitochondrial	ACSM5	DKDGYFWFMGR	0.8332
P63261	125	Actin, cytoplasmic 2	ACTG1	ETFNTPAMYVA	0.7667
P63261	167	Actin, cytoplasmic 2	ACTG1	EGYALPHAILR	0.8333
P63261	276	Actin, cytoplasmic 2	ACTG1	ETTFNSIMKCD	0.8288
P78536	232	Disintegrin and metalloproteinase domain-containing protein 17	ADAM17	DHRFYRYMGRG	0.9
P78536	295	Disintegrin and metalloproteinase domain-containing protein 17	ADAM17	EKHYNMAKSYP	0.8333
P78536	428	Disintegrin and metalloproteinase domain-containing protein 17	ADAM17	DQGGKYVMYPI	0.9
P78536	487	Disintegrin and metalloproteinase domain-containing protein 17	ADAM17	EECDPGIMYLN	0.8678
P35368	501	Alpha-1B adrenergic receptor	ADRA1B	DVANGQPGFKS	0.8673
O15204	122	ADAM DEC1	ADAMDEC1	EHCYYKGNILN	0.8333
O15204	181	ADAM DEC1	ADAMDEC1	DPANHTCGVKS	0.7706
Q5T7M4	152	Adipolin	FAM132A	EAFHCRLQGPR	0.9
P54922	291	[Protein ADP-ribosylarginine] hydrolase	ADPRH	ELAHRAFFHGG	0.8333
Q3LIE5	145	Manganese-dependent ADP-ribose/CDP-alcohol diphosphatase	ADPRM	EDYYAYHFVPF	0.8333
Q3LIE5	286	Manganese-dependent ADP-ribose/CDP-alcohol diphosphatase	ADPRM	EDPFGVYHVNL	0.8068
P42568	40	Protein AF-9	MLLT3	EHSNIQHFVEK	0.9579
P42568	75	Protein AF-9	MLLT3	ESGYAGFILPI	0.7666
P42568	519	Protein AF-9	MLLT3	ERHILQQIVNL	0.9333
P42568	531	Protein AF-9	MLLT3	EETGHFHITNT	0.9335
Q5BKT4	87	Dol-P-Glc:Glc(2)Man(9)GlcNAc(2)-PP-Dol alpha-1,2-glucosyltransferase	ALG10	EHVVCSIGMLR	0.9041
Q5BKT4	414	Dol-P-Glc:Glc(2)Man(9)GlcNAc(2)-PP-Dol alpha-1,2-glucosyltransferase	ALG10	EFRYFILPYVI	0.8325
Q8TF27	327	Arf-GAP with GTPase, ANK repeat and PH domain-containing protein 11	AGAP11	EAMALQSIQNM	0.9662
Q8TF27	513	Arf-GAP with GTPase, ANK repeat and PH domain-containing protein 11	AGAP11	DVMARDAHGNT	0.9
Q8TF27	535	Arf-GAP with GTPase, ANK repeat and PH domain-containing protein 11	AGAP11	ECINVLLQYGC	0.9283
P06280	170	Alpha-galactosidase A	GLA	DGCYCDSLENL	0.8981
P06280	203	Alpha-galactosidase A	GLA	EWPLYMWPFQK	0.8049
Q99490	280	Arf-GAP with GTPase, ANK repeat and PH domain-containing protein 2	AGAP2	DLHPGPPAGSP	0.8629
Q99490	668	Arf-GAP with GTPase, ANK repeat and PH domain-containing protein 2	AGAP2	ETTGSGRAIPI	0.8334
Q96P64	33	Arf-GAP with GTPase, ANK repeat and PH domain-containing protein 4	AGAP4	EAGAGDRMAGA	0.8604
Q96P64	38	Arf-GAP with GTPase, ANK repeat and PH domain-containing protein 4	AGAP4	DRMAGAPMAAA	0.9333
Q96P64	129	Arf-GAP with GTPase, ANK repeat and PH domain-containing protein 4	AGAP4	DSTAIQHYLTM	0.9
Q96P64	626	Arf-GAP with GTPase, ANK repeat and PH domain-containing protein 4	AGAP4	DVMARDAHGNT	0.9
Q96P64	648	Arf-GAP with GTPase, ANK repeat and PH domain-containing protein 4	AGAP4	ECINVLLQYGC	0.9283
Q9H0P7	20	Putative uncharacterized protein encoded by AGPAT4-IT1	AGPAT4-IT1	DLALGMGWDAT	0.8
Q9H9G7	68	Protein argonaute-3	AGO3	DSMVQHFKVTI	1
Q9H9G7	503	Protein argonaute-3	AGO3	EPMFRHLKNTY	0.8332
Q9H9G7	696	Protein argonaute-3	AGO3	EKDYQPGITYI	0.8667
Q9HCK5	66	Protein argonaute-4	AGO4	DTMVRHFKMQI	1
Q9HCK5	295	Protein argonaute-4	AGO4	ECTVAQYFKQK	0.9
Q9HCK5	494	Protein argonaute-4	AGO4	EPMFKHLKMTY	0.8303
Q96PE1	327	Adhesion G protein-coupled receptor A2	ADGRA2	ECTVSMAQGNA	0.8002
Q96PE1	410	Adhesion G protein-coupled receptor A2	ADGRA2	EPGDYSHCLYT	0.7665
Q96PE1	459	Adhesion G protein-coupled receptor A2	ADGRA2	DMMDVVYVAQM	0.7952
Q96PE1	462	Adhesion G protein-coupled receptor A2	ADGRA2	DVVYVAQMIQK	1
Q96PE1	1194	Adhesion G protein-coupled receptor A2	ADGRA2	EACGKNRLKAL	0.7666
Q96PE1	1289	Adhesion G protein-coupled receptor A2	ADGRA2	ESHRRSYPLNA	0.7819
Q96PE1	1320	Adhesion G protein-coupled receptor A2	ADGRA2	EVASGGCMKTG	1
O60241	140	Adhesion G protein-coupled receptor B2	ADGRB2	ELCSGSGPFTF	0.8322
O60241	1211	Adhesion G protein-coupled receptor B2	ADGRB2	DVVKCQMGVCR	0.8774
O60242	252	Adhesion G protein-coupled receptor B3	ADGRB3	EEFGMMGDHTI	0.9642
O60242	386	Adhesion G protein-coupled receptor B3	ADGRB3	ETHHKPCNIAL	0.7667
O60242	531	Adhesion G protein-coupled receptor B3	ADGRB3	DLAFNQCPLNA	0.8322
O60242	680	Adhesion G protein-coupled receptor B3	ADGRB3	DFIHIVGMGMM	0.8667
O60242	1067	Adhesion G protein-coupled receptor B3	ADGRB3	EPHSGLTLKCA	0.7667
O60242	1193	Adhesion G protein-coupled receptor B3	ADGRB3	DIACRSVLHKD	0.8129
O60242	1301	Adhesion G protein-coupled receptor B3	ADGRB3	ERMMESDYIVM	0.8988
O60242	1371	Adhesion G protein-coupled receptor B3	ADGRB3	EHMQNLPFEPR	0.7939
O60242	1453	Adhesion G protein-coupled receptor B3	ADGRB3	DIPNTSSMENP	0.9
Q9BYV1	216	Alanine--glyoxylate aminotransferase 2, mitochondrial	AGXT2	ELPGGTGCQPT	0.868
Q9BYV1	308	Alanine--glyoxylate aminotransferase 2, mitochondrial	AGXT2	ELVRARGGVCI	0.8
Q9BYV1	430	Alanine--glyoxylate aminotransferase 2, mitochondrial	AGXT2	DVRGKGLMIGI	0.9
Q9BYV1	463	Alanine--glyoxylate aminotransferase 2, mitochondrial	AGXT2	DCKHMGLLVGR	0.8565
P50052	279	Type-2 angiotensin II receptor	AGTR2	DALAWMGVINS	0.7667
Q5TGY3	1356	AT-hook DNA-binding motif-containing protein 1	AHDC1	DGTFGQGFHCD	0.8995
Q5TGY3	1561	AT-hook DNA-binding motif-containing protein 1	AHDC1	DTAYRYPGFMP	0.8664
Q8N157	187	Jouberin	AHI1	ELMQAYQCHVT	0.8667
Q8N157	358	Jouberin	AHI1	DFMISHPMVKI	0.9667
Q8N157	755	Jouberin	AHI1	EGHHMYSGDCT	0.9675
Q8N157	763	Jouberin	AHI1	DCTGVIVVWNT	0.7668
Q8N157	781	Jouberin	AHI1	EHSVHHWTINK	0.8333
Q8N157	899	Jouberin	AHI1	ENMVAFCAFGQ	0.9667
Q8N157	1026	Jouberin	AHI1	EILHQFGFTQT	0.8222
Q8N157	1042	Jouberin	AHI1	ERKPCNHQVDT	0.9333
Q2TAA5	398	GDP-Man:Man(3)GlcNAc(2)-PP-Dol alpha-1,2-mannosyltransferase	ALG11	EHFGIGVVECM	0.933
Q2TAA5	406	GDP-Man:Man(3)GlcNAc(2)-PP-Dol alpha-1,2-mannosyltransferase	ALG11	ECMAAGTIILA	0.9332
Q9BVK2	159	Probable dolichyl pyrophosphate Glc1Man9GlcNAc2 alpha-1,3-glucosyltransferase	ALG8	DHIHFQYNGFL	0.9
Q9H6U8	460	Alpha-1,2-mannosyltransferase ALG9	ALG9	EGRPVNVCVGK	0.918
O95076	4	Homeobox protein aristaless-like 3	ALX3	EHCAPFRVGPA	0.9
Q99218	70	Amelogenin, Y isoform	AMELY	EPMGGWLHHQI	0.8341
Q9BXJ7	62	Protein amnionless	AMN	EGHAVSDMLLP	0.8812
Q9BXJ7	122	Protein amnionless	AMN	DEAPGLFFVDA	0.7667
Q9BXJ7	204	Protein amnionless	AMN	DCADPSGCVCG	0.9665
Q07075	423	Glutamyl aminopeptidase	ENPEP	EFLGVNHAETD	0.8
Q07075	496	Glutamyl aminopeptidase	ENPEP	ENFQKGCQMYL	0.8333
Q86W34	166	Archaemetzincin-2	AMZ2	DAFCVVGITMI	0.9333
Q8N2N9	7	Ankyrin repeat domain-containing protein 36B	ANKRD36B	DGFAFPHYYIK	0.9
Q8N2N9	99	Ankyrin repeat domain-containing protein 36B	ANKRD36B	EACATLLLQNG	0.9
Q8N2N9	116	Ankyrin repeat domain-containing protein 36B	ANKRD36B	DVFGRTALHYA	0.7666
Q8N2N9	781	Ankyrin repeat domain-containing protein 36B	ANKRD36B	DSLCCNCKNVI	0.8668
Q8N2N9	825	Ankyrin repeat domain-containing protein 36B	ANKRD36B	DNHCEQLRVKI	0.8667
Q8N2N9	869	Ankyrin repeat domain-containing protein 36B	ANKRD36B	ELCSLRFAIQQ	0.8
Q8N2N9	1138	Ankyrin repeat domain-containing protein 36B	ANKRD36B	EKMYKSGYNTM	0.8996
Q8N2N9	1156	Ankyrin repeat domain-containing protein 36B	ANKRD36B	ERFCQLKKQNM	0.8906
Q8N2N9	1319	Ankyrin repeat domain-containing protein 36B	ANKRD36B	EHVMMRKIIKK	0.8672
P23582	54	C-type natriuretic peptide	NPPC	DKAPGGGGANL	0.9666
Q6ZW76	38	Ankyrin repeat and SAM domain-containing protein 3	ANKS3	DLHTAASIGQY	0.7666
Q6ZW76	290	Ankyrin repeat and SAM domain-containing protein 3	ANKS3	EQAPPRGYVTF	0.8
Q6ZW76	521	Ankyrin repeat and SAM domain-containing protein 3	ANKS3	EVEATRGQVCQ	0.8
Q6P2P2	119	Putative protein arginine N-methyltransferase 9	PRMT9	EAAGYFHKAVK	0.8666
Q6P2P2	183	Putative protein arginine N-methyltransferase 9	PRMT9	DIGAGTGILSM	0.8
Q6P2P2	218	Putative protein arginine N-methyltransferase 9	PRMT9	DVVAANKMEAG	0.7671
Q6P2P2	323	Putative protein arginine N-methyltransferase 9	PRMT9	DIAGIHLPTNV	0.8021
Q6P2P2	558	Putative protein arginine N-methyltransferase 9	PRMT9	DTHCQNEMSSG	0.7667
Q96NW4	213	Ankyrin repeat domain-containing protein 27	ANKRD27	EIYVHHEIYNL	0.7821
Q96NW4	709	Ankyrin repeat domain-containing protein 27	ANKRD27	EFCHPLCQCPK	0.926
Q96NW4	776	Ankyrin repeat domain-containing protein 27	ANKRD27	DQAVPLHLACQ	0.7986
O15084	257	Serine/threonine-protein phosphatase 6 regulatory ankyrin repeat subunit A	ANKRD28	ELIDCGAIVNQ	0.9667
O15084	305	Serine/threonine-protein phosphatase 6 regulatory ankyrin repeat subunit A	ANKRD28	DGKTPLHMTAL	0.8021
O15084	753	Serine/threonine-protein phosphatase 6 regulatory ankyrin repeat subunit A	ANKRD28	DNHGYTALHWA	0.7967
O15084	801	Serine/threonine-protein phosphatase 6 regulatory ankyrin repeat subunit A	ANKRD28	EGAAEMLIDTL	0.7992
A6NF34	147	Anthrax toxin receptor-like	ANTXRL	DGHTFMQAGFR	0.9
A6NF34	262	Anthrax toxin receptor-like	ANTXRL	ECVGEPYHVVI	0.8
A6NF34	306	Anthrax toxin receptor-like	ANTXRL	DNNSMNCPGPK	0.7667
Q16853	67	Membrane primary amine oxidase	AOC3	ELTAVMRFLTQ	0.8334
Q16853	158	Membrane primary amine oxidase	AOC3	ERHGGPLPYHR	0.9338
Q16853	386	Membrane primary amine oxidase	AOC3	DGGFGMGKYTT	0.9667
Q16853	751	Membrane primary amine oxidase	AOC3	DLPAFSHGGFS	0.9002
Q06278	104	Aldehyde oxidase	AOX1	ERIAKCHGTQC	0.8667
Q06278	142	Aldehyde oxidase	AOX1	DALGGNLCRCT	0.7991
Q06278	293	Aldehyde oxidase	AOX1	ELSVVNHAYNG	0.9333
Q06278	555	Aldehyde oxidase	AOX1	DLHSKHHCSTL	0.8875
Q06278	578	Aldehyde oxidase	AOX1	DPIGHPIMHLS	0.8
Q06278	631	Aldehyde oxidase	AOX1	EALSMPGVVDI	0.8333
Q06278	742	Aldehyde oxidase	AOX1	EIHMGGQEHFY	0.9333
Q06278	749	Aldehyde oxidase	AOX1	EHFYMETQSML	0.7865
Q06278	967	Aldehyde oxidase	AOX1	EINAKNLIQCW	0.8792
Q06278	979	Aldehyde oxidase	AOX1	ECMAMSSYSLR	0.9996
Q06278	1062	Aldehyde oxidase	AOX1	ELRMPMSNVHL	0.8338
Q06278	1205	Aldehyde oxidase	AOX1	EGAFIQGMGLY	0.7955
O60641	220	Clathrin coat assembly protein AP180	SNAP91	EKFFEMKKGQC	0.8
Q10567	53	AP-1 complex subunit beta-1	AP1B1	DVVNCMQTDNL	0.8667
Q10567	441	AP-1 complex subunit beta-1	AP1B1	EPEARAAMIWI	0.8998
Q10567	518	AP-1 complex subunit beta-1	AP1B1	DLRDRGYIYWR	0.9667
Q10567	821	AP-1 complex subunit beta-1	AP1B1	DVFYFSTLYPL	0.7925
P63010	53	AP-2 complex subunit beta	AP2B1	DVVNCMQTDNL	0.8667
P63010	441	AP-2 complex subunit beta	AP2B1	EPDARAAMIWI	0.8007
P63010	518	AP-2 complex subunit beta	AP2B1	DLRDRGYIYWR	0.9667
P63010	812	AP-2 complex subunit beta	AP2B1	DVFYFSCLIPL	0.8
Q9Y2T2	369	AP-3 complex subunit mu-1	AP3M1	ENPSLNIQFKI	0.8202
Q96N21	109	AP-4 complex accessory subunit tepsin	ENTHD2	DPLHGNSLYQK	0.9002
O14727	2	Apoptotic protease-activating factor 1	APAF1	DAKARNCLLQH	0.8667
O14727	27	Apoptotic protease-activating factor 1	APAF1	DHMISDGFLTI	0.8674
O14727	175	Apoptotic protease-activating factor 1	APAF1	EGCFPGGVHWV	0.8333
O14727	476	Apoptotic protease-activating factor 1	APAF1	DQEDCMYWYNF	0.9
O14727	700	Apoptotic protease-activating factor 1	APAF1	EQVNCCHFTNS	0.9
O14727	734	Apoptotic protease-activating factor 1	APAF1	ECRNTMFGHTN	0.8665
O14727	1122	Apoptotic protease-activating factor 1	APAF1	ELRGHNGCVRC	0.8328
O14727	1236	Apoptotic protease-activating factor 1	APAF1	DNLGILYILQT	0.9333
Q92624	42	Amyloid protein-binding protein 2	APPBP2	DVYYKLYQQGR	0.874
Q92624	211	Amyloid protein-binding protein 2	APPBP2	ELCALLFAKSH	0.7925
Q92624	335	Amyloid protein-binding protein 2	APPBP2	DLAYSSYVHQY	0.9667
P27695	110	DNA-(apurinic or apyrimidinic site) lyase	APEX1	ELPGLSHQYWS	0.8333
Q0VD83	788	Apolipoprotein B receptor	APOBR	EAAAGEHAGGQ	0.8303
P05090	19	Apolipoprotein D	APOD	EGQAFHLGKCP	0.871
O95445	122	Apolipoprotein M	APOM	ELFSSSCPGGI	0.7704
Q8N1P7	306	Absent in melanoma 1-like protein	AIM1L	DLHFVSKIQLF	0.9333
Q8N1P7	515	Absent in melanoma 1-like protein	AIM1L	DPQAGGSCIWY	0.77
Q9UKB5	87	Adherens junction-associated protein 1	AJAP1	ERIHGQMQMPR	0.9282
Q96IF1	145	LIM domain-containing protein ajuba	AJUBA	DGAGAGGAGGS	0.8338
Q96IF1	332	LIM domain-containing protein ajuba	AJUBA	EDYFGTCIKCN	0.8334
P42330	12	Aldo-keto reductase family 1 member C3	AKR1C3	DGHFMPVLGFG	0.7667
A6NHY2	131	Ankyrin repeat and death domain-containing protein 1B	ANKDD1B	DKHGLTVIHLA	0.7667
Q12802	236	A-kinase anchor protein 13	AKAP13	EIPYGDCSVRH	0.7665
Q12802	264	A-kinase anchor protein 13	AKAP13	EHPFPGDGCTG	0.9665
Q12802	270	A-kinase anchor protein 13	AKAP13	DGCTGPIFKLM	0.799
Q12802	295	A-kinase anchor protein 13	AKAP13	DSLMPLMMTAQ	0.9333
Q12802	1509	A-kinase anchor protein 13	AKAP13	DGFYSHGMGAE	0.7677
Q12802	1657	A-kinase anchor protein 13	AKAP13	EHRMFDQQICH	0.8857
Q12802	2466	A-kinase anchor protein 13	AKAP13	ETFGGFDSHQM	0.8103
Q12802	2583	A-kinase anchor protein 13	AKAP13	DLANLQKQQAQ	0.7671
Q12802	2683	A-kinase anchor protein 13	AKAP13	DLCQVSHPHTK	0.9667
Q8N8R7	215	ARL14 effector protein	ARL14EP	DCLGCFYACPA	0.8336
Q8N8R7	247	ARL14 effector protein	ARL14EP	EIEGGEIIHNK	0.8955
Q4VCS5	66	Angiomotin	AMOT	DHHQQLVAHAA	0.9857
Q4VCS5	688	Angiomotin	AMOT	ENVMRHFALDA	0.8
P23109	78	AMP deaminase 1	AMPD1	EICPISHHEMQ	0.9
P23109	376	AMP deaminase 1	AMPD1	ELFAKLKMHPY	0.8996
P23109	394	AMP deaminase 1	AMPD1	DVHAGRQTFQR	1
P23109	682	AMP deaminase 1	AMPD1	DDPMQFHFTKE	0.7667
P23109	741	AMP deaminase 1	AMPD1	EGPAGNDIRRT	0.7695
Q01432	375	AMP deaminase 3	AMPD3	DVHAGRQTFHR	0.9899
Q01432	512	AMP deaminase 3	AMPD3	ELHLFLKYVTG	0.7936
P04746	162	Pancreatic alpha-amylase	AMY2A	DIENYNDATQV	0.778
P04746	312	Pancreatic alpha-amylase	AMY2A	DNHDNQRGHGA	0.9374
Q8N6S4	29	Ankyrin repeat domain-containing protein 13C	ANKRD13C	EAAAALGGTFT	0.7923
Q8N6S4	158	Ankyrin repeat domain-containing protein 13C	ANKRD13C	ECAHLLLAHNA	0.8333
Q8N6S4	289	Ankyrin repeat domain-containing protein 13C	ANKRD13C	ESFVVLDNEQK	0.772
Q8N6S4	471	Ankyrin repeat domain-containing protein 13C	ANKRD13C	EVVAPFKHFNK	0.8297
Q5CZ79	19	Ankyrin repeat domain-containing protein 20B	ANKRD20A8P	DHVYTGSGYRI	0.8668
Q5CZ79	315	Ankyrin repeat domain-containing protein 20B	ANKRD20A8P	EKGNRIVNGQG	0.8955
Q5CZ79	342	Ankyrin repeat domain-containing protein 20B	ANKRD20A8P	EDPAVKGAVQR	0.8325
Q5CZ79	448	Ankyrin repeat domain-containing protein 20B	ANKRD20A8P	EKTNVNMLYKK	0.9
P10275	81	Androgen receptor	AR	ETSPRQQQQQQ	0.8892
P10275	261	Androgen receptor	AR	EQLRGDCMYAP	0.813
P10275	501	Androgen receptor	AR	DVWYPGGMVSR	0.9327
P10275	733	Androgen receptor	AR	DQMAVIQYSWM	0.8
Q9P2R3	454	Rabankyrin-5	ANKFY1	DTATGNCLLQR	0.8667
Q9P2R3	471	Rabankyrin-5	ANKFY1	EAAALFLATNG	0.8666
Q9P2R3	1112	Rabankyrin-5	ANKFY1	ECTARFGVTTR	0.834
E9PGG2	100	Anomalous homeobox protein	ANHX	DIHYRLVMRRL	0.9333
Q9Y2G4	563	Ankyrin repeat domain-containing protein 6	ANKRD6	EKALNSTATQR	0.7666
Q9NQW6	722	Actin-binding protein anillin	ANLN	ELNNEINMQQT	0.7698
Q9NQW6	969	Actin-binding protein anillin	ANLN	EGHIYLKIKCQ	0.9
Q99873	84	Protein arginine N-methyltransferase 1	PRMT1	DVGSGTGILCM	0.7667
Q99873	207	Protein arginine N-methyltransferase 1	PRMT1	ENVYGFDMSCI	0.9666
Q6IWH7	271	Anoctamin-7	ANO7	EKKNLLGIHQL	0.801
Q6IWH7	710	Anoctamin-7	ANO7	EMVLQFGFVTI	0.8
Q6IWH7	836	Anoctamin-7	ANO7	DGHYSQTYWNL	0.8333
Q8N283	455	Ankyrin repeat domain-containing protein 35	ANKRD35	DHADQLPAGQK	1
Q8N283	985	Ankyrin repeat domain-containing protein 35	ANKRD35	EHEVYNILLQI	0.9333
Q6NXT1	263	Ankyrin repeat domain-containing protein 54	ANKRD54	DLCTRLQMTST	0.7808
P07355	253	Annexin A2	ANXA2	ENAFLNLVQCI	0.9631
P08758	211	Annexin A5	ANXA5	DKYMTISGFQI	0.8
O75106	63	Retina-specific copper amine oxidase	AOC2	ELTAVMRFLTQ	0.8334
O75106	154	Retina-specific copper amine oxidase	AOC2	ERHGGPLPYHR	0.9338
O75106	397	Retina-specific copper amine oxidase	AOC2	DCPYQATMVDI	1
O43747	42	AP-1 complex subunit gamma-1	AP1G1	DNTYRCRNVAK	0.8
O43747	110	AP-1 complex subunit gamma-1	AP1G1	DLNHSTQFVQG	0.8
O43747	302	AP-1 complex subunit gamma-1	AP1G1	ESGLRVLAINI	0.8334
O43747	582	AP-1 complex subunit gamma-1	AP1G1	ERMPVMEKVTT	0.9
Q9BXS5	31	AP-1 complex subunit mu-1	AP1M1	EHFMPILMEKE	0.7731
Q9BXS5	116	AP-1 complex subunit mu-1	AP1M1	ELMDFGYPQTT	0.7902
O95782	924	AP-2 complex subunit alpha-1	AP2A1	ENFVGAGIIQT	0.8667
Q92481	216	Transcription factor AP-2-beta	TFAP2B	DGFLGGMSVNT	0.9
Q9H0R1	242	AP-5 complex subunit mu-1	AP5M1	DLEGIMPNVTI	0.7668
O43299	128	AP-5 complex subunit zeta-1	AP5Z1	EVRAVGQGVLR	0.9
O43299	386	AP-5 complex subunit zeta-1	AP5Z1	EAVYQHLFTRI	0.8333
Q02410	550	Amyloid beta A4 precursor protein-binding family A member 1	APBA1	DIGNIVVLMAR	0.8385
Q02410	633	Amyloid beta A4 precursor protein-binding family A member 1	APBA1	DLLNTQDMYND	0.8
Q02410	778	Amyloid beta A4 precursor protein-binding family A member 1	APBA1	ERGGVRVGHRI	0.8281
Q02410	814	Amyloid beta A4 precursor protein-binding family A member 1	APBA1	EIHMKTMPAAM	0.8
Q9UM13	150	Anaphase-promoting complex subunit 10	ANAPC10	DTHMRQIKIYT	1
Q9UM13	177	Anaphase-promoting complex subunit 10	ANAPC10	DFMMYRSIR**	0.8332
O95996	325	Adenomatous polyposis coli protein 2	APC2	EAAAGGRAGAP	0.9032
O95996	566	Adenomatous polyposis coli protein 2	APC2	ENKAAICQVDG	0.7999
O95996	729	Adenomatous polyposis coli protein 2	APC2	ELDARHLAQAL	0.8174
Q8J025	142	Protein APCDD1	APCDD1	EADYQLHNVQV	0.9007
Q8J025	215	Protein APCDD1	APCDD1	EKQYLHHNLDH	0.7986
Q8J025	323	Protein APCDD1	APCDD1	EGHYYHYSDPV	0.8433
Q8J025	430	Protein APCDD1	APCDD1	DARGRYLLFNG	0.8757
Q8J025	453	Protein APCDD1	APCDD1	EKRATSYQMPL	0.7676
Q8NCL9	124	Protein APCDD1-like	APCDD1L	EADYHLHKVGI	0.9333
Q9ULZ1	35	Apelin	APLN	EDGNVRHLVQP	0.9
Q8IW19	168	Aprataxin and PNK-like factor	APLF	ENRDCNKQQPI	0.9333
Q8IW19	401	Aprataxin and PNK-like factor	APLF	DSDYGGVQIVG	0.8
Q8IW19	420	Aprataxin and PNK-like factor	APLF	ECPYGPSCYRK	0.9335
P08519	81	Apolipoprotein(a)	LPA	DAVAAPYCYTR	0.9656
P08519	141	Apolipoprotein(a)	LPA	ECYHGNGQSYR	0.8333
P08519	195	Apolipoprotein(a)	LPA	DAVAAPYCYTR	0.9656
P08519	255	Apolipoprotein(a)	LPA	ECYHGNGQSYR	0.8333
P08519	309	Apolipoprotein(a)	LPA	DAVAAPYCYTR	0.9656
P08519	369	Apolipoprotein(a)	LPA	ECYHGNGQSYR	0.8333
P08519	423	Apolipoprotein(a)	LPA	DAVAAPYCYTR	0.9656
P08519	483	Apolipoprotein(a)	LPA	ECYHGNGQSYR	0.8333
P08519	537	Apolipoprotein(a)	LPA	DAVAAPYCYTR	0.9656
P08519	597	Apolipoprotein(a)	LPA	ECYHGNGQSYR	0.8333
P08519	651	Apolipoprotein(a)	LPA	DAVAAPYCYTR	0.9656
P08519	711	Apolipoprotein(a)	LPA	ECYHGNGQSYR	0.8333
P08519	765	Apolipoprotein(a)	LPA	DAVAAPYCYTR	0.9656
P08519	825	Apolipoprotein(a)	LPA	ECYHGNGQSYR	0.8333
P08519	879	Apolipoprotein(a)	LPA	DAVAAPYCYTR	0.9656
P08519	939	Apolipoprotein(a)	LPA	ECYHGNGQSYR	0.8333
P08519	993	Apolipoprotein(a)	LPA	DAVAAPYCYTR	0.9656
P08519	1053	Apolipoprotein(a)	LPA	ECYHGNGQSYR	0.8333
P08519	1107	Apolipoprotein(a)	LPA	DAVAAPYCYTR	0.9656
P08519	1167	Apolipoprotein(a)	LPA	ECYHGNGQSYR	0.8333
P08519	1221	Apolipoprotein(a)	LPA	DAVAAPYCYTR	0.9656
P08519	1281	Apolipoprotein(a)	LPA	ECYHGNGQSYR	0.8333
P08519	1335	Apolipoprotein(a)	LPA	DAVAAPYCYTR	0.9656
P08519	1395	Apolipoprotein(a)	LPA	ECYHGNGQSYR	0.8333
P08519	1449	Apolipoprotein(a)	LPA	DAVAAPYCYTR	0.9656
P08519	1509	Apolipoprotein(a)	LPA	ECYHGNGQSYR	0.8333
P08519	1563	Apolipoprotein(a)	LPA	DAVAAPYCYTR	0.9656
P08519	1623	Apolipoprotein(a)	LPA	ECYHGNGQSYR	0.8333
P08519	1677	Apolipoprotein(a)	LPA	DAVAAPYCYTR	0.9656
P08519	1737	Apolipoprotein(a)	LPA	ECYHGNGQSYR	0.8333
P08519	1791	Apolipoprotein(a)	LPA	DAVAAPYCYTR	0.9656
P08519	1851	Apolipoprotein(a)	LPA	ECYHGNGQSYR	0.8333
P08519	1905	Apolipoprotein(a)	LPA	DAVAAPYCYTR	0.9656
P08519	1965	Apolipoprotein(a)	LPA	ECYHGNGQSYR	0.8333
P08519	2019	Apolipoprotein(a)	LPA	DAVAAPYCYTR	0.9656
P08519	2079	Apolipoprotein(a)	LPA	ECYHGNGQSYR	0.8333
P08519	2133	Apolipoprotein(a)	LPA	DAVAAPYCYTR	0.9656
P08519	2193	Apolipoprotein(a)	LPA	ECYHGNGQSYR	0.8333
P08519	2247	Apolipoprotein(a)	LPA	DAVAAPYCYTR	0.9656
P08519	2307	Apolipoprotein(a)	LPA	ECYHGNGQSYR	0.8333
P08519	2361	Apolipoprotein(a)	LPA	DAVAAPYCYTR	0.9656
P08519	2421	Apolipoprotein(a)	LPA	ECYHGNGQSYR	0.8333
P08519	2475	Apolipoprotein(a)	LPA	DAVAAPYCYTR	0.9656
P08519	2535	Apolipoprotein(a)	LPA	ECYHGNGQSYR	0.8333
P08519	2589	Apolipoprotein(a)	LPA	DAVAAPYCYTR	0.9656
P08519	2649	Apolipoprotein(a)	LPA	ECYHGNGQSYR	0.8333
P08519	2703	Apolipoprotein(a)	LPA	DAVAAPYCYTR	0.9656
P08519	2763	Apolipoprotein(a)	LPA	ECYHGNGQSYR	0.8333
P08519	2817	Apolipoprotein(a)	LPA	DAVAAPYCYTR	0.9656
P08519	2877	Apolipoprotein(a)	LPA	ECYHGNGQSYR	0.8333
P08519	2931	Apolipoprotein(a)	LPA	DAVAAPYCYTR	0.9656
P08519	2991	Apolipoprotein(a)	LPA	ECYHGNGQSYR	0.8333
P08519	3045	Apolipoprotein(a)	LPA	DAVAAPYCYTR	0.9656
P08519	3105	Apolipoprotein(a)	LPA	ECYHGNGQSYR	0.8333
P08519	3159	Apolipoprotein(a)	LPA	DAVAAPYCYTR	0.9656
P08519	3219	Apolipoprotein(a)	LPA	ECYHGNGQSYR	0.8333
P08519	3273	Apolipoprotein(a)	LPA	DAVAAPYCYTR	0.9656
P08519	3333	Apolipoprotein(a)	LPA	ECYHGNGQSYR	0.8333
P08519	3387	Apolipoprotein(a)	LPA	DPVAAPYCYTR	0.9333
P08519	3447	Apolipoprotein(a)	LPA	ECYHGNGQSYQ	0.8667
P08519	3555	Apolipoprotein(a)	LPA	ETPGVQDCYYH	0.8665
P08519	3561	Apolipoprotein(a)	LPA	DCYYHYGQSYR	0.7676
P08519	4166	Apolipoprotein(a)	LPA	DGLTMNYCRNP	0.7667
P08519	4227	Apolipoprotein(a)	LPA	DCMFGNGKGYR	0.9667
P08519	4256	Apolipoprotein(a)	LPA	EPHRHSTFIPG	0.7669
P08519	4472	Apolipoprotein(a)	LPA	ENEVCNHYKYI	0.9
P08519	4474	Apolipoprotein(a)	LPA	EVCNHYKYICA	0.9977
P04114	747	Apolipoprotein B-100	APOB	EQDMVNGIMLS	0.7665
P04114	893	Apolipoprotein B-100	APOB	DFARSGVQMNT	0.836
P04114	1103	Apolipoprotein B-100	APOB	EVALMGHLSCD	0.767
P04114	1995	Apolipoprotein B-100	APOB	DLDAYNTKDKI	0.8008
P04114	2518	Apolipoprotein B-100	APOB	DTRDRMYQMDI	1
P04114	2521	Apolipoprotein B-100	APOB	DRMYQMDIQQE	0.9333
P04114	2838	Apolipoprotein B-100	APOB	EHGSEMLFFGN	0.8
P04114	3022	Apolipoprotein B-100	APOB	DAHLNGKVIGT	0.7779
P04114	3322	Apolipoprotein B-100	APOB	ELCTISHIFIP	0.8035
P04114	3355	Apolipoprotein B-100	APOB	ELFNQSDIVAH	0.9667
Q13790	220	Apolipoprotein F	APOF	DLGYDLLMTMA	0.8007
Q9BQE5	105	Apolipoprotein L2	APOL2	EVEQVHRGTTI	0.8149
Q53RT3	93	Retroviral-like aspartic protease 1	ASPRV1	EEGRRQHAFVP	0.7991
Q53RT3	185	Retroviral-like aspartic protease 1	ASPRV1	EIVFANSMGKG	0.8333
P07741	128	Adenine phosphoribosyltransferase	APRT	DLLATGGTMNA	0.8333
Q8IXF9	35	Aquaporin-12A	AQP12A	EVFAREAMRTL	0.7667
Q8IXF9	127	Aquaporin-12A	AQP12A	DLHLLQSLMAQ	0.8333
Q8IXF9	154	Aquaporin-12A	AQP12A	EAACAFCFHLT	0.8254
Q96P48	473	Arf-GAP with Rho-GAP domain, ANK repeat and PH domain-containing protein 1	ARAP1	EYHLGIGITFI	0.8355
Q96P48	941	Arf-GAP with Rho-GAP domain, ANK repeat and PH domain-containing protein 1	ARAP1	DFMGWLGAIQK	0.8999
Q96P48	1386	Arf-GAP with Rho-GAP domain, ANK repeat and PH domain-containing protein 1	ARAP1	EWFATFLFVQH	0.8671
Q495B1	457	Ankyrin repeat and death domain-containing protein 1A	ANKDD1A	EHGHRMLLIWL	0.9087
Q5T1N1	618	Protein AKNAD1	AKNAD1	EKKGHGRINCG	0.7667
Q9ULX6	43	A-kinase anchor protein 8-like	AKAP8L	EGYGYGYGYGQ	0.9667
Q9ULX6	106	A-kinase anchor protein 8-like	AKAP8L	ETDMMQGGVYG	0.8333
Q9ULX6	202	A-kinase anchor protein 8-like	AKAP8L	EDPMGARGQCM	0.8666
Q9ULX6	381	A-kinase anchor protein 8-like	AKAP8L	DRMVERIQFVC	0.9207
P00352	107	Retinal dehydrogenase 1	ALDH1A1	ESMNGGKLYSN	0.9
P00352	211	Retinal dehydrogenase 1	ALDH1A1	EAGFPPGVVNI	0.9333
P00352	289	Retinal dehydrogenase 1	ALDH1A1	EFAHHGVFYHQ	0.9667
P00352	400	Retinal dehydrogenase 1	ALDH1A1	EIFGPVQQIMK	0.9234
P49419	296	Alpha-aminoadipic semialdehyde dehydrogenase	ALDH7A1	ELGGNNAIIAF	0.7997
P49419	427	Alpha-aminoadipic semialdehyde dehydrogenase	ALDH7A1	ETFAPILYVFK	0.8845
P49419	491	Alpha-aminoadipic semialdehyde dehydrogenase	ALDH7A1	EIGGAFGGEKH	0.7971
P24298	34	Alanine aminotransferase 1	GPT	EYAVRGPIVQR	0.8666
P24298	328	Alanine aminotransferase 1	GPT	EVVNMDAAVQQ	0.9
Q8TD30	346	Alanine aminotransferase 2	GPT2	ECGYRGGYMEV	0.8509
Q96QP1	272	Alpha-protein kinase 1	ALPK1	DHHLLSAAEAC	0.7664
Q96QP1	384	Alpha-protein kinase 1	ALPK1	EAMGKLYNFST	0.8333
Q96QP1	508	Alpha-protein kinase 1	ALPK1	EKPHCQRDTGI	0.8005
Q96QP1	634	Alpha-protein kinase 1	ALPK1	EGRAMHSLHSQ	0.8867
Q96QP1	771	Alpha-protein kinase 1	ALPK1	ERGAGPTFKAS	0.7667
Q9H4A4	81	Aminopeptidase B	RNPEP	DSHPCLEVTAA	0.8331
Q9H4A4	211	Aminopeptidase B	RNPEP	EKRGPNKFFFQ	0.8652
Q01433	303	AMP deaminase 2	AMPD2	EQHPYEHCEPS	0.7993
Q01433	630	AMP deaminase 2	AMPD2	ESKPENHVFNL	0.8113
Q01433	690	AMP deaminase 2	AMPD2	EAGPIHHLVSA	0.8191
P04745	162	Alpha-amylase 1	AMY1A	DIENYNDATQV	0.778
P04745	312	Alpha-amylase 1	AMY1A	DNHDNQRGHGA	0.9374
P19961	162	Alpha-amylase 2B	AMY2B	DIENYNDATQV	0.778
P19961	312	Alpha-amylase 2B	AMY2B	DNHDNQRGHGA	0.9374
Q8IVF6	322	Ankyrin repeat domain-containing protein 18A	ANKRD18A	DAMYGNFMLKK	1
Q9BXX3	219	Ankyrin repeat domain-containing protein 30A	ANKRD30A	EIVGMLLQQNV	0.899
Q9BXX3	230	Ankyrin repeat domain-containing protein 30A	ANKRD30A	DVFAADICGVT	0.8
Q9BXX3	242	Ankyrin repeat domain-containing protein 30A	ANKRD30A	EHYAVTCGFHH	0.9333
Q9BXX3	1299	Ankyrin repeat domain-containing protein 30A	ANKRD30A	EHMYQNEQDNV	0.9333
Q9BXX3	1353	Ankyrin repeat domain-containing protein 30A	ANKRD30A	DIHFLERKMQH	0.8992
Q9Y5C1	254	Angiopoietin-related protein 3	ANGPTL3	EHTSGMYAIRP	0.8678
Q9Y5C1	355	Angiopoietin-related protein 3	ANGPTL3	ETNYTLHLVAI	0.8999
Q9Y5C1	385	Angiopoietin-related protein 3	ANGPTL3	DHKAKGHFNCP	1
Q15389	280	Angiopoietin-1	ANGPT1	EKPFRDCADVY	0.7674
Q15389	429	Angiopoietin-1	ANGPT1	DADNDNCMCKC	0.866
Q15389	431	Angiopoietin-1	ANGPT1	DNDNCMCKCAL	0.8
Q15389	433	Angiopoietin-1	ANGPT1	DNCMCKCALML	0.8852
Q9Y264	30	Angiopoietin-4	ANGPT4	DRGCETLVVQH	0.7667
Q9Y264	34	Angiopoietin-4	ANGPT4	ETLVVQHGHCS	0.8319
Q9Y264	438	Angiopoietin-4	ANGPT4	DHCLCKCAQVM	0.9667
P16157	293	Ankyrin-1	ANK1	DHGAPIQAKTK	0.9994
P16157	559	Ankyrin-1	ANK1	DAHPNAAGKNG	0.7667
P16157	1058	Ankyrin-1	ANK1	DFPLYFVIMSR	0.8
P16157	1232	Ankyrin-1	ANK1	ELTAVPYMAKF	0.9277
P16157	1351	Ankyrin-1	ANK1	DTQHILCHLNI	0.8002
Q12955	262	Ankyrin-3	ANK3	DFTARNDITPL	0.7976
Q12955	553	Ankyrin-3	ANK3	DHGASLSITTK	0.9138
Q12955	830	Ankyrin-3	ANK3	EKHKMNVPETM	0.8
Q12955	1063	Ankyrin-3	ANK3	EIPHFGSMRGK	0.8093
Q12955	1304	Ankyrin-3	ANK3	ELICVPYMAKF	0.8667
Q12955	1911	Ankyrin-3	ANK3	DLMRMTAILQT	0.8667
Q12955	2269	Ankyrin-3	ANK3	ETMSVHDIMKA	0.9
Q12955	2953	Ankyrin-3	ANK3	ESSAVSHIPVR	0.7956
Q12955	2977	Ankyrin-3	ANK3	DGFCEQSAFPK	0.8593
Q12955	3874	Ankyrin-3	ANK3	DTFPPNHMSNT	1
Q12955	4295	Ankyrin-3	ANK3	EPASPLAAYQK	0.7667
Q9NU02	75	Ankyrin repeat and EF-hand domain-containing protein 1	ANKEF1	DVQDRMGCTPT	0.8333
Q9NU02	217	Ankyrin repeat and EF-hand domain-containing protein 1	ANKEF1	DRHHAAHFAAK	0.9286
Q9NU02	448	Ankyrin repeat and EF-hand domain-containing protein 1	ANKEF1	DGGPPYYMIET	0.8366
Q9NU02	751	Ankyrin repeat and EF-hand domain-containing protein 1	ANKEF1	DFDDFMMPFQK	0.8
Q9NU02	753	Ankyrin repeat and EF-hand domain-containing protein 1	ANKEF1	DDFMMPFQKNI	0.9363
Q8IWZ3	185	Ankyrin repeat and KH domain-containing protein 1	ANKHD1	EAAAALTRMKA	0.8
Q8IWZ3	252	Ankyrin repeat and KH domain-containing protein 1	ANKHD1	ELAQVLLAMHA	0.8026
Q8IWZ3	411	Ankyrin repeat and KH domain-containing protein 1	ANKHD1	EACMDGHVEVA	0.7748
Q8IWZ3	738	Ankyrin repeat and KH domain-containing protein 1	ANKHD1	ENSPALLGVQK	0.8667
Q8IWZ3	764	Ankyrin repeat and KH domain-containing protein 1	ANKHD1	DLLPSFHPYQP	0.9082
Q8IWZ3	1149	Ankyrin repeat and KH domain-containing protein 1	ANKHD1	EHRNVSDYTPL	0.8333
Q8IWZ3	1263	Ankyrin repeat and KH domain-containing protein 1	ANKHD1	EAASGGYAEVG	0.7667
Q8IWZ3	1387	Ankyrin repeat and KH domain-containing protein 1	ANKHD1	DIECMRYIATI	0.9666
Q8IWZ3	1581	Ankyrin repeat and KH domain-containing protein 1	ANKHD1	EPRGGGAGGNS	0.8
Q8IWZ3	1772	Ankyrin repeat and KH domain-containing protein 1	ANKHD1	DLIPKNHIRTP	0.8667
Q8IWZ3	2488	Ankyrin repeat and KH domain-containing protein 1	ANKHD1	DVPGGPLFNGL	0.7667
Q32M45	23	Anoctamin-4	ANO4	DLQGYQLDMQI	0.8333
Q32M45	177	Anoctamin-4	ANO4	EQMNVRMPFRR	0.8
Q32M45	314	Anoctamin-4	ANO4	ENHRHLLYECW	0.8
Q32M45	636	Anoctamin-4	ANO4	ECHPSGCLIDL	0.9244
Q32M45	645	Anoctamin-4	ANO4	DLCMQMGIIMV	1
Q75V66	340	Anoctamin-5	ANO5	EICDPEIGGQM	0.8663
Q75V66	345	Anoctamin-5	ANO5	EIGGQMIMCPL	0.9333
Q75V66	431	Anoctamin-5	ANO5	EAMCKHRKLNA	0.8001
Q75V66	445	Anoctamin-5	ANO5	EMEPYMPLYTR	0.7999
Q75V66	754	Anoctamin-5	ANO5	DIIPRLVYYYA	0.85
Q75V66	815	Anoctamin-5	ANO5	DENKYFHNMQF	0.767
Q4KMQ2	150	Anoctamin-6	ANO6	DLKNRSSAFGT	0.7913
Q4KMQ2	271	Anoctamin-6	ANO6	EWAHPRSIYKK	0.9018
Q4KMQ2	335	Anoctamin-6	ANO6	EVCHPDIGGKI	0.9337
Q4KMQ2	720	Anoctamin-6	ANO6	DIGAWQPIMQG	0.9
Q4KMQ2	748	Anoctamin-6	ANO6	DMIPRLVYYWS	0.7999
Q4KMQ2	880	Anoctamin-6	ANO6	ENHLKDMTKNM	0.7667
Q6UB99	207	Ankyrin repeat domain-containing protein 11	ANKRD11	EACNRGYYDVA	0.9667
Q6UB99	240	Ankyrin repeat domain-containing protein 11	ANKRD11	DAANNGHYKVV	0.8333
Q6UB99	978	Ankyrin repeat domain-containing protein 11	ANKRD11	ECGCESGFKDK	0.8
Q6UB99	1128	Ankyrin repeat domain-containing protein 11	ANKRD11	DSCMGSGFKMG	0.9234
Q6UB99	1398	Ankyrin repeat domain-containing protein 11	ANKRD11	EADAYGVSYNM	0.8
Q6UB99	1400	Ankyrin repeat domain-containing protein 11	ANKRD11	DAYGVSYNMKA	0.9333
Q6UB99	1822	Ankyrin repeat domain-containing protein 11	ANKRD11	DSPMPPSMEDR	0.8334
Q6UB99	1841	Ankyrin repeat domain-containing protein 11	ANKRD11	EKFACLSPGYY	0.774
Q6UB99	2272	Ankyrin repeat domain-containing protein 11	ANKRD11	DGPAPNTVAQA	0.8253
Q7Z713	91	Ankyrin repeat domain-containing protein 37	ANKRD37	DLCNKNGQTAE	0.7668
Q7Z713	129	Ankyrin repeat domain-containing protein 37	ANKRD37	EHPDRNDCVAV	0.8667
Q8WVL7	31	Ankyrin repeat domain-containing protein 49	ANKRD49	ETHGHLIPTGT	0.801
Q8WVL7	192	Ankyrin repeat domain-containing protein 49	ANKRD49	ELLLMNRYVKP	0.772
Q9ULJ7	431	Ankyrin repeat domain-containing protein 50	ANKRD50	EGHRMLAMSYT	0.8334
Q9ULJ7	742	Ankyrin repeat domain-containing protein 50	ANKRD50	DHCDKDGMTPL	0.8971
Q9ULJ7	1033	Ankyrin repeat domain-containing protein 50	ANKRD50	EHGAVVDHTCN	0.7911
Q9ULJ7	1039	Ankyrin repeat domain-containing protein 50	ANKRD50	DHTCNQGATAL	0.7701
Q8N9V6	102	Ankyrin repeat domain-containing protein 53	ANKRD53	DQTAIGSYYQL	0.8995
Q8N9V6	425	Ankyrin repeat domain-containing protein 53	ANKRD53	EVRPDGHGGAR	0.8358
Q8N9V6	429	Ankyrin repeat domain-containing protein 53	ANKRD53	DGHGGARLHTV	0.7981
O94973	459	AP-2 complex subunit alpha-2	AP2A2	EVWYRVIQIVI	0.9333
O94973	704	AP-2 complex subunit alpha-2	AP2A2	DNFARFVCKNN	0.9667
Q7Z6R9	144	Transcription factor AP-2-delta	TFAP2D	DLSLMSHGSQY	0.7667
Q7Z6R9	319	Transcription factor AP-2-delta	TFAP2D	EHLARQHMEQK	1
Q9NUS5	62	AP-5 complex subunit sigma-1	AP5S1	ESMCRLQQQAS	0.9665
Q92870	601	Amyloid beta A4 precursor protein-binding family B member 2	APBB2	DKPVGMDILNS	0.8483
Q92870	665	Amyloid beta A4 precursor protein-binding family B member 2	APBB2	DVHTFAFIMDT	0.8
Q9BPW4	134	Apolipoprotein L4	APOL4	EKVHRGCVIAN	0.8333
P55087	41	Aquaporin-4	AQP4	EFLAMLIFVLL	0.9104
P55087	63	Aquaporin-4	AQP4	EKPLPVDMVLI	0.8333
Q6UW56	83	All-trans retinoic acid-induced differentiation factor	ATRAID	EDPGPNFHQAH	0.7666
Q6UW56	174	All-trans retinoic acid-induced differentiation factor	ATRAID	DGPGLLQCVCA	0.8349
P15121	186	Aldose reductase	AKR1B1	ECHPYLTQEKL	0.9333
Q96F25	92	UDP-N-acetylglucosamine transferase subunit ALG14 homolog	ALG14	DPSNMYTKYYI	0.8703
P35858	570	Insulin-like growth factor-binding protein complex acid labile subunit	IGFALS	DCQPPAYTYNN	0.7997
P35858	599	Insulin-like growth factor-binding protein complex acid labile subunit	IGFALS	EAHFAPC****	0.7733
Q9UHK6	78	Alpha-methylacyl-CoA racemase	AMACR	EPFRRGVMEKL	0.8128
Q9UHK6	152	Alpha-methylacyl-CoA racemase	AMACR	DFAGGGLMCAL	0.9335
[truncated: 38,229 more rows]
