# Supplementary material for: Target site specificity and in vivo complexity of the mammalian arginylome
Source: Sci Rep. 2018 Nov 1;8:16177. doi: 10.1038/s41598-018-34639-6 (PMC6212499; doi:10.1038/s41598-018-34639-6)
Supplement: Supplementary file 4 — Table S6 [file 41598_2018_34639_MOESM4_ESM.xlsx]

## Sheet: wgene_mouse_031517_nterm_site_l
UniProt_ID	Protein_position	Protein_name	Gene_symbol	Peptide	Score
Q63805	2	Alpha-1-acid glycoprotein 3	Orm3	ELHTVLIMLSL	0.7862
Q8BVM7	2	Amyotrophic lateral sclerosis 2 chromosomal region candidate gene 12 protein homolog	Als2cr12	DPNPFIYCTCC	0.8
Q3V3Z3	2	Adhesion G-protein coupled receptor G5	Adgrg5	DPHGALFFYLC	0.9327
Q9DAZ9	2	Abscission/NoCut checkpoint regulator	Zfyve19	ESRCYGCAVKF	0.9328
Q9CZ52	2	Anthrax toxin receptor 1	Antxr1	DRAGRLGAGLR	0.8495
O88879	2	Apoptotic protease-activating factor 1	Apaf1	DAKARNCLLQH	0.8667
P63157	2	BarH-like 1 homeobox protein	Barhl1	EGSNGFGIDSI	0.8343
P48754	2	Breast cancer type 1 susceptibility protein homolog	Brca1	DLSAVQIQEVQ	0.7586
Q9D0L6	2	BMP and activin membrane-bound inhibitor homolog	Bambi	DRHSSYFFIWL	0.7966
A0AUP1	2	Coiled-coil domain-containing protein 112	Ccdc112	EKDKHSHFYNQ	0.8843
Q3UJV1	2	Coiled-coil domain-containing protein 61	Ccdc61	DQPAGLQVDYI	0.8656
Q6AW69	2	Cingulin-like protein 1	Cgnl1	ELYFGEYQHVQ	0.8923
Q80Y73	2	UPF0722 protein C11orf88 homolog	-	ETGPRGCPSGR	0.8
P58465	2	CTD small phosphatase-like protein	Ctdspl	DGPAIITQVTN	0.7998
Q6P9P8	2	DENN domain-containing protein 2C	Dennd2c	DVGFTRSAVQT	0.8927
Q78JE5	2	F-box only protein 22	Fbxo22	EPAGGGGGVSS	0.8473
Q9D4H2	2	GRIP and coiled-coil domain-containing protein 1	Gcc1	EKFGMNFGGGP	0.9333
Q8R0J8	2	Probable gluconokinase	Idnk	EAPGVLLVMGV	0.804
P14438	1	H-2 class II histocompatibility antigen, A-U alpha chain (Fragment)	H2-Aa	DHVGSYGIVVY	0.8092
Q8VD75	2	Huntingtin-interacting protein 1	Hip1	DRMASSMKQVS	0.7667
P58406	2	Histamine H3 receptor	Hrh3	ERAPPDGLMNA	0.8926
Q60680	2	Inhibitor of nuclear factor kappa-B kinase subunit alpha	Chuk	ERPPGLRPGAG	0.7669
Q9CR40	2	Kelch-like protein 28	Klhl28	DHTAPTYMLAN	0.8668
Q9QXW9	2	Large neutral amino acids transporter small subunit 2	Slc7a8	EKGARQRNNTA	0.7667
P01639	2	Ig kappa chain V-V region MOPC 41	Gm5571	DMRAPAQIFGF	0.7691
Q8VBY2	2	Calcium/calmodulin-dependent protein kinase kinase 1	Camkk1	ESGPAVCCQDP	0.7999
P58022	2	Lysyl oxidase homolog 2	Loxl2	ELHFGSCLSGC	0.9663
O08746	2	Matrilin-2	Matn2	EKMLVGCLLML	0.7506
Q4KL35	2	PDZ domain-containing protein MAGIX	Magix	DSRAGNTADPR	0.8325
A2AG50	2	MAP7 domain-containing protein 2	Map7d2	ERSGGNGGGGG	0.7667
Q8K296	2	Myotubularin-related protein 3	Mtmr3	DEEMRHSLECI	0.7993
Q6GQX2	2	Nck-associated protein 5-like	Nckap5l	DQPAGGTGKLR	0.834
B1AXH1	2	NHS-like protein 2	Nhsl2	ESMAVVYSVPS	0.813
Q9WTK5	2	Nuclear factor NF-kappa-B p100 subunit	Nfkb2	DNCYDPGLDGI	0.7434
Q8BHB0	2	Nucleotide-binding oligomerization domain-containing protein 1	Nod1	EEHGHHEMEGT	0.7668
Q60674	2	Nuclear receptor subfamily 1 group D member 2	Nr1d2	ELNAGGVIAYI	0.8665
O08705	2	Sodium/bile acid cotransporter	Slc10a1	EAHNVSAPFNF	1
Q6PIP5	2	NudC domain-containing protein 1	Nudcd1	EAANCSLRVKR	0.8333
Q8CG03	2	cGMP-specific 3',5'-cyclic phosphodiesterase	Pde5a	ERAGPNSVRSQ	0.754
Q7TPN9	2	Proline-rich protein 14	Prr14	DLPGNSSPFTQ	0.7998
Q9Z2X2	2	26S proteasome non-ATPase regulatory subunit 10	Psmd10	EGCVSNIMICN	0.9333
Q6PB44	2	Tyrosine-protein phosphatase non-receptor type 23	Ptpn23	EAVPRMPMIWL	0.8339
D3Z423	2	RING finger protein 212B	Rnf212b	DWFHCNQCFRK	0.9001
Q497L8	2	Solute carrier family 22 member 16	Slc22a16	ESCNVELIFDH	0.7999
Q6QIY3	2	Sodium channel protein type 10 subunit alpha	Scn10a	EFPFGSVGTTN	0.8962
Q8CFT2	2	Histone-lysine N-methyltransferase SETD1B	Setd1b	ENSHPHHHHQQ	0.9667
Q8R3P9	2	SMC5-SMC6 complex localization factor protein 1	Slf1	EDSATKHIIQM	0.7707
O35324	2	SH2 domain-containing protein 1B	Sh2d1b	DLPYYHGCLTK	0.9667
Q60698	2	Ski oncogene	Ski	EAAAAGRGGFQ	0.7958
Q45HK4	2	SH2 domain-containing protein 1B2	Sh2d1b2	DLPYYHGCLTK	0.9667
Q1W617	2	Protein Shroom4	Shroom4	ESRPGSFQYVP	0.8667
Q64105	2	Sepiapterin reductase	Spr	EADGLGCAVCV	0.7672
Q05738	2	Sex-determining region Y protein	Sry	EGHVKRPMNAF	0.7632
P11985	2	Tctex1 domain-containing protein 3	Tcte3	ERRGRMAKTPT	0.7728
Q8C5W3	2	Tubulin-specific chaperone cofactor E-like protein	Tbcel	DQPSGRSFMQV	0.7809
Q8BZH1	2	Protein-glutamine gamma-glutamyltransferase 4	Tgm4	DSRNVLIIYAV	0.8667
Q3UUG6	2	TBC1 domain family member 24	Tbc1d24	DPPGYNCFVDK	0.9667
P43345	2	T-cell leukemia homeobox protein 1	Tlx1	EHLGPHHLHPG	0.9588
P61166	2	Transmembrane protein 258	Tmem258	ELEAMSRYTSP	0.7986
Q9WUU8	2	TNFAIP3-interacting protein 1	Tnip1	EGRGPYRIYDP	0.8333
P62075	2	Mitochondrial import inner membrane translocase subunit Tim13	Timm13	DSGFGSDFGGT	0.7666
Q7M709	2	Taste receptor type 2 member 129	Tas2r129	DGIVQNMFTFI	0.8667
Q8BU11	2	TOX high mobility group box family member 4	Tox4	EFPGGNDNYLT	0.8305
Q9R1X4	2	Protein timeless homolog	Timeless	DLYMMNCELLA	0.833
Q99MX1	2	Ubiquitin carboxyl-terminal hydrolase 26	Usp26	EPILINAQVQM	0.8305
Q91W36	2	Ubiquitin carboxyl-terminal hydrolase 3	Usp3	ECPHLSSSVCI	0.8445
Q99KC8	2	von Willebrand factor A domain-containing protein 5A	Vwa5a	EHHCGLITSNK	0.9333
