# Supplementary material for: Target site specificity and in vivo complexity of the mammalian arginylome
Source: Sci Rep. 2018 Nov 1;8:16177. doi: 10.1038/s41598-018-34639-6 (PMC6212499; doi:10.1038/s41598-018-34639-6)
Supplement: Supplementary file 5 — Table S7 [file 41598_2018_34639_MOESM5_ESM.xlsx]

## Sheet: wgene_mouse_031517_site_list_ra
UniProt_ID	Protein_position	Protein_name	Gene_symbol	Peptide	Score
Q61151	330	Serine/threonine-protein phosphatase 2A 56 kDa regulatory subunit epsilon isoform	Ppp2r5e	DVIEPSQFVKI	0.8121
Q76MZ3	316	Serine/threonine-protein phosphatase 2A 65 kDa regulatory subunit A alpha isoform	Ppp2r1a	DCRENVIMTQI	0.8001
Q76MZ3	492	Serine/threonine-protein phosphatase 2A 65 kDa regulatory subunit A alpha isoform	Ppp2r1a	DPNYLHRMTTL	0.9333
Q6P1F6	47	Serine/threonine-protein phosphatase 2A 55 kDa regulatory subunit B alpha isoform	Ppp2r2a	DKGGRVVIFQQ	0.9667
Q6ZWR4	43	Serine/threonine-protein phosphatase 2A 55 kDa regulatory subunit B beta isoform	Ppp2r2b	DKGGRVVIFQR	1
Q6ZWR4	229	Serine/threonine-protein phosphatase 2A 55 kDa regulatory subunit B beta isoform	Ppp2r2b	EFHPHHCNTFV	0.9057
Q8BG02	43	Serine/threonine-protein phosphatase 2A 55 kDa regulatory subunit B gamma isoform	Ppp2r2c	DKGGRVVIFQR	1
Q8BG02	229	Serine/threonine-protein phosphatase 2A 55 kDa regulatory subunit B gamma isoform	Ppp2r2c	EFHPHHCNLFV	0.9
Q99L13	147	3-hydroxyisobutyrate dehydrogenase, mitochondrial	Hibadh	EKMGAVFMDAP	0.9
Q99L13	189	3-hydroxyisobutyrate dehydrogenase, mitochondrial	Hibadh	ECMGSNVVYCG	0.9667
Q99L13	254	3-hydroxyisobutyrate dehydrogenase, mitochondrial	Hibadh	DTYNPVPGVMH	0.8302
Q571I9	34	Aldehyde dehydrogenase family 16 member A1	Aldh16a1	DTHNRLLGHHV	0.7994
P12023	75	Amyloid beta A4 protein	App	EVYPELQITNV	0.7935
P12023	177	Amyloid beta A4 protein	App	DKFRGVEFVCC	0.7991
P12023	296	Amyloid beta A4 protein	App	ETGPCRAMISR	0.8675
P12023	313	Amyloid beta A4 protein	App	EGKCVPFFYGG	0.7991
P12023	746	Amyloid beta A4 protein	App	ERHLSKMQQNG	0.8666
Q3UD01	28	Putative ataxin-7-like protein 3B	Atxn7l3b	DSCLGFCFEVH	0.8
Q60613	165	Adenosine receptor A2a	Adora2a	DVVPMNYMVYY	1
Q60613	391	Adenosine receptor A2a	Adora2a	DHLAQGRVGTA	0.8667
Q60614	74	Adenosine receptor A2b	Adora2b	DFHGCLFLACF	0.9302
Q60614	174	Adenosine receptor A2b	Adora2b	ENVVPMSYMVY	0.8
Q61618	20	Adenosine receptor A3	Adora3	EAAIGLCAVVG	0.9001
P63115	4	Asc-type amino acid transporter 1	Slc7a10	DSDMASHIQQP	0.8343
P63115	451	Asc-type amino acid transporter 1	Slc7a10	EPMVCGVGIII	0.8333
P63115	495	Asc-type amino acid transporter 1	Slc7a10	ELCFVVYPQGS	0.8647
Q811W1	118	Alanine and arginine-rich domain-containing protein	Aard	ELRFQNHQLAR	0.9333
Q99K67	373	Alpha-aminoadipic semialdehyde synthase, mitochondrial	Aass	ERPFCMYDADQ	0.8334
Q99K67	506	Alpha-aminoadipic semialdehyde synthase, mitochondrial	Aass	EITLGSDMTNQ	0.9
Q99K67	608	Alpha-aminoadipic semialdehyde synthase, mitochondrial	Aass	DHMLAMETIDT	0.8333
Q8R5A3	212	Amyloid beta A4 precursor protein-binding family B member 1-interacting protein	Apbb1ip	EKTHCDCNVDW	0.8333
Q8R5A3	363	Amyloid beta A4 precursor protein-binding family B member 1-interacting protein	Apbb1ip	ENVNIYYGIQC	0.8999
Q8R5A3	382	Amyloid beta A4 precursor protein-binding family B member 1-interacting protein	Apbb1ip	DHCFVLKHPQI	0.9
P41234	259	ATP-binding cassette sub-family A member 2	Abca2	DLQGYRDAVCS	0.8488
P41234	560	ATP-binding cassette sub-family A member 2	Abca2	DNAACGWIQFM	0.9334
P41234	666	ATP-binding cassette sub-family A member 2	Abca2	ERAIINTFVGH	0.9339
P41234	680	ATP-binding cassette sub-family A member 2	Abca2	EPGNYVQMFPY	0.8667
P41234	703	ATP-binding cassette sub-family A member 2	Abca2	EHMMPLCMVIS	1
P41234	888	ATP-binding cassette sub-family A member 2	Abca2	DDFNLLLAVTM	0.8158
P41234	1385	ATP-binding cassette sub-family A member 2	Abca2	EGTGYSDGYGD	0.8001
P41234	1688	ATP-binding cassette sub-family A member 2	Abca2	DRFRLHRYGAI	0.8637
P41234	2111	ATP-binding cassette sub-family A member 2	Abca2	EAFVNGHSVLK	0.7983
P41234	2311	ATP-binding cassette sub-family A member 2	Abca2	ERHHTKVQYQL	0.9333
P41234	2355	ATP-binding cassette sub-family A member 2	Abca2	DNVFVNFAKKQ	0.8668
O35600	53	Retinal-specific ATP-binding cassette transporter	Abca4	ECHFPNKAMPS	0.9667
O35600	403	Retinal-specific ATP-binding cassette transporter	Abca4	DSPAARRIMKN	0.8667
O35600	999	Retinal-specific ATP-binding cassette transporter	Abca4	DVVRQSLGMCP	0.8298
O35600	1278	Retinal-specific ATP-binding cassette transporter	Abca4	EDAGAGSMFVG	0.8004
O35600	1279	Retinal-specific ATP-binding cassette transporter	Abca4	DAGAGSMFVGG	0.9667
O35600	2008	Retinal-specific ATP-binding cassette transporter	Abca4	DVHQNMGYCPQ	0.8666
O35600	2199	Retinal-specific ATP-binding cassette transporter	Abca4	ERHHSMLQFQV	1
O35600	2241	Retinal-specific ATP-binding cassette transporter	Abca4	DQVFVNFAKQQ	0.934
Q8K441	172	ATP-binding cassette sub-family A member 6	Abca6	ERGFVALQTAI	0.8336
Q8K441	1559	ATP-binding cassette sub-family A member 6	Abca6	DVHPLSQAFHK	0.8998
Q9DC29	11	ATP-binding cassette sub-family B member 6, mitochondrial	Abcb6	EGPAGPAWTQN	0.8289
Q6P542	433	ATP-binding cassette sub-family F member 1	Abcf1	DPEMQNRPTQK	0.8333
Q6P542	724	ATP-binding cassette sub-family F member 1	Abcf1	ESHAHTIQICK	1
Q9DBM0	391	ATP-binding cassette sub-family G member 8	Abcg8	ELPGMIEQFST	0.8
Q9DBM0	423	ATP-binding cassette sub-family G member 8	Abcg8	EACLMSLIIGF	0.9
Q9DBM0	447	ATP-binding cassette sub-family G member 8	Abcg8	DTAALLFMIGA	0.8967
Q9DBM0	503	ATP-binding cassette sub-family G member 8	Abcg8	EHCAYVIIYAM	1
Q99J72	238	DNA dC->dU-editing enzyme APOBEC-3	Apobec3	EEEFYSQFYNQ	0.8332
Q91ZH7	20	Phospholipase ABHD3	Abhd3	EHQVRVGFFGS	0.8
Q91ZH7	166	Phospholipase ABHD3	Abhd3	ELGYRCVVFNN	0.8333
Q91ZH7	346	Phospholipase ABHD3	Abhd3	DVFSPSHAIPI	0.9322
Q9Z1Q2	286	Protein ABHD16A	Abhd16a	EGNAGFYEVGC	0.9
Q9Z1Q2	327	Protein ABHD16A	Abhd16a	EANAMDVVVQF	0.8667
Q5SWU9	301	Acetyl-CoA carboxylase 1	Acaca	EEVGYPVMIKA	0.8304
Q5SWU9	302	Acetyl-CoA carboxylase 1	Acaca	EVGYPVMIKAS	0.8345
Q5SWU9	328	Acetyl-CoA carboxylase 1	Acaca	DFPNLFRQVQA	0.8343
Q5SWU9	553	Acetyl-CoA carboxylase 1	Acaca	DSQFGHCFSWG	0.8
Q5SWU9	623	Acetyl-CoA carboxylase 1	Acaca	ERPDTMLGVVC	0.8371
Q5SWU9	1549	Acetyl-CoA carboxylase 1	Acaca	DSRTAQIMFQA	0.8667
Q5SWU9	1562	Acetyl-CoA carboxylase 1	Acaca	DKQGPLHGMLI	0.9333
Q5SWU9	1794	Acetyl-CoA carboxylase 1	Acaca	ENLRGSGMIAG	0.7988
P45952	93	Medium-chain specific acyl-CoA dehydrogenase, mitochondrial	Acadm	ESCGGLGLGTF	0.9
P45952	111	Medium-chain specific acyl-CoA dehydrogenase, mitochondrial	Acadm	ELAYGCTGVQT	0.9333
P45952	266	Medium-chain specific acyl-CoA dehydrogenase, mitochondrial	Acadm	EGAGFKIAMGA	0.8333
Q2XU92	138	Long-chain-fatty-acid--CoA ligase ACSBG2	Acsbg2	EACQYVIQQAN	0.7959
Q2XU92	366	Long-chain-fatty-acid--CoA ligase ACSBG2	Acsbg2	DIPMNYRMAKA	0.8333
Q2XU92	424	Long-chain-fatty-acid--CoA ligase ACSBG2	Acsbg2	ECSGPHTVSNK	0.8667
Q2XU92	463	Long-chain-fatty-acid--CoA ligase ACSBG2	Acsbg2	EVCMWGRHVFM	0.8027
Q2XU92	501	Long-chain-fatty-acid--CoA ligase ACSBG2	Acsbg2	DSHDFLYITGR	0.9315
P68510	163	14-3-3 protein eta	Ywhah	EHMQPTHPIRL	0.8658
P61982	163	14-3-3 protein gamma	Ywhag	EHMQPTHPIRL	0.8658
Q7TNP2	504	Serine/threonine-protein phosphatase 2A 65 kDa regulatory subunit A beta isoform	Ppp2r1b	DPNYLHRMTTL	0.9333
Q925E7	53	Serine/threonine-protein phosphatase 2A 55 kDa regulatory subunit B delta isoform	Ppp2r2d	DKGGRVVIFQR	1
Q925E7	239	Serine/threonine-protein phosphatase 2A 55 kDa regulatory subunit B delta isoform	Ppp2r2d	EFHPHQCNVFV	0.9
Q04841	314	DNA-3-methyladenine glycosylase	Mpg	EQMDQPQQTAC	0.8001
Q60590	22	Alpha-1-acid glycoprotein 1	Orm1	EHANFTIGEPI	0.8434
Q00897	396	Alpha-1-antitrypsin 1-4	Serpina1d	EHTQSPIFVGK	0.7992
Q19LI2	283	Alpha-1B-glycoprotein	A1bg	ELDNPGPFTCR	0.9
Q19LI2	378	Alpha-1B-glycoprotein	A1bg	ELHNISTIDSG	0.8
Q19LI2	386	Alpha-1B-glycoprotein	A1bg	DSGNYSCIYME	0.8467
Q6GQT1	89	Alpha-2-macroglobulin-P	A2m	DLFHCASFIVP	0.8357
Q6GQT1	105	Alpha-2-macroglobulin-P	A2m	EVMFLTVQVKG	0.8333
Q6GQT1	203	Alpha-2-macroglobulin-P	A2m	EPTQGSYKVVI	0.7979
Q6GQT1	498	Alpha-2-macroglobulin-P	A2m	ELVFYYLMMAK	0.9333
Q6GQT1	632	Alpha-2-macroglobulin-P	A2m	DLTGFPKGVNQ	0.8
Q6GQT1	840	Alpha-2-macroglobulin-P	A2m	EKEQKSHCICM	0.9667
Q6GQT1	1030	Alpha-2-macroglobulin-P	A2m	DKPGRSHANTW	0.8378
Q6GQT1	1227	Alpha-2-macroglobulin-P	A2m	DLTAAMLIVKW	0.8339
Q6GQT1	1382	Alpha-2-macroglobulin-P	A2m	DVKMVSGFIPL	0.8304
Q3V1N9	156	Alpha-1,3-galactosyltransferase 2	A3galt2	EQHFMVGQNVV	0.8663
Q3V1N9	245	Alpha-1,3-galactosyltransferase 2	A3galt2	DLVAQLHAWHY	0.8668
Q3V1N9	352	Alpha-1,3-galactosyltransferase 2	A3galt2	EIHHPRLLWAP	0.8
Q3UHJ0	127	AP2-associated protein kinase 1	Aak1	DFCRGGQVVNL	0.9294
Q3UHJ0	160	AP2-associated protein kinase 1	Aak1	EAVARLHQCKT	0.9666
Q3UHJ0	318	AP2-associated protein kinase 1	Aak1	ECPVPNVQNSP	0.8
Q8BGM7	195	5'-AMP-activated protein kinase subunit gamma-3	Prkag3	DAMATSSKLVI	0.8177
Q7M759	62	Protein ABHD17B	Abhd17b	EKDAIECFMTR	0.791
Q8R0P8	387	Protein ABHD8	Abhd8	EGSHMVMLECP	0.8
P00520	363	Tyrosine-protein kinase ABL1	Abl1	DLAARNCLVGE	0.9667
Q80XL6	37	Acyl-CoA dehydrogenase family member 11	Acad11	DSRAVLTVTQY	0.8299
Q80XL6	165	Acyl-CoA dehydrogenase family member 11	Acad11	DKYGTGVGYCK	0.9667
Q80XL6	252	Acyl-CoA dehydrogenase family member 11	Acad11	DLAHLSLFYYW	0.8326
Q80XL6	591	Acyl-CoA dehydrogenase family member 11	Acad11	DNMHGGHWEVH	1
Q80XL6	599	Acyl-CoA dehydrogenase family member 11	Acad11	EVHFNHVRVPA	0.8333
O70174	352	Neuronal acetylcholine receptor subunit alpha-4	Chrna4	DIVPRLLFMKR	0.9324
P20782	79	Acetylcholine receptor subunit epsilon	Chrne	DWHDYRLNYSK	0.8333
P20782	419	Acetylcholine receptor subunit epsilon	Chrne	EIRCCVDAVNF	0.8666
P20782	484	Acetylcholine receptor subunit epsilon	Chrne	DLPYPPCIQP*	0.9333
P24815	127	3 beta-hydroxysteroid dehydrogenase/Delta 5-->4-isomerase type 1	Hsd3b1	DVAGPNSYKKI	0.9025
Q61767	355	3 beta-hydroxysteroid dehydrogenase type 4	Hsd3b4	EWIGTLVMQHR	0.7959
P55194	307	SH3 domain-binding protein 1	Sh3bp1	DVCSRLPQENF	0.798
Q99LH9	138	SH3 domain-binding protein 5-like	Sh3bp5l	ERAVSMHNAAR	0.8996
Q9Z131	360	SH3 domain-binding protein 5	Sh3bp5	EFGMMFPILGP	0.8301
Q9Z131	451	SH3 domain-binding protein 5	Sh3bp5	DIKMIFIFYTF	0.8477
P97288	84	5-hydroxytryptamine receptor 4	Htr4	DIWAYGEMFCL	0.8978
P97288	117	5-hydroxytryptamine receptor 4	Htr4	DRYYAICCQPL	0.8
P97288	221	5-hydroxytryptamine receptor 4	Htr4	EHAQQIQMLQR	0.996
A3KFX0	116	Cytosolic 5'-nucleotidase 1A	Nt5c1a	DIFDIVLMTNN	0.9
Q9DCD0	5	6-phosphogluconate dehydrogenase, decarboxylating	Pgd	DIALIGLAVMG	0.7961
Q9DCD0	24	6-phosphogluconate dehydrogenase, decarboxylating	Pgd	DHGFVVCAFNR	1
Q91WG5	319	5'-AMP-activated protein kinase subunit gamma-2	Prkag2	DFINILHRYYK	0.8025
Q91WG5	423	5'-AMP-activated protein kinase subunit gamma-2	Prkag2	DELGIGTYHNI	0.8333
Q9D2V5	70	Protein AAR2 homolog	Aar2	EVGPRMGFFLS	0.8666
Q9D2V5	160	Protein AAR2 homolog	Aar2	DVLPVLFMKHT	0.8867
Q3THG9	104	Alanyl-tRNA editing protein Aarsd1	Aarsd1	DHMQQHSGQHL	0.923
Q3THG9	191	Alanyl-tRNA editing protein Aarsd1	Aarsd1	DHAGPIRVVTI	1
Q8VCV1	268	Protein ABHD17C	Abhd17c	EVIDFSHGLAM	0.8008
Q8VCV1	271	Protein ABHD17C	Abhd17c	DFSHGLAMYER	0.7957
Q9QY30	302	Bile salt export pump	Abcb11	ERYEKNLMFAQ	0.8068
Q9QY30	398	Bile salt export pump	Abcb11	DRQPVMDCMSG	0.8
Q9QY30	421	Bile salt export pump	Abcb11	EFHNVTFHYPS	0.8561
Q9QY30	534	Bile salt export pump	Abcb11	DANAYNFIMAL	0.9998
Q9QY30	554	Bile salt export pump	Abcb11	EGGGQMSGGQK	0.9003
Q9QY30	794	Bile salt export pump	Abcb11	EIYSMCLFFVI	0.8
Q9QY30	1284	Bile salt export pump	Abcb11	DIIAVMSQGVV	0.7953
P48410	278	ATP-binding cassette sub-family D member 1	Abcd1	ELRYMHSRVVA	0.8855
P48410	469	ATP-binding cassette sub-family D member 1	Abcd1	DVEQGIICENI	0.8667
Q64343	176	ATP-binding cassette sub-family G member 1	Abcg1	EAMMVSAHLKL	0.7918
Q64343	285	ATP-binding cassette sub-family G member 1	Abcg1	DQLYVLSQGQC	0.9665
Q99PE8	225	ATP-binding cassette sub-family G member 5	Abcg5	DCMTANQIVLL	0.8664
Q99PE8	243	ATP-binding cassette sub-family G member 5	Abcg5	DRIVIVTIHQP	0.8683
Q99PE8	294	ATP-binding cassette sub-family G member 5	Abcg5	EHSNPFDFYMD	0.8333
Q99LR1	367	Monoacylglycerol lipase ABHD12	Abhd12	DLGYRHKYIYK	0.9
Q9WV35	171	C->U-editing enzyme APOBEC-2	Apobec2	EAGCKLRIMKP	0.8361
Q8R2Y0	4	Monoacylglycerol lipase ABHD6	Abhd6	DVVNMFVIAGG	0.8333
Q6PE15	274	Mycophenolic acid acyl-glucuronide esterase, mitochondrial	Abhd10	EKADIHLLICT	0.8335
Q69ZX8	600	Actin-binding LIM protein 3	Ablim3	DLFHYDSMNAV	0.9332
Q69ZX8	651	Actin-binding LIM protein 3	Ablim3	EEFYQVFGMTI	0.9331
E9Q4Z2	462	Acetyl-CoA carboxylase 2	Acacb	DFPMLFRQVQS	0.8205
E9Q4Z2	687	Acetyl-CoA carboxylase 2	Acacb	DSQFGHCFSWG	0.8
E9Q4Z2	757	Acetyl-CoA carboxylase 2	Acacb	EKPDIMLGVVC	0.8836
E9Q4Z2	760	Acetyl-CoA carboxylase 2	Acacb	DIMLGVVCGAL	0.8223
E9Q4Z2	774	Acetyl-CoA carboxylase 2	Acacb	DAMFRTCMTEF	0.9
E9Q4Z2	806	Acetyl-CoA carboxylase 2	Acacb	ELIYGGIKYAL	0.8828
E9Q4Z2	1048	Acetyl-CoA carboxylase 2	Acacb	EKAVRRVMAQY	0.9333
E9Q4Z2	1131	Acetyl-CoA carboxylase 2	Acacb	EHHFQQAHYDK	0.9993
E9Q4Z2	1659	Acetyl-CoA carboxylase 2	Acacb	DSRSGNIMFHS	0.8
E9Q4Z2	1896	Acetyl-CoA carboxylase 2	Acacb	ENLRGSGMIAG	0.7988
E9Q4Z2	2418	Acetyl-CoA carboxylase 2	Acacb	DCVAYLSQHLT	0.8333
P50544	382	Very long-chain specific acyl-CoA dehydrogenase, mitochondrial	Acadvl	EKLARMAILQY	0.9667
P50544	395	Very long-chain specific acyl-CoA dehydrogenase, mitochondrial	Acadvl	ESMAYMLSANM	0.8668
P56485	78	Atypical chemokine receptor 3	Ackr3	DTHCYILNLAI	0.9
Q9QYR7	137	Acyl-coenzyme A thioesterase 3	Acot3	ERHFMAPGVRR	0.9333
Q6Q2Z6	126	Acyl-coenzyme A thioesterase 5	Acot5	ERHFMAPGVRR	0.9333
Q9R0X4	120	Acyl-coenzyme A thioesterase 9, mitochondrial	Acot9	DSLGVLVCYMH	0.8329
Q9R0X4	303	Acyl-coenzyme A thioesterase 9, mitochondrial	Acot9	ERNVFNRIFGG	0.9301
Q9R0X4	384	Acyl-coenzyme A thioesterase 9, mitochondrial	Acot9	EHMTTNVFHFT	0.8965
Q3UX83	402	Probable inactive 1-aminocyclopropane-1-carboxylate synthase-like protein 2	Accsl	DLPDPNMTHMI	0.9285
P26150	127	3 beta-hydroxysteroid dehydrogenase/Delta 5-->4-isomerase type 3	Hsd3b3	DVAGPNSYKDI	0.9
Q9EQC1	52	3 beta-hydroxysteroid dehydrogenase type 7	Hsd3b7	ELKAGPVQVTA	0.8597
Q9EST3	479	Eukaryotic translation initiation factor 4E transporter	Eif4enif1	DMTAFNKLVNT	0.8333
Q9EST3	515	Eukaryotic translation initiation factor 4E transporter	Eif4enif1	EIPGQPVSKNI	0.7985
Q9EST3	713	Eukaryotic translation initiation factor 4E transporter	Eif4enif1	EEMAPGMVVPG	0.9242
P10852	275	4F2 cell-surface antigen heavy chain	Slc3a2	ESSDLQQIVNI	0.866
Q3V1L4	429	Cytosolic purine 5'-nucleotidase	Nt5c2	DMDMCYGMMGS	0.8666
Q3V1L4	431	Cytosolic purine 5'-nucleotidase	Nt5c2	DMCYGMMGSLF	0.8666
Q61503	359	5'-nucleotidase	Nt5e	ECNMGNLICDA	0.8
Q61503	379	5'-nucleotidase	Nt5e	DEMFWNHVSMC	0.8
Q8C0J2	112	Autophagy-related protein 16-1	Atg16l1	DLNNQMQQKDK	0.8667
Q8C0J2	296	Autophagy-related protein 16-1	Atg16l1	DIMDTHPASGK	0.8592
Q8C0J2	459	Autophagy-related protein 16-1	Atg16l1	EQCVMSGHFDK	0.8668
Q6KAU8	493	Autophagy-related protein 16-2	Atg16l2	DSRGPHCIQVI	0.9667
P41233	53	ATP-binding cassette sub-family A member 1	Abca1	ECHFPNKAMPS	0.9667
P41233	89	ATP-binding cassette sub-family A member 1	Abca1	EAPGVVGNFNK	0.9
P41233	152	ATP-binding cassette sub-family A member 1	Abca1	ETFSGFLQHNL	0.8365
P41233	223	ATP-binding cassette sub-family A member 1	Abca1	DAAERVLRYNM	0.8657
P41233	612	ATP-binding cassette sub-family A member 1	Abca1	EKKTGVYVQQM	0.7999
P41233	831	ATP-binding cassette sub-family A member 1	Abca1	DTFLYGVMTWY	0.8391
P41233	1833	ATP-binding cassette sub-family A member 1	Abca1	ERFGENRFVSP	0.8333
P41233	1983	ATP-binding cassette sub-family A member 1	Abca1	EVHQNMGYCPQ	0.8333
P41233	2170	ATP-binding cassette sub-family A member 1	Abca1	EKHRNMLQYQL	1
Q8R420	1469	ATP-binding cassette sub-family A member 3	Abca3	DHMTGREMLVM	0.8674
Q8R420	1643	ATP-binding cassette sub-family A member 3	Abca3	EHQDMVHYHLP	0.9336
Q8K448	144	ATP-binding cassette sub-family A member 5	Abca5	EMIPVSSIYMN	0.8333
Q8K448	391	ATP-binding cassette sub-family A member 5	Abca5	EGPYPLIITII	0.8964
Q8K448	646	ATP-binding cassette sub-family A member 5	Abca5	DPCSRHIVWNL	0.8757
Q8K448	795	ATP-binding cassette sub-family A member 5	Abca5	DQADYSVFTQQ	0.9003
Q8K448	1277	ATP-binding cassette sub-family A member 5	Abca5	ELMGCQCCEEK	0.9002
Q91V24	50	ATP-binding cassette sub-family A member 7	Abca7	EHHECHFPNKP	0.9081
Q91V24	1601	ATP-binding cassette sub-family A member 7	Abca7	DMCNYLVAVCI	0.9667
Q91V24	1864	ATP-binding cassette sub-family A member 7	Abca7	EAVLAGHNVAQ	0.8333
Q91V24	2087	ATP-binding cassette sub-family A member 7	Abca7	ELAAQGRAHGV	0.8668
Q5SSE9	92	ATP-binding cassette sub-family A member 13	Abca13	DHHFRLSRFQT	0.9313
Q5SSE9	255	ATP-binding cassette sub-family A member 13	Abca13	ETIYHLSLKNI	0.8
Q5SSE9	307	ATP-binding cassette sub-family A member 13	Abca13	ERMVCSILSNT	0.905
Q5SSE9	573	ATP-binding cassette sub-family A member 13	Abca13	EHGGHFGWQDL	0.8079
Q5SSE9	1402	ATP-binding cassette sub-family A member 13	Abca13	DIINHLCIMYN	0.9004
Q5SSE9	1942	ATP-binding cassette sub-family A member 13	Abca13	ELCPTSTIKQG	0.8664
Q5SSE9	2173	ATP-binding cassette sub-family A member 13	Abca13	DVGFFSHMLDQ	0.936
Q5SSE9	2564	ATP-binding cassette sub-family A member 13	Abca13	DLAFGMIGVTP	1
Q5SSE9	2724	ATP-binding cassette sub-family A member 13	Abca13	DIFNLLLAFAQ	0.8983
Q5SSE9	2880	ATP-binding cassette sub-family A member 13	Abca13	EMCQVFQQLQK	0.9156
Q5SSE9	4074	ATP-binding cassette sub-family A member 13	Abca13	DSCGGELTYTI	0.8667
Q5SSE9	4293	ATP-binding cassette sub-family A member 13	Abca13	DSCGCLKCPNK	0.8138
Q5SSE9	4600	ATP-binding cassette sub-family A member 13	Abca13	ELCYNQIKYDL	0.8656
Q5SSE9	4684	ATP-binding cassette sub-family A member 13	Abca13	EGRTGGDMMVL	0.8001
Q5SSE9	4745	ATP-binding cassette sub-family A member 13	Abca13	ETPPSSGYTVI	0.8297
B5X0E4	75	ATP-binding cassette sub-family B member 5	Abcb5	DHLINGCLVQT	0.9
B5X0E4	501	ATP-binding cassette sub-family B member 5	Abcb5	EANAYDFIMAF	0.8671
B5X0E4	521	ATP-binding cassette sub-family B member 5	Abcb5	EKGAQMSGGQK	1
B5X0E4	609	ATP-binding cassette sub-family B member 5	Abcb5	ELMAKQGLYYS	0.8259
B5X0E4	734	ATP-binding cassette sub-family B member 5	Abcb5	ELYSMMLVVLG	0.8434
P55096	339	ATP-binding cassette sub-family D member 3	Abcd3	DLAHPRHLHST	0.8
O89016	219	ATP-binding cassette sub-family D member 4	Abcd4	EGDFRFKHMQI	0.8167
Q99P81	313	ATP-binding cassette sub-family G member 3	Abcg3	ELFERQYQVTG	0.9063
Q99P81	621	ATP-binding cassette sub-family G member 3	Abcg3	ENHLALVCTMI	0.9328
Q9D7B6	69	Isobutyryl-CoA dehydrogenase, mitochondrial	Acad8	ELFPVDVMRKA	0.7963
Q9D7B6	260	Isobutyryl-CoA dehydrogenase, mitochondrial	Acad8	EGQGFLIAMKG	0.8
Q07417	36	Short-chain specific acyl-CoA dehydrogenase, mitochondrial	Acads	ETHQMLRQTCR	0.9346
Q07417	63	Short-chain specific acyl-CoA dehydrogenase, mitochondrial	Acads	EHLFPTAQVKK	0.8304
Q99J27	402	Acetyl-coenzyme A transporter 1	Slc33a1	EHQGGFPLYYY	0.8333
Q99J27	509	Acetyl-coenzyme A transporter 1	Slc33a1	DGYYVESIICV	0.8088
Q8R0I0	213	Angiotensin-converting enzyme 2	Ace2	DGYNYNRNQLI	0.9547
Q8R0I0	312	Angiotensin-converting enzyme 2	Ace2	EKFFVSVGLPH	0.8006
P09470	552	Angiotensin-converting enzyme	Ace	EAGHQGPLHQC	0.8
P09470	994	Angiotensin-converting enzyme	Ace	EMGHIQYFMQY	0.8
P09470	1013	Angiotensin-converting enzyme	Ace	EGANPGFHEAI	0.8668
Q9ERK7	124	Neuronal acetylcholine receptor subunit beta-2	Chrnb2	DGMYEVSFYSN	0.7925
Q9Z2N8	46	Actin-like protein 6A	Actl6a	ERDDGSTMMEI	0.8002
Q9Z2N8	339	Actin-like protein 6A	Actl6a	DIRPGLYGSVI	0.8966
Q9QY84	186	Actin-like protein 7A	Actl7a	EKYAEMLFETF	0.8666
Q9QY84	223	Actin-like protein 7A	Actl7a	EVGHGVSYVVP	0.8667
Q91V92	574	ATP-citrate synthase	Acly	ETMNYAQIRTI	0.8672
Q91V92	680	ATP-citrate synthase	Acly	DRYPGSTFMDH	1
Q91V92	1016	ATP-citrate synthase	Acly	DGFIGVAFVDM	0.8
Q91V92	1043	ATP-citrate synthase	Acly	DIGALNGIFVL	0.8194
Q8VHQ9	84	Acyl-coenzyme A thioesterase 11	Acot11	ERHAGCPCVTA	0.9
Q8VHQ9	209	Acyl-coenzyme A thioesterase 11	Acot11	DCSNMVPAEKT	0.8061
Q9DBK0	45	Acyl-coenzyme A thioesterase 12	Acot12	EKHAGISCVTA	0.9896
Q9DBK0	64	Acyl-coenzyme A thioesterase 12	Acot12	DTARIGQIITI	0.9
Q9DBK0	516	Acyl-coenzyme A thioesterase 12	Acot12	DSILPYFAGNI	0.7997
Q9DBK0	534	Acyl-coenzyme A thioesterase 12	Acot12	EEAAASCIKFI	0.8667
Q8BX37	170	Acid phosphatase type 7	Acp7	DFAYNMDQDNA	0.8341
Q8BX37	245	Acid phosphatase type 7	Acp7	EVYFFLHYGRH	0.8
Q61247	200	Alpha-2-antiplasmin	Serpinf2	DLANINQWVKE	0.7972
Q8R2R3	290	Alpha- and gamma-adaptin-binding protein p34	Aagab	EKVAKAFWMAI	0.796
Q8BRK8	88	5'-AMP-activated protein kinase catalytic subunit alpha-2	Prkaa2	DFFMVMEYVSG	0.8667
Q8BRK8	100	5'-AMP-activated protein kinase catalytic subunit alpha-2	Prkaa2	ELFDYICKHGR	0.8685
Q8BRK8	113	5'-AMP-activated protein kinase catalytic subunit alpha-2	Prkaa2	EVEARRLFQQI	1
Q8BRK8	128	5'-AMP-activated protein kinase catalytic subunit alpha-2	Prkaa2	DYCHRHMVVHR	0.9
Q8K442	72	ATP-binding cassette sub-family A member 8-A	Abca8a	DSTFMIVYTPI	0.8334
Q8K442	892	ATP-binding cassette sub-family A member 8-A	Abca8a	ELAPHMYFLTP	1
Q8K442	1448	ATP-binding cassette sub-family A member 8-A	Abca8a	DPEGQQQMWQA	0.8308
Q9JJ59	401	ATP-binding cassette sub-family B member 9	Abcb9	EAAAYMSYVWG	0.9667
Q9JJ59	634	ATP-binding cassette sub-family B member 9	Abcb9	EKGAQLSGGQK	0.9306
Q9JI39	356	ATP-binding cassette sub-family B member 10, mitochondrial	Abcb10	EALARAGFFGA	0.8066
Q9JI39	458	ATP-binding cassette sub-family B member 10, mitochondrial	Abcb10	EFRNVHFTYPA	0.7976
P70170	1268	ATP-binding cassette sub-family C member 9	Abcc9	DLEVQMGAVKK	0.8
P61222	52	ATP-binding cassette sub-family E member 1	Abce1	ETLCIGCGICI	0.9993
P61222	284	ATP-binding cassette sub-family E member 1	Abce1	DFICCLYGVPS	0.8008
P61222	444	ATP-binding cassette sub-family E member 1	Abce1	DVMKPLQIENI	0.8876
Q99LE6	566	ATP-binding cassette sub-family F member 2	Abcf2	EFEGGMMLVSH	0.8501
Q8C1A9	70	Protein ABHD18	Abhd18	DGHFVSPMAHY	0.8333
Q8C1A9	144	Protein ABHD18	Abhd18	ENPYYGCRKPK	0.8325
Q8C1A9	188	Protein ABHD18	Abhd18	EGYGPLGMTGI	0.9998
Q7TQI7	520	Ankyrin repeat and BTB/POZ domain-containing protein 2	Abtb2	DQGMTPLMYAC	0.8955
Q7TQI7	535	Ankyrin repeat and BTB/POZ domain-containing protein 2	Abtb2	EAMVQMLIDAG	0.8667
Q7TQI7	718	Ankyrin repeat and BTB/POZ domain-containing protein 2	Abtb2	EAMYYSAEHGY	0.8992
Q7TQI7	891	Ankyrin repeat and BTB/POZ domain-containing protein 2	Abtb2	DIKYHIFQMLM	0.8667
Q7TQI7	971	Ankyrin repeat and BTB/POZ domain-containing protein 2	Abtb2	EGFFLKHMKAL	0.8015
Q8JZN5	611	Acyl-CoA dehydrogenase family member 9, mitochondrial	Acad9	EKRAYICAHPL	0.9
P51174	236	Long-chain specific acyl-CoA dehydrogenase, mitochondrial	Acadl	ENGMKGFIKGR	0.8323
O54967	47	Activated CDC42 kinase 1	Tnk2	EKIGMGRPGQR	0.9667
O54967	252	Activated CDC42 kinase 1	Tnk2	DLAARNLLLAT	0.8625
O54967	281	Activated CDC42 kinase 1	Tnk2	DDHYVMQEHRK	0.9
O54967	359	Activated CDC42 kinase 1	Tnk2	DIYNVMVQCWA	0.8643
O54967	469	Activated CDC42 kinase 1	Tnk2	DSDPRHCWGFP	0.7951
O54967	720	Activated CDC42 kinase 1	Tnk2	EIFQALQQECM	0.8334
O54967	975	Activated CDC42 kinase 1	Tnk2	DKVQMLQAMVH	0.8334
Q8BGG9	42	Acyl-coenzyme A amino acid N-acyltransferase 2	Acnat2	DNVFQSQAFYK	0.8417
Q8BGG9	96	Acyl-coenzyme A amino acid N-acyltransferase 2	Acnat2	DVMNSPLCICL	0.9169
Q99KI0	94	Aconitate hydratase, mitochondrial	Aco2	DRVAMQDATAQ	0.892
Q99KI0	100	Aconitate hydratase, mitochondrial	Aco2	DATAQMAMLQF	0.9667
Q99KI0	179	Aconitate hydratase, mitochondrial	Aco2	ENYAYPGVLLI	0.8182
Q99KI0	376	Aconitate hydratase, mitochondrial	Aco2	DIRVGLIGSCT	0.801
Q99KI0	391	Aconitate hydratase, mitochondrial	Aco2	EDMGRSAAVAK	0.9
Q9R0H0	198	Peroxisomal acyl-coenzyme A oxidase 1	Acox1	ECYGLHAFVVP	0.8667
Q9R0H0	250	Peroxisomal acyl-coenzyme A oxidase 1	Acox1	ENMLMKYAQVK	0.9333
Q9R0H0	423	Peroxisomal acyl-coenzyme A oxidase 1	Acox1	ENTVMMLQTAR	0.8667
Q9EPL9	40	Peroxisomal acyl-coenzyme A oxidase 3	Acox3	DGQDVIHFKKT	0.8002
Q9EPL9	399	Peroxisomal acyl-coenzyme A oxidase 3	Acox3	EIHALASAGKP	0.833
Q9EPL9	424	Peroxisomal acyl-coenzyme A oxidase 3	Acox3	EACGGHGYLAM	1
Q9EPL9	528	Peroxisomal acyl-coenzyme A oxidase 3	Acox3	ESHRRYCQEKK	0.8667
Q9EPL9	545	Peroxisomal acyl-coenzyme A oxidase 3	Acox3	EARNNSQVYGC	0.8039
P37172	61	Activin receptor type-1	Acvr1	DGFHVYQKGCF	0.8
P37172	97	Activin receptor type-1	Acvr1	DWCNRNITAQL	0.8333
Q9R1V4	135	Disintegrin and metalloproteinase domain-containing protein 11	Adam11	DHCYYHGKLRG	0.8188
Q9R1V4	363	Disintegrin and metalloproteinase domain-containing protein 11	Adam11	EYGNMGAMAVT	0.8333
Q9R1V4	461	Disintegrin and metalloproteinase domain-containing protein 11	Adam11	ECDCGSVQECS	0.8
Q9R1V4	486	Disintegrin and metalloproteinase domain-containing protein 11	Adam11	DAMCSDGLCCR	0.7975
Q9R1V4	535	Disintegrin and metalloproteinase domain-containing protein 11	Adam11	DGYYCDHEQGR	0.9
Q9R1V4	540	Disintegrin and metalloproteinase domain-containing protein 11	Adam11	DHEQGRCYGGR	0.8673
O88839	116	Disintegrin and metalloproteinase domain-containing protein 15	Adam15	ENCCYRGRVQG	0.9331
O88839	511	Disintegrin and metalloproteinase domain-containing protein 15	Adam15	EPCASGEAVCM	0.8667
O88839	576	Disintegrin and metalloproteinase domain-containing protein 15	Adam15	DVMCGQLQCQW	0.8999
Q8C0T9	467	Adenylate cyclase type 10	Adcy10	EKVMFGMAYLI	0.9333
Q8C0T9	599	Adenylate cyclase type 10	Adcy10	DIFHVQFPVSR	0.7999
Q8C0T9	746	Adenylate cyclase type 10	Adcy10	DHHRVLLFQQA	1
Q8C0T9	891	Adenylate cyclase type 10	Adcy10	EVHYRSLALKL	0.9001
Q8C0T9	958	Adenylate cyclase type 10	Adcy10	EESAHRCNHCR	0.8652
Q8C0T9	971	Adenylate cyclase type 10	Adcy10	DFIPYHHFIVD	0.9
Q8C0T9	1139	Adenylate cyclase type 10	Adcy10	EVCFNMGQMVL	1
Q8C0T9	1383	Adenylate cyclase type 10	Adcy10	DIMLYSGFIYR	0.9666
Q8C0T9	1525	Adenylate cyclase type 10	Adcy10	DGHSCDFFLNT	0.8344
P35363	351	5-hydroxytryptamine receptor 2A	Htr2a	ESCNENVIGAL	0.8663
Q02152	99	5-hydroxytryptamine receptor 2B	Htr2b	DLLVGLFVMPI	0.8649
Q02152	211	5-hydroxytryptamine receptor 2B	Htr2b	DRFGSFMVFGS	0.8
P34968	294	5-hydroxytryptamine receptor 2C	Htr2c	EKRPRGTMQAI	0.9669
P23979	385	5-hydroxytryptamine receptor 3A	Htr3a	DLLPAMGNHCS	0.9
Q9R1C8	72	5-hydroxytryptamine receptor 6	Htr6	DLMVGLVVMPP	0.8667
Q91YE9	336	Cytosolic 5'-nucleotidase 1B	Nt5c1b	DLFDIVLMTNN	0.8895
P22599	396	Alpha-1-antitrypsin 1-2	Serpina1b	EHTQSPIFVGK	0.7992
Q5YD48	90	APOBEC1 complementation factor	A1cf	DFNGNNRGYAF	0.8317
P58742	409	Aladin	Aaas	ERLAVLMKGNP	0.8332
Q9WVM8	139	Kynurenine/alpha-aminoadipate aminotransferase, mitochondrial	Aadat	EPLFPGTLYAM	0.9665
Q9WVM8	230	Kynurenine/alpha-aminoadipate aminotransferase, mitochondrial	Aadat	DDPYYFLQFSK	0.8257
O54950	89	5'-AMP-activated protein kinase subunit gamma-1	Prkag1	DFINILHRYYK	0.8025
Q5EG47	47	5'-AMP-activated protein kinase catalytic subunit alpha-1	Prkaa1	ELTGHKVAVKI	0.8
Q5EG47	99	5'-AMP-activated protein kinase catalytic subunit alpha-1	Prkaa1	DIFMVMEYVSG	0.8334
Q5EG47	139	5'-AMP-activated protein kinase catalytic subunit alpha-1	Prkaa1	DYCHRHMVVHR	0.9
Q8VCR7	5	Protein ABHD14B	Abhd14b	DQHEGTIQVQG	0.9239
Q6ZQK5	262	Arf-GAP with coiled-coil, ANK repeat and PH domain-containing protein 2	Acap2	DAANGIVMEGY	0.9375
Q99PU5	363	Long-chain-fatty-acid--CoA ligase ACSBG1	Acsbg1	EVEPTSHMGVP	0.8321
Q99PU5	385	Long-chain-fatty-acid--CoA ligase ACSBG1	Acsbg1	EVAAQSGFIRR	0.8697
Q99PU5	552	Long-chain-fatty-acid--CoA ligase ACSBG1	Acsbg1	DADGFLYITGR	0.8254
Q91X60	223	Neuronal acetylcholine receptor subunit alpha-2	Chrna2	DCCAEIYPDVT	0.8
P04760	160	Acetylcholine receptor subunit gamma	Chrng	DWQNCSLIFQS	0.9
Q9JIX8	129	Apoptotic chromatin condensation inducer in the nucleus	Acin1	EEMSQNSFIKQ	0.8667
Q9JIX8	443	Apoptotic chromatin condensation inducer in the nucleus	Acin1	EGPAPPVLIQL	0.8
Q99MR0	135	Actin-like protein 6B	Actl6b	ELMFEQYNIPA	0.8
Q99MR0	213	Actin-like protein 6B	Actl6b	DIIPPYMIAAK	0.8
Q99MR0	336	Actin-like protein 6B	Actl6b	DIRPGLYGSVI	0.8966
Q9QY83	172	Actin-like protein 7B	Actl7b	ETFGIPAMHVT	0.8668
Q9QY83	336	Actin-like protein 7B	Actl7b	EEMAANVLLCG	0.8004
A2AKK5	42	Acyl-coenzyme A amino acid N-acyltransferase 1	Acnat1	DNVFQSQAFYK	0.8417
A2AKK5	96	Acyl-coenzyme A amino acid N-acyltransferase 1	Acnat1	DVMNSPFCICL	0.8333
Q8BWN8	126	Acyl-coenzyme A thioesterase 4	Acot4	ERHFMAPGVRR	0.9333
Q9QXD1	240	Peroxisomal acyl-coenzyme A oxidase 2	Acox2	DIGPKMGFENI	0.966
Q9QXD1	385	Peroxisomal acyl-coenzyme A oxidase 2	Acox2	ELHALSTGMKA	0.9317
Q9QXD1	399	Peroxisomal acyl-coenzyme A oxidase 2	Acox2	DFCAQGTEICR	0.8972
Q8VCW8	460	Acyl-CoA synthetase family member 2, mitochondrial	Acsf2	ELYIRGYCVMQ	0.9
P57780	3	Alpha-actinin-4	Actn4	DYHAANQAYQY	0.9667
P57780	377	Alpha-actinin-4	Actn4	EGRMVSDINNG	0.8
P57780	488	Alpha-actinin-4	Actn4	DSHNVNTRCQK	0.9333
P57780	551	Alpha-actinin-4	Actn4	DLQDMFIVHTI	0.8729
Q61271	49	Activin receptor type-1B	Acvr1b	DGACMVSIFNL	0.9386
Q61271	368	Activin receptor type-1B	Acvr1b	DIAPNQRVGTK	0.8697
Q9R159	123	Disintegrin and metalloproteinase domain-containing protein 25	Adam25	DCYYHGHMDGD	0.9667
Q9R159	431	Disintegrin and metalloproteinase domain-containing protein 25	Adam25	EQCDCGSAKSC	0.8743
Q9R159	455	Disintegrin and metalloproteinase domain-containing protein 25	Adam25	DGAACAFGLCC	0.8204
Q9R159	488	Disintegrin and metalloproteinase domain-containing protein 25	Adam25	EWCNGHSHKCP	1
Q9R159	607	Disintegrin and metalloproteinase domain-containing protein 25	Adam25	DYHFGMTIPDI	0.874
Q9R159	625	Disintegrin and metalloproteinase domain-containing protein 25	Adam25	DCGPEHVCINK	0.8977
Q9R159	685	Disintegrin and metalloproteinase domain-containing protein 25	Adam25	DSGPPNYTENY	0.8999
Q811Q4	108	Disintegrin and metalloproteinase domain-containing protein 29	Adam29	DCYYQGYVEGD	0.8336
Q811Q4	219	Disintegrin and metalloproteinase domain-containing protein 29	Adam29	DHYGNYTVMLS	0.8333
Q811Q4	351	Disintegrin and metalloproteinase domain-containing protein 29	Adam29	DICKCSYSKCI	0.8366
Q811Q4	393	Disintegrin and metalloproteinase domain-containing protein 29	Adam29	ENMYTKDIFDR	0.809
Q811Q4	399	Disintegrin and metalloproteinase domain-containing protein 29	Adam29	DIFDRTRCGNG	0.8707
Q811Q4	415	Disintegrin and metalloproteinase domain-containing protein 29	Adam29	EQCDCGSLRNC	0.7938
Q811Q4	509	Disintegrin and metalloproteinase domain-containing protein 29	Adam29	EHCRQIFGQNA	0.8667
Q811Q4	609	Disintegrin and metalloproteinase domain-containing protein 29	Adam29	ECEQNHICINR	0.8539
Q8R2V5	190	Arf-GAP with dual PH domain-containing protein 2	Adap2	EKIGHPHGLQI	0.9667
Q8R2V5	205	Arf-GAP with dual PH domain-containing protein 2	Adap2	EGHTRNLFVYH	0.9667
Q8C0I1	168	Alkyldihydroxyacetonephosphate synthase, peroxisomal	Agps	DRVFRAHGHCL	0.9672
Q8C0I1	318	Alkyldihydroxyacetonephosphate synthase, peroxisomal	Agps	DLVVHMKMVTP	0.9332
Q8C0I1	559	Alkyldihydroxyacetonephosphate synthase, peroxisomal	Agps	DAGACIYFYFA	0.9333
Q9JHI2	268	tRNA-specific adenosine deaminase 1	Adat1	EPGAAYHQVGL	0.8333
Q8VHH7	303	Adenylate cyclase type 3	Adcy3	DQQQFNTMYMY	0.8346
Q8VHH7	368	Adenylate cyclase type 3	Adcy3	DCYYCICGLPD	0.833
Q8VHH7	382	Adenylate cyclase type 3	Adcy3	DHAVCSILMGL	0.9
Q8VHH7	446	Adenylate cyclase type 3	Adcy3	EAGGIPGRVHI	0.8046
Q8VHH7	899	Adenylate cyclase type 3	Adcy3	EHVARHFLGSK	0.8333
Q8VHH7	940	Adenylate cyclase type 3	Adcy3	ESINNGGIECL	0.8649
Q8VHH7	1076	Adenylate cyclase type 3	Adcy3	ESTGVMGNIQV	0.8
Q99KS6	145	Manganese-dependent ADP-ribose/CDP-alcohol diphosphatase	Adprm	ENYYAYHFVPF	0.8983
Q99KS6	286	Manganese-dependent ADP-ribose/CDP-alcohol diphosphatase	Adprm	EDPFGVHHVNL	0.9
P18762	187	Beta-2 adrenergic receptor	Adrb2	EETCCDFFTNQ	0.8
P18762	385	Beta-2 adrenergic receptor	Adrb2	DPPGMEGFVNC	0.8667
P48962	248	ADP/ATP translocase 1	Slc25a4	DIMYTGTLDCW	0.8
A2AIG8	92	1-aminocyclopropane-1-carboxylate synthase-like protein 1	Accs	EDKNPSGIINL	0.7985
A2AIG8	381	1-aminocyclopropane-1-carboxylate synthase-like protein 1	Accs	ENHARLKAAHT	0.8
A2AIG8	465	1-aminocyclopropane-1-carboxylate synthase-like protein 1	Accs	ENRLRLGMQRM	0.8
Q60996	14	Serine/threonine-protein phosphatase 2A 56 kDa regulatory subunit gamma isoform	Ppp2r5c	DAASSNGPFQP	0.7984
Q63805	17	Alpha-1-acid glycoprotein 3	Orm3	EAQNPEHAINI	0.9333
P51912	239	Neutral amino acid transporter B(0)	Slc1a5	EGMNILGLVVF	0.8667
P51912	400	Neutral amino acid transporter B(0)	Slc1a5	DGAALFQCVAA	0.8333
P51912	528	Neutral amino acid transporter B(0)	Slc1a5	EGNPLLKQYQG	0.8
Q9D2R0	397	Acetoacetyl-CoA synthetase	Aacs	ETHNLHTLHTI	0.9667
Q9D2R0	440	Acetoacetyl-CoA synthetase	Aacs	DIISCFMGQNS	0.8
Q9D2R0	458	Acetoacetyl-CoA synthetase	Aacs	EIQARNLGMAV	0.9
P05202	286	Aspartate aminotransferase, mitochondrial	Got2	ERVGAFTVVCK	0.9017
P05202	376	Aspartate aminotransferase, mitochondrial	Got2	DQIGMFCFTGL	0.9334
Q8VD66	133	Protein ABHD4	Abhd4	ETMGIPTMILL	0.9
Q80YU0	179	Protein ABHD16B	Abhd16b	EGNAGFYEMGC	0.9049
Q80YU0	298	Protein ABHD16B	Abhd16b	EHFNLNVAEQL	0.9332
Q4JIM5	409	Abelson tyrosine-protein kinase 2	Abl2	DLAARNCLVGE	0.9667
Q4JIM5	797	Abelson tyrosine-protein kinase 2	Abl2	DRMAMTLPRNC	0.8623
Q8K4G5	48	Actin-binding LIM protein 1	Ablim1	DPAHRRRGTVI	0.8428
Q8K4G5	93	Actin-binding LIM protein 1	Ablim1	EKPVIHCHKCG	0.8281
Q8K4G5	131	Actin-binding LIM protein 1	Ablim1	DLAQGGFFIKN	0.8387
Q8K4G5	203	Actin-binding LIM protein 1	Ablim1	DCLCQLCAQPM	0.9
Q8K4G5	429	Actin-binding LIM protein 1	Ablim1	DLAAIPKVKAI	0.8009
Q8K4G5	776	Actin-binding LIM protein 1	Ablim1	DGHMPAVRMDR	0.7967
Q8K4G5	834	Actin-binding LIM protein 1	Ablim1	EIFGMSIQEFD	0.8
Q8BL65	170	Actin-binding LIM protein 2	Ablim2	DKHWHLGCFKC	0.8329
Q8R4G9	387	Neuronal acetylcholine receptor subunit alpha-3	Chrna3	EGYPCQDGTCG	0.9658
Q8BMN3	221	Neuronal acetylcholine receptor subunit beta-3	Chrnb3	EGFYSYPFVTY	0.8012
Q920H4	419	Muscarinic acetylcholine receptor M5	Chrm5	DPHLSHQMTKR	0.9191
Q9QXG4	511	Acetyl-coenzyme A synthetase, cytoplasmic	Acss2	EAEGYLVFKQP	0.8752
Q3URE1	194	Acyl-CoA synthetase family member 3, mitochondrial	Acsf3	DRGAMIFYTSG	0.8639
Q3URE1	305	Acyl-CoA synthetase family member 3, mitochondrial	Acsf3	DKHFTQPHVQD	0.8348
Q3URE1	552	Acyl-CoA synthetase family member 3, mitochondrial	Acsf3	EEIPRNQMGKV	0.8004
P60710	167	Actin, cytoplasmic 1	Actb	EGYALPHAILR	0.8333
P60710	276	Actin, cytoplasmic 1	Actb	ETTFNSIMKCD	0.8288
Q8R5C5	172	Beta-centractin	Actr1b	EGFAMPHSIMR	0.8667
Q8K348	21	Activin receptor type-1C	Acvr1c	DLAAGLKCVCL	1
Q8K348	85	Activin receptor type-1C	Acvr1c	ECCFTDFCNNI	0.9333
Q8R3P0	113	Aspartoacylase	Aspa	DLHNTTSNMGC	0.8099
Q8R3P0	177	Aspartoacylase	Aspa	EVGPQPHGVLR	0.927
Q01337	112	Alpha-2C adrenergic receptor	Adra2c	ELMAYWYFGQV	0.8658
Q80SY6	244	Adenosine deaminase-like protein	Adal	DQVDFVRQHQI	0.8994
Q80SY6	273	Adenosine deaminase-like protein	Adal	DQHHFGFWYSI	0.9
Q3TTE0	44	Disintegrin and metalloproteinase domain-containing protein 5	Adam5	DHMAYLITINE	0.9667
Q3TTE0	91	Disintegrin and metalloproteinase domain-containing protein 5	Adam5	ENCNYNGYVAG	1
Q3TTE0	330	Disintegrin and metalloproteinase domain-containing protein 5	Adam5	ENCHCTGEVCL	0.9333
Q3TTE0	400	Disintegrin and metalloproteinase domain-containing protein 5	Adam5	EQCDCGTLKNC	0.8667
Q3TTE0	433	Disintegrin and metalloproteinase domain-containing protein 5	Adam5	ECCSQDCTVKM	0.8319
Q3TTE0	568	Disintegrin and metalloproteinase domain-containing protein 5	Adam5	DLCVAMYKGGR	0.8999
Q61072	223	Disintegrin and metalloproteinase domain-containing protein 9	Adam9	ERYDMMGRNQT	0.8665
Q61072	247	Disintegrin and metalloproteinase domain-containing protein 9	Adam9	DSMYIMLNIRI	0.9343
Q61072	267	Disintegrin and metalloproteinase domain-containing protein 9	Adam9	DRNPINIIGGA	0.8328
Q61072	454	Disintegrin and metalloproteinase domain-containing protein 9	Adam9	ECAYGDCCKDC	0.9333
Q61072	484	Disintegrin and metalloproteinase domain-containing protein 9	Adam9	EYCNGSSQFCP	0.9
Q6PAT0	169	Probable inactive tRNA-specific adenosine deaminase-like protein 3	Adat3	ERAAMQTHMER	0.8003
Q60936	302	Atypical kinase ADCK3, mitochondrial	Adck3	DFMPLKQMTKT	0.8333
Q60936	368	Atypical kinase ADCK3, mitochondrial	Adck3	DVNNLMAVLNM	0.8362
Q60936	463	Atypical kinase ADCK3, mitochondrial	Adck3	EICYNILVLCL	0.8283
A2A7Z8	92	Arylacetamide deacetylase-like 3	Aadacl3	DLHFGTIPVKL	0.8667
Q8BM81	61	Arylacetamide deacetylase-like 4	Aadacl4	EKMNICSMPQF	0.8001
Q8BM81	129	Arylacetamide deacetylase-like 4	Aadacl4	DSHHNLCTFLA	0.8
O88444	351	Adenylate cyclase type 1	Adcy1	DCYYCVSGLTQ	0.8348
O88444	365	Adenylate cyclase type 1	Adcy1	DHAHCCVEMGL	0.8999
O88444	429	Adenylate cyclase type 1	Adcy1	EAAGLPGKVHI	0.8006
O88444	520	Adenylate cyclase type 1	Adcy1	EIPFSNVMTCE	0.8333
Q8R534	109	Disintegrin and metalloproteinase domain-containing protein 1b	Adam1b	DCHYEGYMEGV	0.9667
Q8R534	447	Disintegrin and metalloproteinase domain-containing protein 1b	Adam1b	ELCCFKCNFKK	0.8694
Q8R534	649	Disintegrin and metalloproteinase domain-containing protein 1b	Adam1b	DLGNCHCSFGF	0.8667
P54923	296	[Protein ADP-ribosylarginine] hydrolase	Adprh	ELAHRAFFHGG	0.8333
O55112	194	AF4/FMR2 family member 2	Aff2	EDFFVYPAEQP	0.8139
O55112	915	AF4/FMR2 family member 2	Aff2	EGKFCATFKGI	0.8402
Q9ESC8	88	AF4/FMR2 family member 4	Aff4	EKANPNFFEQR	0.9333
Q9ESC8	680	AF4/FMR2 family member 4	Aff4	DSFFRQRMFSP	0.9333
Q9ESC8	1125	AF4/FMR2 family member 4	Aff4	DKVMGPLIFNA	0.8667
Q920A7	356	AFG3-like protein 1	Afg3l1	EANVPFITVNG	0.8
Q920A7	578	AFG3-like protein 1	Afg3l1	EHADPLLKVSI	0.8227
Q920A7	615	AFG3-like protein 1	Afg3l1	DRMCMMLGGRV	0.9315
Q8CJF8	66	Protein argonaute-4	Ago4	DTMVRHFKMQI	1
Q8CJF8	295	Protein argonaute-4	Ago4	ECTVAQYFKQK	0.9
Q8CJF8	494	Protein argonaute-4	Ago4	EPMFKHLKMTY	0.8303
E9Q4J9	39	Adhesion G-protein coupled receptor F2	Adgrf2	DVCDGVCNNNG	0.9333
E9Q4J9	167	Adhesion G-protein coupled receptor F2	Adgrf2	EKMQSYSAMAN	0.8499
G5E8Q8	57	Adhesion G protein-coupled receptor F5	Adgrf5	DRVAEEYMVDI	0.903
G5E8Q8	342	Adhesion G protein-coupled receptor F5	Adgrf5	DAGMYGCNVTL	0.9333
G5E8Q8	381	Adhesion G protein-coupled receptor F5	Adgrf5	DNHPISLNCCS	0.8333
G5E8Q8	636	Adhesion G protein-coupled receptor F5	Adgrf5	DIAVFCHFTNA	0.8407
Q80TR1	167	Adhesion G protein-coupled receptor L1	Adgrl1	DRIYVMPWIPY	0.8662
Q80TS3	235	Adhesion G protein-coupled receptor L3	Adgrl3	DKIYYMPWTPY	0.7999
Q80TS3	422	Adhesion G protein-coupled receptor L3	Adgrl3	DVPFPNSYQYI	0.9333
Q80TS3	655	Adhesion G protein-coupled receptor L3	Adgrl3	DITYSVRAMDQ	0.8667
Q80TS3	785	Adhesion G protein-coupled receptor L3	Adgrl3	ENMGHGSTIQL	0.8395
Q80TS3	880	Adhesion G protein-coupled receptor L3	Adgrl3	ENFNPNCSFWS	0.8328
Q80TS3	1406	Adhesion G protein-coupled receptor L3	Adgrl3	DNHQPHHYSRR	0.8659
Q923X1	34	Adhesion G protein-coupled receptor L4	Adgrl4	EVHNGVEACFC	0.8333
Q923X1	40	Adhesion G protein-coupled receptor L4	Adgrl4	EACFCSQGYSG	0.9333
Q923X1	167	Adhesion G protein-coupled receptor L4	Adgrl4	EHACIAANINK	0.8815
Q923X1	310	Adhesion G protein-coupled receptor L4	Adgrl4	DSTHMKHAHPH	0.8662
Q923X1	412	Adhesion G protein-coupled receptor L4	Adgrl4	DKHRTQCAFWN	0.8333
Q8K3E5	192	Jouberin	Ahi1	DLVMGVYIHRT	0.9121
Q8K3E5	208	Jouberin	Ahi1	DFMISHPMVKI	0.9667
Q8K3E5	605	Jouberin	Ahi1	EGHHMYSGDCI	1
Q8K3E5	749	Jouberin	Ahi1	ENMVAFCAFGQ	0.9667
P48193	10	Protein 4.1	Epb41	EAENSQHQQQK	0.9076
P48193	344	Protein 4.1	Epb41	ELHGMDYVSDF	0.9
P07361	89	Alpha-1-acid glycoprotein 2	Orm2	DHCVYNSTHLG	0.8648
Q9DCQ7	319	Alpha-1-antitrypsin 1-6	Serpina1f	ESMMSLLGITY	0.8667
Q8K440	765	ATP-binding cassette sub-family A member 8-B	Abca8b	DSCPGLGIENY	1
Q8K440	1158	ATP-binding cassette sub-family A member 8-B	Abca8b	DGTQYYIIFLI	0.7997
Q8K449	248	ATP-binding cassette sub-family A member 9	Abca9	ERQYMTTLMAM	0.8333
Q8K449	662	ATP-binding cassette sub-family A member 9	Abca9	ERRAGRVIVFS	0.8667
Q8K449	1013	ATP-binding cassette sub-family A member 9	Abca9	EHMLYEYGFMS	0.8667
Q8K449	1451	ATP-binding cassette sub-family A member 9	Abca9	DPEGQQQMWQA	0.8308
Q9CXJ4	203	ATP-binding cassette sub-family B member 8, mitochondrial	Abcb8	ERMAMDMRKAL	0.7993
Q61285	181	ATP-binding cassette sub-family D member 2	Abcd2	DHAYETYFANQ	0.8999
Q8K268	636	ATP-binding cassette sub-family F member 3	Abcf3	EPTNHLDMETI	0.8332
Q7TMS5	35	ATP-binding cassette sub-family G member 2	Abcg2	DVLSFHHITYR	0.8
Q7TMS5	504	ATP-binding cassette sub-family G member 2	Abcg2	DAFFIMMFTLI	1
Q5F2F2	174	Protein ABHD15	Abhd15	ERGYYPVIFHR	0.8667
Q9QZC8	308	Protein ABHD1	Abhd1	DCAAYYQAASP	0.8018
Q9QZC8	337	Protein ABHD1	Abhd1	DPFSPVHAFPL	0.7998
Q9QXM0	9	Abhydrolase domain-containing protein 2	Abhd2	ELPAVFDGVKL	0.9347
Q9QXM0	119	Abhydrolase domain-containing protein 2	Abhd2	EHCVGDDITMV	0.8176
Q9QXM0	139	Abhydrolase domain-containing protein 2	Abhd2	EKQYIRTFVDY	0.8015
Q9QXM0	250	Abhydrolase domain-containing protein 2	Abhd2	DQCRRFYNFLM	0.8029
Q8BUZ1	298	Actin-binding Rho-activating protein	Abra	EHIYREIMELC	0.8
Q8BUZ1	306	Actin-binding Rho-activating protein	Abra	ELCFVIRTMAR	0.8923
Q5SSL4	588	Active breakpoint cluster region-related protein	Abr	DKIMGKGQIQL	0.8333
Q9D099	141	Alkaline ceramidase 3	Acer3	EPIFHQVMYGM	1
Q99NB1	456	Acetyl-coenzyme A synthetase 2-like, mitochondrial	Acss1	EILPGMAMRPF	0.8
Q99NB1	482	Acetyl-coenzyme A synthetase 2-like, mitochondrial	Acss1	EGGDVSGALCI	0.8895
Q80WC9	181	Acyl-CoA synthetase family member 4	Aasdh	EHMDMRHDGCL	1
Q9QUJ7	376	Long-chain-fatty-acid--CoA ligase 4	Acsl4	EIMDRIYKNVM	0.8333
Q9QUJ7	705	Long-chain-fatty-acid--CoA ligase 4	Acsl4	ERMYGGK****	0.9334
Q91WC3	147	Long-chain-fatty-acid--CoA ligase 6	Acsl6	EQFVGVFAQNR	0.8667
Q91WC3	462	Long-chain-fatty-acid--CoA ligase 6	Acsl6	ECTAGCTFTTP	0.8529
Q8BFZ3	126	Beta-actin-like protein 2	Actbl2	EAFNTPAMYVA	0.7989
Q8BFZ3	168	Beta-actin-like protein 2	Actbl2	EGYALPHAILR	0.8333
Q8BFZ3	277	Beta-actin-like protein 2	Actbl2	ETTFNSIMKCD	0.8288
Q7TPR4	791	Alpha-actinin-1	Actn1	EFARIMSIVDP	0.8334
Q61824	115	Disintegrin and metalloproteinase domain-containing protein 12	Adam12	DHCYYHGHVQG	1
Q61824	247	Disintegrin and metalloproteinase domain-containing protein 12	Adam12	DKFYRPLNIRI	0.8258
Q61824	403	Disintegrin and metalloproteinase domain-containing protein 12	Adam12	EKGMGMCLFNL	1
Q61824	508	Disintegrin and metalloproteinase domain-containing protein 12	Adam12	DGHPCQGVDGY	0.9
Q61824	516	Disintegrin and metalloproteinase domain-containing protein 12	Adam12	DGYCYNGICQT	0.9667
Q9R157	471	Disintegrin and metalloproteinase domain-containing protein 18	Adam18	DTFALNGHLCR	0.8
Q9R157	595	Disintegrin and metalloproteinase domain-containing protein 18	Adam18	DGTVCGPQMYC	0.7912
O35674	111	Disintegrin and metalloproteinase domain-containing protein 19	Adam19	EDHCFYHGTVR	0.9277
O35674	112	Disintegrin and metalloproteinase domain-containing protein 19	Adam19	DHCFYHGTVRD	0.9667
O35674	246	Disintegrin and metalloproteinase domain-containing protein 19	Adam19	DKFYRSLNIRI	0.8672
O35674	456	Disintegrin and metalloproteinase domain-containing protein 19	Adam19	ECAHGSCCHQC	1
Q9R1V6	126	Disintegrin and metalloproteinase domain-containing protein 22	Adam22	ENKGGEHCYYQ	0.8663
Q9R1V6	131	Disintegrin and metalloproteinase domain-containing protein 22	Adam22	EHCYYQGQIRG	1
Q9R1V6	178	Disintegrin and metalloproteinase domain-containing protein 22	Adam22	ESSHCHSVYKS	0.8333
Q9R1V6	362	Disintegrin and metalloproteinase domain-containing protein 22	Adam22	DLMAVTLAQSL	0.8313
Q9R1V6	534	Disintegrin and metalloproteinase domain-containing protein 22	Adam22	DGTQGICFGGR	0.8
Q9R1V6	651	Disintegrin and metalloproteinase domain-containing protein 22	Adam22	DGTPCGPQMMC	0.9
Q9R1V7	130	Disintegrin and metalloproteinase domain-containing protein 23	Adam23	DTKARHQQKHN	0.8035
Q9R1V7	191	Disintegrin and metalloproteinase domain-containing protein 23	Adam23	EHCYYHGSIRG	0.9333
Q9R1V7	512	Disintegrin and metalloproteinase domain-containing protein 23	Adam23	ECDCGFHVECY	0.9276
Q9R1V7	520	Disintegrin and metalloproteinase domain-containing protein 23	Adam23	ECYGVCCKKCS	0.8333
Q9R1V7	674	Disintegrin and metalloproteinase domain-containing protein 23	Adam23	EIIPTSFYHQG	0.8141
Q9JLN6	105	Disintegrin and metalloproteinase domain-containing protein 28	Adam28	DSCYYQGHIVN	0.9
Q9JLN6	248	Disintegrin and metalloproteinase domain-containing protein 28	Adam28	DAHVALVGVEI	0.7997
Q9JLN6	328	Disintegrin and metalloproteinase domain-containing protein 28	Adam28	DHSNYHLRVAG	0.8648
Q6NSR3	362	Uncharacterized aarF domain-containing protein kinase 2	Adck2	EHFQHNFQDMA	0.8333
Q6NSR3	436	Uncharacterized aarF domain-containing protein kinase 2	Adck2	DLHPGNILVQG	1
Q6NSR3	575	Uncharacterized aarF domain-containing protein kinase 2	Adck2	ESNFASIVVAI	0.9332
Q80V03	316	Uncharacterized aarF domain-containing protein kinase 5	Adck5	DFCNGCKVNDM	0.8304
Q80V03	360	Uncharacterized aarF domain-containing protein kinase 5	Adck5	DPHPGNVLVRK	0.9059
Q80V03	450	Uncharacterized aarF domain-containing protein kinase 5	Adck5	EEAAYMQDMAR	0.8982
Q80V03	461	Uncharacterized aarF domain-containing protein kinase 5	Adck5	EHFDGIMEVLK	0.8
Q80TL1	34	Adenylate cyclase type 2	Adcy2	ESYYCMSQQHP	0.9333
Q80TL1	338	Adenylate cyclase type 2	Adcy2	DCYYCVSGLPI	0.8974
Q80TL1	526	Adenylate cyclase type 2	Adcy2	DVPMGQHNFQN	0.9667
Q80TL1	963	Adenylate cyclase type 2	Adcy2	ERQYMHIGTMV	0.8938
Q91WF3	242	Adenylate cyclase type 4	Adcy4	EIMARLQAGQR	1
P97490	165	Adenylate cyclase type 8	Adcy8	ERLYQRYFLGQ	0.7943
P97490	393	Adenylate cyclase type 8	Adcy8	DEHLQHQFHRI	0.9085
P97490	475	Adenylate cyclase type 8	Adcy8	DHAHCCVEMGL	0.8999
Q9CQF6	237	L-aminoadipate-semialdehyde dehydrogenase-phosphopantetheinyl transferase	Aasdhppt	EHHFVAVAVRK	0.8415
Q8BQS5	371	Adiponectin receptor protein 2	Adipor2	EFRFMIGGGCT	0.9667
P34971	104	Beta-1 adrenergic receptor	Adrb1	DLVMGLLVVPF	0.8996
O54826	43	Protein AF-10	Mllt10	DGHGCSVAVHQ	0.9333
O54826	75	Protein AF-10	Mllt10	ERAARVRCELC	0.8002
O54826	96	Protein AF-10	Mllt10	DNGGWAHVVCA	0.8333
O54826	131	Protein AF-10	Mllt10	DRYNKTCYICD	0.8999
O54826	180	Protein AF-10	Mllt10	EEGNGADNVQY	0.8333
O54826	284	Protein AF-10	Mllt10	DTAARFTNANF	0.8331
O54826	965	Protein AF-10	Mllt10	DQQRQMFIQQQ	0.8046
Q8BZI0	418	Actin filament-associated protein 1-like 1	Afap1l1	EVPCCGYLNVL	0.8333
Q61549	205	Adhesion G protein-coupled receptor E1	Adgre1	ESSGGGPMFQG	1
Q61549	356	Adhesion G protein-coupled receptor E1	Adgre1	EGSQGYGNFNC	0.8
Q61549	508	Adhesion G protein-coupled receptor E1	Adgre1	DKMNVGCFIIK	1
Q58Y75	136	Adhesion G-protein coupled receptor F3	ADGRF3	DSCMCRSFHGP	0.9333
Q8CJ12	187	Adhesion G-protein coupled receptor G2	Adgrg2	ETMNVCAMMVT	0.9556
Q8CJ12	707	Adhesion G-protein coupled receptor G2	Adgrg2	EAFHMYLALVK	0.8933
Q8CJ12	971	Adhesion G-protein coupled receptor G2	Adgrg2	DLTGKQHMFSD	0.8324
Q3UEG6	429	Alanine--glyoxylate aminotransferase 2, mitochondrial	Agxt2	DVRGKGLMVGI	0.9333
Q91WR5	112	Aldo-keto reductase family 1 member C21	Akr1c21	DLYLIHYPMAL	0.8
Q91WR5	192	Aldo-keto reductase family 1 member C21	Akr1c21	ECHPYLNQMKL	0.9333
O08715	438	A-kinase anchor protein 1, mitochondrial	Akap1	DDNFVACMANN	0.8035
O08715	694	A-kinase anchor protein 1, mitochondrial	Akap1	DQQMYLCYSQP	0.8333
O08715	744	A-kinase anchor protein 1, mitochondrial	Akap1	EIRYVDYGGYK	0.8261
O88987	374	A-kinase anchor protein 3	Akap3	DIMDAMLGKLY	0.8
O88987	673	A-kinase anchor protein 3	Akap3	DNCMNGQMVEH	0.8667
Q9R0L7	43	A-kinase anchor protein 8-like	Akap8l	ENYGYGYGYGQ	0.9664
Q9R0L7	203	A-kinase anchor protein 8-like	Akap8l	EDPMGARGQCM	0.8666
Q9R0L7	382	A-kinase anchor protein 8-like	Akap8l	DRMVERIQFVC	0.9207
Q8BIX3	214	ARL14 effector protein	Arl14ep	DCLGCFYACPT	0.8812
Q8BIX3	246	ARL14 effector protein	Arl14ep	EIEGGEIIHNK	0.8955
Q9CZS1	35	Aldehyde dehydrogenase X, mitochondrial	Aldh1b1	EICYNKLFINN	0.9
Q9CZS1	229	Aldehyde dehydrogenase X, mitochondrial	Aldh1b1	EAGFPPGVVNI	0.9333
Q9CZS1	307	Aldehyde dehydrogenase X, mitochondrial	Aldh1b1	DQCHEALFFNM	0.9695
Q9CZS1	311	Aldehyde dehydrogenase X, mitochondrial	Aldh1b1	EALFFNMGQCC	0.9333
Q8R0Y6	22	Cytosolic 10-formyltetrahydrofolate dehydrogenase	Aldh1l1	EGHEVVGVFTI	0.8667
Q8R0Y6	127	Cytosolic 10-formyltetrahydrofolate dehydrogenase	Aldh1l1	DKKGGFTIFWA	0.8333
Q8R0Y6	804	Cytosolic 10-formyltetrahydrofolate dehydrogenase	Aldh1l1	ESFGPIMIISR	0.8327
Q8K009	710	Mitochondrial 10-formyltetrahydrofolate dehydrogenase	Aldh1l2	EKAVRMGMGAV	0.9333
Q8K009	888	Mitochondrial 10-formyltetrahydrofolate dehydrogenase	Aldh1l2	DVAAPFGGMKQ	0.9
Q8CHT0	76	Delta-1-pyrroline-5-carboxylate dehydrogenase, mitochondrial	Aldh4a1	DIQYQLSPFNH	0.8936
Q8CHT0	529	Delta-1-pyrroline-5-carboxylate dehydrogenase, mitochondrial	Aldh4a1	DKPGGPHYILR	0.9667
Q8K370	529	Acyl-CoA dehydrogenase family member 10	Acad10	EEYFRMYCLNM	0.9999
Q8K370	845	Acyl-CoA dehydrogenase family member 10	Acad10	DPQAPRHQQQS	0.9333
Q8K370	878	Acyl-CoA dehydrogenase family member 10	Acad10	EDPPGGHGEVR	0.8346
Q9DBL1	387	Short/branched chain specific acyl-CoA dehydrogenase, mitochondrial	Acadsb	EWMGGVGYTKD	0.9
Q9R0W9	168	Neuronal acetylcholine receptor subunit alpha-6	Chrna6	DHQNCSLKFGS	0.8235
Q9R0W9	394	Neuronal acetylcholine receptor subunit alpha-6	Chrna6	ECHHCQKSSDI	0.8333
Q9R0W9	455	Neuronal acetylcholine receptor subunit alpha-6	Chrna6	DWKYMAMVVDR	0.8343
Q9QUI6	187	Atypical chemokine receptor 1	Ackr1	DVYNGFCTFPS	0.8995
Q9QUI6	288	Atypical chemokine receptor 1	Ackr1	EALSMLHCVAT	0.9532
Q9DBS4	150	Acyl-coenzyme A oxidase-like protein	Acoxl	ENAHKMYIGNA	0.9333
Q9DBS4	374	Acyl-coenzyme A oxidase-like protein	Acoxl	ECTGGMGYMME	0.9044
Q9DBS4	403	Acyl-coenzyme A oxidase-like protein	Acoxl	DNVVMLQVVAR	0.8667
Q9DBS4	610	Acyl-coenzyme A oxidase-like protein	Acoxl	EAAYPAPMQPL	0.8079
P68033	127	Actin, alpha cardiac muscle 1	Actc1	ETFNVPAMYVA	0.8998
P68033	169	Actin, alpha cardiac muscle 1	Actc1	EGYALPHAIMR	0.8999
P68033	278	Actin, alpha cardiac muscle 1	Actc1	ETTYNSIMKCD	0.9
P63260	167	Actin, cytoplasmic 2	Actg1	EGYALPHAILR	0.8333
P63260	276	Actin, cytoplasmic 2	Actg1	ETTFNSIMKCD	0.8288
Q9JI91	538	Alpha-actinin-2	Actn2	DLQDMFIVHSI	0.8333
Q9JI91	673	Alpha-actinin-2	Actn2	DQMNQLKQYEH	0.8
Q9JI91	682	Alpha-actinin-2	Actn2	EHNIINYKNNI	0.8333
Q9JI91	853	Alpha-actinin-2	Actn2	ELPPDQAQYCI	0.9288
O88990	127	Alpha-actinin-3	Actn3	EIVDGNLKMTL	0.7982
O88990	679	Alpha-actinin-3	Actn3	EQMAGLRQQEQ	0.8053
O88990	799	Alpha-actinin-3	Actn3	EFARIMTMVDP	0.9665
Q9JI76	113	Disintegrin and metalloproteinase domain-containing protein 21	Adam21	DCYYHGYVEGA	0.8
Q9JI76	479	Disintegrin and metalloproteinase domain-containing protein 21	Adam21	EWCNGTSHQCP	0.8334
Q9JI76	574	Disintegrin and metalloproteinase domain-containing protein 21	Adam21	DIHHPQAPYVL	0.8334
Q9JI76	641	Disintegrin and metalloproteinase domain-containing protein 21	Adam21	ETCNRKGVCNN	0.8333
Q9R160	271	Disintegrin and metalloproteinase domain-containing protein 24	Adam24	DIYALLPAFCT	0.9488
Q9R160	332	Disintegrin and metalloproteinase domain-containing protein 24	Adam24	DFLTIGHIVAH	0.8835
Q9R160	512	Disintegrin and metalloproteinase domain-containing protein 24	Adam24	DVHCQRVFGQL	0.9
Q9R160	539	Disintegrin and metalloproteinase domain-containing protein 24	Adam24	DRFGNCGFINN	0.8484
Q9R160	610	Disintegrin and metalloproteinase domain-containing protein 24	Adam24	DGTNCGPQHVC	0.8333
Q9R160	638	Disintegrin and metalloproteinase domain-containing protein 24	Adam24	ETCNMKGVCNN	0.8662
Q6P6J0	144	tRNA-specific adenosine deaminase 2	Adat2	DLPNTGRPFQC	0.8667
Q9D0L4	84	Uncharacterized aarF domain-containing protein kinase 1	Adck1	ELCCANRGTFI	0.9349
Q9D0L4	297	Uncharacterized aarF domain-containing protein kinase 1	Adck1	EMIFVNGFVHC	0.8454
Q9D0L4	308	Uncharacterized aarF domain-containing protein kinase 1	Adck1	DPHPGNVLVRK	0.9059
Q566J8	342	AarF domain-containing protein kinase 4	Adck4	DIRNQICFQLL	0.8135
P84309	297	Adenylate cyclase type 5	Adcy5	DHMGLACYALI	0.833
P84309	454	Adenylate cyclase type 5	Adcy5	EDMMFHKIYIQ	0.8374
P84309	455	Adenylate cyclase type 5	Adcy5	DMMFHKIYIQK	0.7999
P84309	533	Adenylate cyclase type 5	Adcy5	DHAHCCVEMGM	0.9636
P84309	652	Adenylate cyclase type 5	Adcy5	EEKAMIAKMNR	0.8429
P84309	678	Adenylate cyclase type 5	Adcy5	ERPFYNHLGGN	0.8998
P84309	949	Adenylate cyclase type 5	Adcy5	EVPGVTLFDNA	0.8151
P84309	1142	Adenylate cyclase type 5	Adcy5	DKAGKTHIKAI	0.9806
P84309	1168	Adenylate cyclase type 5	Adcy5	EHSFNNFQMKI	1
Q01341	135	Adenylate cyclase type 6	Adcy6	ERLYQRYFFQM	0.9667
Q01341	361	Adenylate cyclase type 6	Adcy6	EDMMFHKIYIQ	0.8374
Q01341	362	Adenylate cyclase type 6	Adcy6	DMMFHKIYIQK	0.7999
Q01341	440	Adenylate cyclase type 6	Adcy6	DHAHCCVEMGV	0.8333
Q01341	534	Adenylate cyclase type 6	Adcy6	ERNAYLKEQCI	0.8326
Q01341	1046	Adenylate cyclase type 6	Adcy6	DQVGRSHITAL	0.9667
Q01341	1072	Adenylate cyclase type 6	Adcy6	EHSFNNFQMKI	1
P51829	260	Adenylate cyclase type 7	Adcy7	DRHYMPDNNFH	0.9
P51829	266	Adenylate cyclase type 7	Adcy7	DNNFHSLYVKR	0.8
P51829	370	Adenylate cyclase type 7	Adcy7	DISMRVGIHSG	0.799
P51829	408	Adenylate cyclase type 7	Adcy7	EAAGVPGRVHI	0.8665
P51829	718	Adenylate cyclase type 7	Adcy7	ELLPYYTCSCI	0.8667
P51829	743	Adenylate cyclase type 7	Adcy7	ELKAMLLTVAL	0.8308
P51829	895	Adenylate cyclase type 7	Adcy7	DCVCVMFASVP	0.8
Q8CHC8	703	ADNP homeobox protein 2	Adnp2	ELFPSNVYQVH	0.809
Q8CHC8	731	ADNP homeobox protein 2	Adnp2	ELFPANVYQVH	0.8334
Q8CHC8	790	ADNP homeobox protein 2	Adnp2	ELMHHLLMHGL	1
Q8CHC8	926	ADNP homeobox protein 2	Adnp2	ERHHVMPTVHT	0.9333
Q9Z103	217	Activity-dependent neuroprotector homeobox protein	Adnp	EECNIHCKRCL	0.8511
Q9Z103	524	Activity-dependent neuroprotector homeobox protein	Adnp	EKMAAHMRMVH	0.9667
Q9Z103	644	Activity-dependent neuroprotector homeobox protein	Adnp	ERHQVIQTVHP	0.8
Q9JKV1	295	Proteasomal ubiquitin receptor ADRM1	Adrm1	EIMAPILANAD	0.7977
Q9JKV1	375	Proteasomal ubiquitin receptor ADRM1	Adrm1	EAFAKAMQNNA	0.8
Q61578	106	NADPH:adrenodoxin oxidoreductase, mitochondrial	Fdxr	DRCAFQGNVVV	0.8081
Q9QZQ1	38	Afadin	Mllt4	EFHGVMRFYFQ	1
Q9QZQ1	49	Afadin	Mllt4	DKAAGNFATKC	0.9659
Q9QZQ1	451	Afadin	Mllt4	DLTNMDGVVTV	0.8001
Q9QZQ1	717	Afadin	Mllt4	DVLAHLVQMAF	0.8665
Q9QZQ1	737	Afadin	Mllt4	ELNNYMPAFLD	0.7996
Q9QZQ1	840	Afadin	Mllt4	DCHLSRIVQAT	0.7997
Q9QZQ1	1261	Afadin	Mllt4	ESNHSSIAIQR	0.8014
Q9QZQ1	1288	Afadin	Mllt4	ERHRVEAGMDR	0.7934
Q9QZQ1	1523	Afadin	Mllt4	EKQQQMHIVDM	0.9667
Q9QZQ1	1584	Afadin	Mllt4	DDVDTMLIMQR	0.8137
P51827	110	AF4/FMR2 family member 3	Aff3	DRSNQSHLVGV	0.8008
P51827	1041	AF4/FMR2 family member 3	Aff3	ECGNAMEQGPM	0.8001
Q9ESW4	322	Acylglycerol kinase, mitochondrial	Agk	DLMSKEDFMNI	0.7962
Q8CJG1	161	Protein argonaute-1	Ago1	DVAMRHLASMR	0.8667
Q8CJG1	303	Protein argonaute-1	Ago1	ECTVAQYFKQK	0.9
Q8CJG1	500	Protein argonaute-1	Ago1	EPMFRHLKNTY	0.8332
Q8CJG1	693	Protein argonaute-1	Ago1	EKDYQPGITYI	0.8667
Q91ZV8	459	Adhesion G protein-coupled receptor A2	Adgra2	DMMDVVYVAQM	0.7952
Q91ZV8	462	Adhesion G protein-coupled receptor A2	Adgra2	DVVYVAQMIQK	1
Q80ZF8	252	Adhesion G protein-coupled receptor B3	Adgrb3	EEFGMMGDHTI	0.9642
Q80ZF8	476	Adhesion G protein-coupled receptor B3	Adgrb3	ERRMRTCQGAA	0.9
Q80ZF8	531	Adhesion G protein-coupled receptor B3	Adgrb3	DLAFNQCPLNA	0.8322
Q80ZF8	680	Adhesion G protein-coupled receptor B3	Adgrb3	DFIHIVGMGMM	0.8667
Q80ZF8	1193	Adhesion G protein-coupled receptor B3	Adgrb3	DIACRSVLHKD	0.8129
Q80ZF8	1301	Adhesion G protein-coupled receptor B3	Adgrb3	ERMMESDYIVM	0.8988
Q80ZF8	1371	Adhesion G protein-coupled receptor B3	Adgrb3	EHMQNLPFEPR	0.7939
Q80ZF8	1453	Adhesion G protein-coupled receptor B3	Adgrb3	DIPNTSSMENP	0.9
A2ASQ1	65	Agrin	Agrn	DVCRGMLCGFG	0.8333
A2ASQ1	83	Agrin	Agrn	EDPGRASCVCK	0.8115
A2ASQ1	288	Agrin	Agrn	DQCPETCQFNS	0.8667
A2ASQ1	474	Agrin	Agrn	ELHVHACTHQI	0.9
A2ASQ1	519	Agrin	Agrn	EHPPPGPVCGS	0.9017
A2ASQ1	580	Agrin	Agrn	ELCRQHGGVWD	0.8
A2ASQ1	809	Agrin	Agrn	EEAGFAQCVCP	0.8258
A2ASQ1	970	Agrin	Agrn	EPPVGSVVVTH	0.8
A2ASQ1	1216	Agrin	Agrn	DSQPCLHGGTC	0.8667
A2ASQ1	1309	Agrin	Agrn	DGHVQFRFDTG	0.8333
A2ASQ1	1709	Agrin	Agrn	DNPCLNGGSCI	0.8667
Q8JZZ7	284	Adhesion G protein-coupled receptor L2	Adgrl2	EQNNGMIVISQ	0.8255
Q8JZZ7	359	Adhesion G protein-coupled receptor L2	Adgrl2	DVPFPNQYQYI	0.9667
Q8JZZ7	743	Adhesion G protein-coupled receptor L2	Adgrl2	DLMGRNSTIAV	0.9333
Q8JZZ7	799	Adhesion G protein-coupled receptor L2	Adgrl2	ERTMMGYWSTQ	0.8999
Q8JZZ7	1268	Adhesion G protein-coupled receptor L2	Adgrl2	DYHDGVQVVDC	0.8332
Q3U1U7	99	Aryl hydrocarbon receptor repressor	Ahrr	EHSYRGFPVQE	0.801
Q3U1U7	147	Aryl hydrocarbon receptor repressor	Ahrr	DVMHQNIYDYI	1
Q3U1U7	462	Aryl hydrocarbon receptor repressor	Ahrr	DHPTGAYCSQM	0.9421
Q3U1U7	617	Aryl hydrocarbon receptor repressor	Ahrr	EHAPLYSAHCT	0.9269
Q3U1U7	630	Aryl hydrocarbon receptor repressor	Ahrr	DPEPPHHLFMC	0.8666
A2ALI5	86	Adherens junction-associated protein 1	Ajap1	ERAHGPIQMQT	0.9906
Q91XC0	83	LIM domain-containing protein ajuba	Ajuba	ERNARGSFEAQ	0.8001
Q91XC0	341	LIM domain-containing protein ajuba	Ajuba	EDYFGTCIKCN	0.8334
Q8VCX1	80	3-oxo-5-beta-steroid 4-dehydrogenase	Akr1d1	EIFYCGKLWNT	0.8667
Q8VCX1	194	3-oxo-5-beta-steroid 4-dehydrogenase	Akr1d1	ECHPYFTQTKL	0.9667
O88845	645	A-kinase anchor protein 10, mitochondrial	Akap10	DVMQQAHHDQP	0.8335
Q9WTQ5	1534	A-kinase anchor protein 12	Akap12	DLQNQVPVMQA	0.8333
Q9WTQ5	1619	A-kinase anchor protein 12	Akap12	EHAADGPQHQS	0.8668
O54931	129	A-kinase anchor protein 2	Akap2	ERANGHSTDQP	0.7925
O54931	471	A-kinase anchor protein 2	Akap2	EDHGILDQFSR	0.8306
D3YVF0	208	A-kinase anchor protein 5	Akap5	ELENKSSAIQM	0.8048
D3YVF0	308	A-kinase anchor protein 5	Akap5	EEAAVGQADKR	0.8
O35936	236	Arachidonate 8S-lipoxygenase	Alox8	DAFFASQFLNG	0.8968
Q91ZB0	187	Alpha-protein kinase 2	Alpk2	ETRQRMGQYNS	0.9315
Q91ZB0	633	Alpha-protein kinase 2	Alpk2	DHLQMQIQETI	0.9667
Q91ZB0	781	Alpha-protein kinase 2	Alpk2	EAAGGVGCFEA	0.8639
Q91ZB0	1876	Alpha-protein kinase 2	Alpk2	DVFNDSYFGDH	0.8667
Q91ZB0	2086	Alpha-protein kinase 2	Alpk2	DQFRALHQCNK	0.8333
A2AKE7	285	Actin-like protein 10	Actl10	EAQCRRHGYPA	0.8331
P12657	253	Muscarinic acetylcholine receptor M1	Chrm1	ESPPGRCCRCC	0.8667
P12657	401	Muscarinic acetylcholine receptor M1	Chrm1	ELGYWLCYVNS	0.8333
Q32MW3	120	Acyl-coenzyme A thioesterase 10, mitochondrial	Acot10	DSLGVLVCYMH	0.8329
Q32MW3	303	Acyl-coenzyme A thioesterase 10, mitochondrial	Acot10	ERNVFNRIFGG	0.9301
Q32MW3	384	Acyl-coenzyme A thioesterase 10, mitochondrial	Acot10	EHMTTNVFHFT	0.8965
Q9CQR4	76	Acyl-coenzyme A thioesterase 13	Acot13	ERGAPGVSVDM	0.8001
P28271	96	Cytoplasmic aconitate hydratase	Aco1	DFAAMRDAVKK	0.9657
P28271	225	Cytoplasmic aconitate hydratase	Aco1	EAEAVMLGQPI	0.8333
P28271	497	Cytoplasmic aconitate hydratase	Aco1	DVVGYGCMTCI	1
Q32Q92	41	Acyl-coenzyme A thioesterase 6	Acot6	EKGMLFRAHAR	0.7957
Q32Q92	126	Acyl-coenzyme A thioesterase 6	Acot6	ERHFMAPGVRR	0.9333
Q61288	82	Serine/threonine-protein kinase receptor R3	Acvrl1	EFLNHHCCYRS	0.9891
Q61288	362	Serine/threonine-protein kinase receptor R3	Acvrl1	DIGNNPRVGTK	0.7945
Q9R158	85	Disintegrin and metalloproteinase domain-containing protein 26A	Adam26a	DLLEQHHFVQN	0.9492
Q9R158	417	Disintegrin and metalloproteinase domain-containing protein 26A	Adam26a	DPCCSSDCVLK	0.8
Q9R158	461	Disintegrin and metalloproteinase domain-containing protein 26A	Adam26a	EWCNGTSAECP	0.8674
Q9R158	513	Disintegrin and metalloproteinase domain-containing protein 26A	Adam26a	EICYMEMNRQG	0.8667
Q9R158	580	Disintegrin and metalloproteinase domain-containing protein 26A	Adam26a	DYHFGITIDDI	0.9231
O35598	63	Disintegrin and metalloproteinase domain-containing protein 10	Adam10	DFHAHGRQFNL	1
O35598	159	Disintegrin and metalloproteinase domain-containing protein 10	Adam10	DDINYPHKYGP	0.8667
O35598	160	Disintegrin and metalloproteinase domain-containing protein 10	Adam10	DINYPHKYGPQ	0.8334
O35598	219	Disintegrin and metalloproteinase domain-containing protein 10	Adam10	ERNTCQLYIQT	0.8612
O35598	593	Disintegrin and metalloproteinase domain-containing protein 10	Adam10	ELCHVCCMKKM	1
Q9Z0F8	428	Disintegrin and metalloproteinase domain-containing protein 17	Adam17	DQGGKYVMYPI	0.9
Q9Z0F8	487	Disintegrin and metalloproteinase domain-containing protein 17	Adam17	EECDPGIMYLN	0.8678
P97718	244	Alpha-1A adrenergic receptor	Adra1a	EGSGVSSAKNK	0.8667
P97717	495	Alpha-1B adrenergic receptor	Adra1b	DLANGQPGFKS	0.8333
Q8K410	282	Disintegrin and metalloproteinase domain-containing protein 32	Adam32	EYPNYMGATYP	0.8
Q8K410	336	Disintegrin and metalloproteinase domain-containing protein 32	Adam32	EKCYCSESICI	0.8422
Q8K410	466	Disintegrin and metalloproteinase domain-containing protein 32	Adam32	EVCNGSSGNCP	0.9667
Q923W9	95	Disintegrin and metalloproteinase domain-containing protein 33	Adam33	ETHYRPDGHPV	0.8666
Q923W9	240	Disintegrin and metalloproteinase domain-containing protein 33	Adam33	EVANCVDQILR	0.9333
Q923W9	431	Disintegrin and metalloproteinase domain-containing protein 33	Adam33	ECDCGSGQKCP	0.9333
Q923W9	487	Disintegrin and metalloproteinase domain-containing protein 33	Adam33	EFCTGTSPYCP	0.8667
Q923W9	540	Disintegrin and metalloproteinase domain-containing protein 33	Adam33	EPCFQQMNSMG	0.8
Q5SUE7	282	Adenosine deaminase domain-containing protein 1	Adad1	ERAGHHEVVAI	0.8333
Q5SUE7	574	Adenosine deaminase domain-containing protein 1	Adad1	EARTYHAAKCM	0.8036
Q9QYC0	233	Alpha-adducin	Add1	DAKCIVHIHTP	0.8667
Q9QYC0	313	Alpha-adducin	Add1	EAFYYIHNLVV	0.8001
Q60813	141	Disintegrin and metalloproteinase domain-containing protein 1a	Adam1a	DCHYEGYMEGV	0.9667
Q60813	459	Disintegrin and metalloproteinase domain-containing protein 1a	Adam1a	DSHPCCSPTCT	0.8665
Q60813	513	Disintegrin and metalloproteinase domain-containing protein 1a	Adam1a	ECPANSYMQDG	0.9821
Q60813	522	Disintegrin and metalloproteinase domain-containing protein 1a	Adam1a	DGTQCDRIYYC	0.7997
Q60813	621	Disintegrin and metalloproteinase domain-containing protein 1a	Adam1a	DWCWSMDAYNI	0.8363
Q60813	671	Disintegrin and metalloproteinase domain-containing protein 1a	Adam1a	EMCHGNGVCNN	0.9094
Q3V132	259	ADP/ATP translocase 4	Slc25a31	DRQYKGTIDCF	0.8
Q640N1	829	Adipocyte enhancer-binding protein 1	Aebp1	DYTSGMGIVNG	0.8592
Q640N1	983	Adipocyte enhancer-binding protein 1	Aebp1	EILAMNGNRPI	0.8667
Q9Z248	281	Zinc finger protein AEBP2	Aebp2	DGQRGGVFVCL	0.8
A2AM29	40	Protein AF-9	Mllt3	EHSNIQHFVEK	0.9579
A2AM29	520	Protein AF-9	Mllt3	ERHILQQIVNL	0.9333
A2AM29	532	Protein AF-9	Mllt3	EETGHFHITNT	0.9335
Q9CYR6	211	Phosphoacetylglucosamine mutase	Pgm3	DCANGIGALKL	0.8333
Q9CYR6	446	Phosphoacetylglucosamine mutase	Pgm3	DLPNRQLKVKV	0.8001
Q9EQX4	101	Allograft inflammatory factor 1-like	Aif1l	DTISYRDFVNM	0.8667
Q8VC28	112	Aldo-keto reductase family 1 member C13	Akr1c13	DLYIMHYPVPM	0.9047
Q9DBR0	33	A-kinase anchor protein 8	Akap8	ENYNYYNAQNT	0.8333
Q9DBR0	142	A-kinase anchor protein 8	Akap8	EHNPYRPGYGY	0.8846
Q9DBR0	379	A-kinase anchor protein 8	Akap8	DRAADRIQFAC	0.8261
Q9DBR0	474	A-kinase anchor protein 8	Akap8	EAAHCLACDML	0.8242
O35945	107	Aldehyde dehydrogenase, cytosolic 1	Aldh1a7	ESMNAGKVFAH	0.8391
O35945	211	Aldehyde dehydrogenase, cytosolic 1	Aldh1a7	EAGFPPGVVNI	0.9333
O35945	289	Aldehyde dehydrogenase, cytosolic 1	Aldh1a7	EFAHQGVFFHQ	0.8791
O35945	400	Aldehyde dehydrogenase, cytosolic 1	Aldh1a7	EIFGPVQQIMK	0.9234
P47740	223	Fatty aldehyde dehydrogenase	Aldh3a2	DVACRRIAWGK	0.7982
P47740	250	Fatty aldehyde dehydrogenase	Aldh3a2	EASLQNQIVQK	0.9634
Q9D8C3	30	Putative bifunctional UDP-N-acetylglucosamine transferase and deubiquitinase ALG13	Alg13	ESLGYNHLVLQ	0.7999
Q9D8C3	296	Putative bifunctional UDP-N-acetylglucosamine transferase and deubiquitinase ALG13	Alg13	ELKALSLIYNR	0.8667
Q9D8C3	414	Putative bifunctional UDP-N-acetylglucosamine transferase and deubiquitinase ALG13	Alg13	EAAACSSAAST	0.8697
Q9D8C3	774	Putative bifunctional UDP-N-acetylglucosamine transferase and deubiquitinase ALG13	Alg13	DHCDNGGYHGD	0.8975
Q9DB25	263	Dolichyl-phosphate beta-glucosyltransferase	Alg5	ELLYIAQCLQI	0.7965
P70389	568	Insulin-like growth factor-binding protein complex acid labile subunit	Igfals	DDCQPVYTYNN	0.8837
P70389	569	Insulin-like growth factor-binding protein complex acid labile subunit	Igfals	DCQPVYTYNNI	0.8332
O70137	4	Homeobox protein aristaless-like 3	Alx3	ERCAPFSVGPA	0.8
O35137	261	Homeobox protein aristaless-like 4	Alx4	ERFGQMQQVRT	0.9667
Q7TS75	341	APC membrane recruitment protein 1	Amer1	DSMASGGQRAN	0.8
Q7TS75	985	APC membrane recruitment protein 1	Amer1	EPFNQSSYVQA	0.9333
P63268	126	Actin, gamma-enteric smooth muscle	Actg2	ETFNVPAMYVA	0.8998
P63268	168	Actin, gamma-enteric smooth muscle	Actg2	EGYALPHAIMR	0.8999
P63268	277	Actin, gamma-enteric smooth muscle	Actg2	ETTYNSIMKCD	0.9
P68134	127	Actin, alpha skeletal muscle	Acta1	ETFNVPAMYVA	0.8998
P68134	169	Actin, alpha skeletal muscle	Acta1	EGYALPHAIMR	0.8999
P68134	278	Actin, alpha skeletal muscle	Acta1	ETTYNSIMKCD	0.9
P68134	294	Actin, alpha skeletal muscle	Acta1	DLYANNVMSGG	0.8666
Q9D9L5	121	Actin-related protein T2	Actrt2	EKTAEMMFETF	0.8667
Q9QYB5	225	Gamma-adducin	Add3	DVKCVIHIHTL	0.8975
Q9QYB5	259	Gamma-adducin	Add3	DVAYYDYQGSL	0.8045
Q9QYB5	305	Gamma-adducin	Add3	EAFHYIFNVQM	0.9667
Q9R0X2	70	ADAM DEC1	Adamdec1	EKYAPEVQYQI	0.9667
P55264	75	Adenosine kinase	Adk	EYHAGGSTQNS	0.8333
P55264	125	Adenosine kinase	Adk	DAHYYEQNEQP	0.9
P55264	133	Adenosine kinase	Adk	EQPTGTCAACI	0.8365
Q60604	286	Adseverin	Scin	DHGAAKQIFVW	0.7999
Q60604	461	Adseverin	Scin	DRSLGGQAVQV	0.8
Q60604	610	Adseverin	Scin	EDHPPRLYGCS	0.8
Q60604	611	Adseverin	Scin	DHPPRLYGCSN	0.8061
P46656	150	Adrenodoxin, mitochondrial	Fdx1	DRSRLGCQVCL	0.8333
A2AJA7	42	Apical endosomal glycoprotein	Mamdc4	DCGDCSDETQC	0.832
A2AJA7	566	Apical endosomal glycoprotein	Mamdc4	ELHMAYYFQSH	0.9666
A2AJA7	691	Apical endosomal glycoprotein	Mamdc4	DHTTGQGFFMF	0.8659
P51569	66	Alpha-galactosidase A	Gla	EQLFMQMAELM	0.8333
Q8VHH5	225	Arf-GAP with GTPase, ANK repeat and PH domain-containing protein 3	Agap3	EVPMVLVGTQD	0.8333
Q8VHH5	724	Arf-GAP with GTPase, ANK repeat and PH domain-containing protein 3	Agap3	ELLAVMTAMGN	0.9
Q8VHH5	868	Arf-GAP with GTPase, ANK repeat and PH domain-containing protein 3	Agap3	ECADILIQHGC	0.9002
Q8CJG0	77	Protein argonaute-2	Ago2	EHMVQHFKTQI	1
Q8CJG0	269	Protein argonaute-2	Ago2	EITHCGQMKRK	0.9667
Q8CJG0	503	Protein argonaute-2	Ago2	EPMFRHLKNTY	0.8332
Q8CJG0	696	Protein argonaute-2	Ago2	EKDYQPGITFI	0.7998
Q8CJF9	68	Protein argonaute-3	Ago3	DSMVQHFKVTI	1
Q8CJF9	503	Protein argonaute-3	Ago3	EPMFRHLKNTY	0.8332
Q8CJF9	696	Protein argonaute-3	Ago3	EKDYQPGITYI	0.8667
P46660	311	Alpha-internexin	Ina	EIHEYRRQLQA	0.8667
O08915	204	AH receptor-interacting protein	Aip	DAIACLKNLQM	0.866
A2A3V1	14	A-kinase anchor protein 17B	Akap17b	ELCAAQHLYLK	0.9626
A2A3V1	195	A-kinase anchor protein 17B	Akap17b	EVMTGGSFGGL	0.7997
A2A3V1	595	A-kinase anchor protein 17B	Akap17b	DVYAKGDGFQI	0.9667
Q60662	153	A-kinase anchor protein 4	Akap4	ENCYSVYADQV	0.8667
Q60662	570	A-kinase anchor protein 4	Akap4	EECPGSSMGYM	0.9999
Q60662	571	A-kinase anchor protein 4	Akap4	ECPGSSMGYMS	0.8667
Q60662	681	A-kinase anchor protein 4	Akap4	ELDFISGMKQM	0.9
Q60662	683	A-kinase anchor protein 4	Akap4	DFISGMKQMNR	0.9027
Q60662	748	A-kinase anchor protein 4	Akap4	ETPGPEVIVNN	0.8001
Q6ZPS6	17	Ankyrin repeat and IBR domain-containing protein 1	Ankib1	ENLACQIYENN	0.8333
Q6ZPS6	135	Ankyrin repeat and IBR domain-containing protein 1	Ankib1	ERAAIDAVDNK	0.8
Q6ZPS6	279	Ankyrin repeat and IBR domain-containing protein 1	Ankib1	ENCCQRSGVQM	0.9334
Q6ZPS6	475	Ankyrin repeat and IBR domain-containing protein 1	Ankib1	EPCDCQTWKNW	0.8666
Q6ZPS6	531	Ankyrin repeat and IBR domain-containing protein 1	Ankib1	EGCNHMQCAKC	0.9667
Q6ZPS6	595	Ankyrin repeat and IBR domain-containing protein 1	Ankib1	ELDRFMHYYTR	0.8325
Q6ZPS6	847	Ankyrin repeat and IBR domain-containing protein 1	Ankib1	DDPNILLAIQL	0.8667
Q9WUA6	115	RAC-gamma serine/threonine-protein kinase	Akt3	ERMNCSPTSQI	0.9333
Q8BVM7	2	Amyotrophic lateral sclerosis 2 chromosomal region candidate gene 12 protein homolog	Als2cr12	DPNPFIYCTCC	0.8
Q8BVM7	329	Amyotrophic lateral sclerosis 2 chromosomal region candidate gene 12 protein homolog	Als2cr12	ETLNTNLFQCQ	0.8
P47739	226	Aldehyde dehydrogenase, dimeric NADP-preferring	Aldh3a1	DVACRRIAWGK	0.7982
P47739	288	Aldehyde dehydrogenase, dimeric NADP-preferring	Aldh3a1	DRHFQRVINLI	0.9667
Q80VQ0	221	Aldehyde dehydrogenase family 3 member B1	Aldh3b1	DNCDPQIVANR	0.8333
Q8QZR5	34	Alanine aminotransferase 1	Gpt	EYAVRGPIVQR	0.8666
Q8BGT5	97	Alanine aminotransferase 2	Gpt2	DAHAMGQQPIT	0.7954
Q8BGT5	345	Alanine aminotransferase 2	Gpt2	ECGYRGGYMEV	0.8509
Q8BGT5	421	Alanine aminotransferase 2	Gpt2	DLFNQVPGIQC	0.9333
P07724	145	Serum albumin	Alb	EAMCTSFKENP	0.792
P07724	268	Serum albumin	Alb	ECCHGDLLECA	0.806
Q9D6Z0	111	Alpha-ketoglutarate-dependent dioxygenase alkB homolog 7, mitochondrial	Alkbh7	DLEPRGYIKPH	0.8969
Q80Y20	412	Alkylated DNA repair protein alkB homolog 8	Alkbh8	DIGCGNGKYLG	0.8334
P97793	164	ALK tyrosine kinase receptor	Alk	EVAAVGILQFN	0.8332
P97793	512	ALK tyrosine kinase receptor	Alk	DAHSQGHQGRA	0.8666
P97793	817	ALK tyrosine kinase receptor	Alk	EWAGGGGGGGG	0.8314
P97793	902	ALK tyrosine kinase receptor	Alk	EGAAGGHSCPQ	0.7921
P97793	1201	ALK tyrosine kinase receptor	Alk	ELMAGGDLKSF	0.8001
P97793	1253	ALK tyrosine kinase receptor	Alk	DIAARNCLLTC	0.9667
P97793	1481	ALK tyrosine kinase receptor	Alk	DRGHVNMAFSQ	0.9666
Q9JJW6	203	Aly/REF export factor 2	Alyref2	ELDAQLDAYNA	0.8527
Q8JZZ6	114	AMMECR1-like protein	Ammecr1l	DVLYCHLYGFP	0.9329
Q8JZZ6	147	AMMECR1-like protein	Ammecr1l	DKRLRGCIGTF	0.8672
Q8C2S7	98	Amphoterin-induced protein 3	Amigo3	EVLGHGAFTNA	0.8046
Q8C2S7	151	Amphoterin-induced protein 3	Amigo3	DAFQGLRMLSH	0.8
Q8C2S7	481	Amphoterin-induced protein 3	Amigo3	DLCNPMGLQLK	0.9
P00687	312	Alpha-amylase 1	Amy1	DNHDNQRGHGA	0.9374
Q6PD24	382	Ankyrin repeat domain-containing protein 13D	Ankrd13d	DLMAISNAHFA	0.9
O08538	429	Angiopoietin-1	Angpt1	DADNDNCMCKC	0.866
O08538	431	Angiopoietin-1	Angpt1	DNDNCMCKCAL	0.8
O08538	433	Angiopoietin-1	Angpt1	DNCMCKCALML	0.8852
Q8BZ25	417	Ankyrin repeat and protein kinase domain-containing protein 1	Ankk1	DLCALLLAHGA	0.9
Q8BZ25	692	Ankyrin repeat and protein kinase domain-containing protein 1	Ankk1	DIHACNKVGWT	0.9317
Q69ZU8	474	Ankyrin repeat domain-containing protein 6	Ankrd6	ECMNRLQQHAA	1
Q6GQX6	286	Ankyrin repeat and SAM domain-containing protein 6	Anks6	DIFYALKMGNF	1
Q8K298	461	Actin-binding protein anillin	Anln	EVHCQNTPLKK	0.8709
Q8K298	966	Actin-binding protein anillin	Anln	EGHICLKISCQ	0.9
Q9JIF0	217	Protein arginine N-methyltransferase 1	Prmt1	ENVYGFDMSCI	0.9666
G3UZ78	10	Androglobin	Adgb	EVHRINSAHGS	0.8322
G3UZ78	527	Androglobin	Adgb	ETHFVQSVIKK	0.8983
G3UZ78	636	Androglobin	Adgb	DFCVCFHHIYI	1
G3UZ78	818	Androglobin	Adgb	DLQAAHYPIPL	0.7992
Q8VC66	210	Afadin- and alpha-actinin-binding protein	Ssx2ip	ERLHQLVMNKK	0.9667
Q8VC66	248	Afadin- and alpha-actinin-binding protein	Ssx2ip	EARNEDEMYKI	0.8333
Q8VDL4	148	ADP-dependent glucokinase	Adpgk	EFPGAQHYVGG	0.9333
Q91VH1	331	Adiponectin receptor protein 1	Adipor1	DIWFQSHQIFH	0.8001
P51881	11	ADP/ATP translocase 2	Slc25a5	DFLAGGVAAAI	0.8197
P51881	248	ADP/ATP translocase 2	Slc25a5	DIMYTGTLDCW	0.8
Q9CZI9	257	Apoptosis-enhancing nuclease	Aen	DAMTAMELYQL	0.8333
O89020	481	Afamin	Afm	ELCGVNTNRTI	0.9333
O89020	502	Afamin	Afm	DFAFRRHCFEH	0.967
Q80WT5	58	Aftiphilin	Aftph	DFVPSNHFMPI	0.9307
Q80WT5	653	Aftiphilin	Aftph	EACFPSVFVPD	1
Q80WT5	706	Aftiphilin	Aftph	DAHGLRYQWGG	0.8064
Q80WT5	904	Aftiphilin	Aftph	DLTFMHAKVLM	0.831
Q91ZE5	122	Adhesion G protein-coupled receptor E4	Adgre4	DHPDCYVNKSK	0.8156
Q8R0T6	154	Adhesion G protein-coupled receptor G3	Adgrg3	DIGAGNVFKGP	0.9667
B7ZCC9	1192	Adhesion G-protein coupled receptor G4	Adgrg4	EAMPPNTFVNK	1
B7ZCC9	1208	Adhesion G-protein coupled receptor G4	Adgrg4	DHESTTYFVNT	0.8
B7ZCC9	1338	Adhesion G-protein coupled receptor G4	Adgrg4	EKTALPSQVQT	0.8667
B7ZCC9	2150	Adhesion G-protein coupled receptor G4	Adgrg4	EMAHPSTATGF	0.8
B7ZCC9	2234	Adhesion G-protein coupled receptor G4	Adgrg4	EFSLANLAIQI	0.8333
B7ZCC9	2523	Adhesion G-protein coupled receptor G4	Adgrg4	DHKFEGMAFSI	0.8666
B7ZCC9	2841	Adhesion G-protein coupled receptor G4	Adgrg4	DHIFYISVVAY	0.8333
Q3V3Z3	2	Adhesion G-protein coupled receptor G5	Adgrg5	DPHGALFFYLC	0.9327
Q3V3Z3	179	Adhesion G-protein coupled receptor G5	Adgrg5	EGYTVSCVFWK	0.8701
P30561	186	Aryl hydrocarbon receptor	Ahr	EAHGPPQAAVY	0.8142
P30561	308	Aryl hydrocarbon receptor	Ahr	ELCTRGSGYQF	0.9667
P30561	530	Aryl hydrocarbon receptor	Ahr	DLYNIMRNLGI	0.8017
P30561	641	Aryl hydrocarbon receptor	Ahr	DLGPKHTQING	0.7963
Q14DN9	159	Ankyrin repeat and death domain-containing protein 1B	Ankdd1b	EGMNALHLAAQ	0.8667
Q60I26	93	ALS2 C-terminal-like protein	Als2cl	DHVLQAHMEYI	0.9333
Q60I26	339	ALS2 C-terminal-like protein	Als2cl	ECRCVAYTFCR	0.8731
Q60I26	390	ALS2 C-terminal-like protein	Als2cl	EHGFGICLVPQ	0.9001
Q60I26	404	ALS2 C-terminal-like protein	Als2cl	DKFDCYKCHWR	0.8
Q60I26	490	ALS2 C-terminal-like protein	Als2cl	DQRHGPGVVVT	0.8287
Q60I26	513	ALS2 C-terminal-like protein	Als2cl	DKMAGPGILLC	0.8021
Q60I26	901	ALS2 C-terminal-like protein	Als2cl	EIHLIRDMMDP	0.9342
Q9DBF1	296	Alpha-aminoadipic semialdehyde dehydrogenase	Aldh7a1	ELGGNNAIIAF	0.7997
Q9DBF1	427	Alpha-aminoadipic semialdehyde dehydrogenase	Aldh7a1	ETFAPILYVFK	0.8845
Q9DBF1	491	Alpha-aminoadipic semialdehyde dehydrogenase	Aldh7a1	EIGGAFGGEKH	0.7971
Q3TZM9	95	GDP-Man:Man(3)GlcNAc(2)-PP-Dol alpha-1,2-mannosyltransferase	Alg11	EAVYVVYTGDI	0.9
Q3TZM9	398	GDP-Man:Man(3)GlcNAc(2)-PP-Dol alpha-1,2-mannosyltransferase	Alg11	EHFGIGVVECM	0.933
Q3TZM9	406	GDP-Man:Man(3)GlcNAc(2)-PP-Dol alpha-1,2-mannosyltransferase	Alg11	ECMAAGTVILA	0.9007
Q07456	244	Protein AMBP	Ambp	ERYYYNGASMA	0.9316
P63277	70	Amelogenin, X isoform	Amelx	EPMGGWLHHQI	0.8341
Q6NS69	115	APC membrane recruitment protein 3	Amer3	ETPGGQRMIDY	1
Q6NS69	303	APC membrane recruitment protein 3	Amer3	DSVNRSVQQQQ	0.9
Q6NS69	492	APC membrane recruitment protein 3	Amer3	ELAITMGIVNW	0.8333
Q9R049	272	E3 ubiquitin-protein ligase AMFR	Amfr	DLMHHIHMLLF	1
Q80ZD8	333	Amphoterin-induced protein 1	Amigo1	EDGGVYTCYAM	0.8307
Q80ZD8	444	Amphoterin-induced protein 1	Amigo1	EPAGPGQGQNG	0.8667
Q80ZD9	335	Amphoterin-induced protein 2	Amigo2	DMGNFRVFYNG	0.9
Q80ZD9	376	Amphoterin-induced protein 2	Amigo2	DIMINVSNFTI	0.8667
P00688	159	Pancreatic alpha-amylase	Amy2	EIDNYNDAYQV	0.8667
P00688	309	Pancreatic alpha-amylase	Amy2	DNHDNQRGHGA	0.9374
P00688	329	Pancreatic alpha-amylase	Amy2	DARMYKMAVGF	0.8356
Q6P1H6	254	Ankyrin repeat and LEM domain-containing protein 2	Ankle2	EKFARGICDYL	0.8373
Q6P1H6	356	Ankyrin repeat and LEM domain-containing protein 2	Ankle2	EGCRYNVMHVA	0.9329
Q6P1H6	809	Ankyrin repeat and LEM domain-containing protein 2	Ankle2	EAMAEMSLGPK	0.9
Q8C0W1	23	Ankyrin repeat and MYND domain-containing protein 1	Ankmy1	DHFHGLGTYTW	0.9
Q8C0W1	49	Ankyrin repeat and MYND domain-containing protein 1	Ankmy1	EGYGTMHTKTM	0.9329
Q8C0W1	258	Ankyrin repeat and MYND domain-containing protein 1	Ankmy1	EEGDYNWIFGI	0.9007
Q8C0W1	729	Ankyrin repeat and MYND domain-containing protein 1	Ankmy1	DVLNPVTLVQG	0.8667
Q8C0W1	740	Ankyrin repeat and MYND domain-containing protein 1	Ankmy1	DRTAVGTAVDY	0.8398
Q8C0W1	814	Ankyrin repeat and MYND domain-containing protein 1	Ankmy1	ELAPCHRLKKK	0.9072
Q8C0W1	884	Ankyrin repeat and MYND domain-containing protein 1	Ankmy1	DCNDIMAMIPH	0.9
Q6PB70	198	Anoctamin-8	Ano8	ELAARGIIQQV	1
Q6PB70	805	Anoctamin-8	Ano8	EAMGVLAIVVN	0.9999
Q6PB70	885	Anoctamin-8	Ano8	ERQAQQRFQQQ	0.9671
P18293	90	Atrial natriuretic peptide receptor 1	Npr1	DTAAPLAAVDL	0.7981
P18293	270	Atrial natriuretic peptide receptor 1	Npr1	DVFGQSLQGAQ	0.9
P18293	295	Atrial natriuretic peptide receptor 1	Npr1	DRRARQAFQAA	0.9
P18293	628	Atrial natriuretic peptide receptor 1	Npr1	DWMFRYSLTND	0.8018
Q3UMR0	213	Ankyrin repeat domain-containing protein 27	Ankrd27	EMYVHHDIYDL	0.8001
Q3UMR0	709	Ankyrin repeat domain-containing protein 27	Ankrd27	EFCHPLCQCPK	0.926
Q3UMR0	742	Ankyrin repeat domain-containing protein 27	Ankrd27	DGFSPLHMAAL	0.8293
Q8BXP5	251	Ankyrin repeat domain-containing protein 33	Ankrd33	DTHAVFCVGRP	0.9
Q569N2	111	Ankyrin repeat domain-containing protein 37	Ankrd37	ECARFLTMIKC	0.8711
Q8VE42	191	Ankyrin repeat domain-containing protein 49	Ankrd49	ELLLMNRYIKP	0.8334
A2ARS0	59	Ankyrin repeat domain-containing protein 63	Ankrd63	DPAMRSRFVRL	0.8667
Q8BIZ1	988	Ankyrin repeat and sterile alpha motif domain-containing protein 1B	Anks1b	DVPHIIMQGDA	0.8529
Q8BIZ1	1082	Ankyrin repeat and sterile alpha motif domain-containing protein 1B	Anks1b	DACAKMRANCR	0.9
Q8BVM2	536	Anthrax toxin receptor-like	Antxrl	EPPYPTRIVFQ	0.8679
P97384	415	Annexin A11	Anxa11	DLEQGMLAVVK	0.8673
P07356	253	Annexin A2	Anxa2	ENAFLNLVQCI	0.9631
Q8JZQ5	40	Amiloride-sensitive amine oxidase [copper-containing]	Aoc1	EIKAVHSFLMS	0.7989
Q8JZQ5	149	Amiloride-sensitive amine oxidase [copper-containing]	Aoc1	DLLYHMLNRAI	0.8333
Q8JZQ5	562	Amiloride-sensitive amine oxidase [copper-containing]	Aoc1	EHQAAFRFGQT	0.8667
Q3TYQ9	145	Aldehyde oxidase 4	Aox4	EALGGNLCRCT	0.7999
Q3TYQ9	561	Aldehyde oxidase 4	Aox4	ETPQGIQMFQC	0.9995
Q3TYQ9	580	Aldehyde oxidase 4	Aox4	DPVGHPIMHQS	0.8665
Q3TYQ9	665	Aldehyde oxidase 4	Aox4	EVICVGQIICT	0.9333
Q3TYQ9	722	Aldehyde oxidase 4	Aox4	EQGNVDYAFKH	0.9
Q3TYQ9	993	Aldehyde oxidase 4	Aox4	EFNGNNYWKKR	0.8167
Q3TYQ9	1203	Aldehyde oxidase 4	Aox4	EGAFIQGMGFY	0.812
Q8R2R9	369	AP-3 complex subunit mu-2	Ap3m2	ENPTINLQFKI	0.8667
P23578	26	Acrosin	Acr	DGPCGLRFRQN	0.8066
P23578	208	Acrosin	Acr	DLCNSTQWYNG	0.9
P41216	89	Long-chain-fatty-acid--CoA ligase 1	Acsl1	DVRTMYDGFQR	0.8
P41216	475	Long-chain-fatty-acid--CoA ligase 1	Acsl1	DWTAGHVGAPM	0.7991
Q9CZW4	146	Long-chain-fatty-acid--CoA ligase 3	Acsl3	DFGNGLQMLGQ	0.9642
Q9CZW4	385	Long-chain-fatty-acid--CoA ligase 3	Acsl3	EIMDRIYKNVM	0.8333
Q9CZW4	714	Long-chain-fatty-acid--CoA ligase 3	Acsl3	ERMYGRK****	0.8621
Q8JZR0	52	Long-chain-fatty-acid--CoA ligase 5	Acsl5	EGGARRGAFQK	0.9667
Q8JZR0	132	Long-chain-fatty-acid--CoA ligase 5	Acsl5	DQFVGIFAQNR	0.8692
Q8JZR0	478	Long-chain-fatty-acid--CoA ligase 5	Acsl5	DVADMNYFSVN	0.9664
Q8K0L3	232	Acyl-coenzyme A synthetase ACSM2, mitochondrial	Acsm2	EHSHCSLGIKA	0.9667
Q8K0L3	452	Acyl-coenzyme A synthetase ACSM2, mitochondrial	Acsm2	DPEGYFHFIGR	0.9666
Q3UNX5	221	Acyl-coenzyme A synthetase ACSM3, mitochondrial	Acsm3	DEMMAIYFTSG	0.8214
Q3UNX5	259	Acyl-coenzyme A synthetase ACSM3, mitochondrial	Acsm3	DLIASDVMWNT	0.8333
P62737	127	Actin, aortic smooth muscle	Acta2	ETFNVPAMYVA	0.8998
P62737	169	Actin, aortic smooth muscle	Acta2	EGYALPHAIMR	0.8999
P62737	278	Actin, aortic smooth muscle	Acta2	ETTYNSIMKCD	0.9
Q8CG27	364	Actin-like protein 9	Actl9	EDHVVVMAHPN	0.8
Q9D9J3	15	Actin-related protein T1	Actrt1	DNGSGLCKVGI	0.8334
Q8BXF8	118	Actin-related protein T3	Actrt3	EVFFENLGVPA	0.8406
Q8BXF8	164	Actin-related protein T3	Actrt3	EGYCLSHGVKQ	0.8968
Q8BXF8	269	Actin-related protein T3	Actrt3	DKMCFGSIMKC	0.9881
P61164	172	Alpha-centractin	Actr1a	EGFAMPHSIMR	0.8667
P56375	20	Acylphosphatase-2	Acyp2	EVFGTVQGVCF	0.904
Q60718	401	Disintegrin and metalloproteinase domain-containing protein 2	Adam2	EICDCGKKGCA	0.8667
Q60718	537	Disintegrin and metalloproteinase domain-containing protein 2	Adam2	ECPPNDRMCGK	0.924
Q60718	542	Disintegrin and metalloproteinase domain-containing protein 2	Adam2	DRMCGKIICKY	0.8667
Q60718	622	Disintegrin and metalloproteinase domain-containing protein 2	Adam2	EKCNHHGVCNN	0.9077
O35227	397	Disintegrin and metalloproteinase domain-containing protein 7	Adam7	EFNDYPFCGNK	0.8333
O35227	611	Disintegrin and metalloproteinase domain-containing protein 7	Adam7	DGMVCSNGECI	0.9333
Q05910	144	Disintegrin and metalloproteinase domain-containing protein 8	Adam8	DEEGQHAMYQA	0.8661
P51830	457	Adenylate cyclase type 9	Adcy9	DHAYCCIEMGL	0.9
P51830	482	Adenylate cyclase type 9	Adcy9	EMVNMRVGVHT	0.8287
P51830	513	Adenylate cyclase type 9	Adcy9	DVNLANLMEQL	0.8425
P51830	642	Adenylate cyclase type 9	Adcy9	EAGAEGGTVQN	0.8322
P51830	1001	Adenylate cyclase type 9	Adcy9	EVSYRLHYHGD	0.9
P51830	1151	Adenylate cyclase type 9	Adcy9	DFNNNMLWFNF	0.833
Q6PDY2	29	2-aminoethanethiol dioxygenase	Ado	EGPAPGFPENL	0.7914
Q6PDY2	101	2-aminoethanethiol dioxygenase	Ado	DHPGMHGMLKV	1
Q6PDY2	205	2-aminoethanethiol dioxygenase	Ado	DCHYYRVVEPI	0.9333
Q8JZQ2	139	AFG3-like protein 2	Afg3l2	DKDFRMYFLWT	0.8
Q8JZQ2	235	AFG3-like protein 2	Afg3l2	EGENRVPVVYI	0.8003
Q8JZQ2	438	AFG3-like protein 2	Afg3l2	DGFNTTTNVVI	0.8
Q8JZQ2	585	AFG3-like protein 2	Afg3l2	EHADPLLKVSI	0.8227
Q8JZQ2	733	AFG3-like protein 2	Afg3l2	EVLDKNDMVQL	0.8858
Q8BXK8	219	Arf-GAP with GTPase, ANK repeat and PH domain-containing protein 1	Agap1	ERVFQDVAQKI	0.7919
Q8BXK8	794	Arf-GAP with GTPase, ANK repeat and PH domain-containing protein 1	Agap1	DVMARDAHGNT	0.9
Q8BXK8	816	Arf-GAP with GTPase, ANK repeat and PH domain-containing protein 1	Agap1	ECIDVLLQYGC	0.8
Q3UHD9	275	Arf-GAP with GTPase, ANK repeat and PH domain-containing protein 2	Agap2	DLHPGPSAGSP	0.9
Q3UHD9	662	Arf-GAP with GTPase, ANK repeat and PH domain-containing protein 2	Agap2	ETTGSGRAIPI	0.8334
Q80WC7	35	Arf-GAP domain and FG repeat-containing protein 2	Agfg2	ELGGCSQAGNR	0.9333
Q8C4G9	483	Adhesion G protein-coupled receptor A1	Adgra1	EGPMGMHTLAC	0.9337
Q7TT36	496	Adhesion G protein-coupled receptor A3	Adgra3	EAKACSRIVQC	1
Q7TT36	669	Adhesion G protein-coupled receptor A3	Adgra3	DTHHIPVNVTL	0.8663
Q8CGM1	131	Adhesion G protein-coupled receptor B2	Adgrb2	ELCGGSGPFTF	0.9667
Q8CGM1	1205	Adhesion G protein-coupled receptor B2	Adgrb2	DVVKCQMGVCR	0.8774
Q8BK64	245	Activator of 90 kDa heat shock protein ATPase homolog 1	Ahsa1	DRGGKFHMVDG	0.9667
Q8BK64	299	Activator of 90 kDa heat shock protein ATPase homolog 1	Ahsa1	ELCMEGRGIPA	0.8333
P45376	85	Aldose reductase	Akr1b1	DKSMVKGAFQK	0.8973
P45376	186	Aldose reductase	Akr1b1	ECHPYLTQEKL	0.9333
Q6R0H6	67	Protein ALEX	Gnas	DHLGPHQASKP	0.9032
Q8VDB2	57	Dol-P-Man:Man(7)GlcNAc(2)-PP-Dol alpha-1,6-mannosyltransferase	Alg12	DHHEFPGVVPR	0.8331
Q8VDB2	393	Dol-P-Man:Man(7)GlcNAc(2)-PP-Dol alpha-1,6-mannosyltransferase	Alg12	DVAAAQTGVSR	0.8132
O55189	301	Ameloblastin	Ambn	ENPALLSQMAP	0.9
Q9JHT5	147	AMME syndrome candidate gene 1 protein homolog	Ammecr1	DVLYCHLYGYQ	0.8574
Q9JHT5	180	AMME syndrome candidate gene 1 protein homolog	Ammecr1	DKRLRGCIGTF	0.8672
Q8K371	109	Angiomotin-like protein 2	Amotl2	EAKAHSQYYAA	0.8333
Q8K371	395	Angiomotin-like protein 2	Amotl2	ESANRHLASKT	0.8557
Q8K371	573	Angiomotin-like protein 2	Amotl2	ERAMRQFAMDA	1
Q8VHG2	346	Angiomotin	Amot	DHSAHLSRHQQ	0.7971
Q8VHG2	667	Angiomotin	Amot	ENVMRHFALDA	0.8
A2AH22	301	Activating molecule in BECN1-regulated autophagy protein 1	Ambra1	ECCQHPGILCL	0.9006
A2AH22	483	Activating molecule in BECN1-regulated autophagy protein 1	Ambra1	DGGNGSSQNNS	0.8664
A2AH22	608	Activating molecule in BECN1-regulated autophagy protein 1	Ambra1	EGMPPSGNQLP	0.8333
A2AH22	973	Activating molecule in BECN1-regulated autophagy protein 1	Ambra1	EHMVAQVFRLQ	0.8332
A2AH22	1265	Activating molecule in BECN1-regulated autophagy protein 1	Ambra1	EGPTMHCNVTN	0.9
Q80UP5	383	Ankyrin repeat domain-containing protein 13A	Ankrd13a	DLMARTSAHFA	0.8828
Q3UX43	158	Ankyrin repeat domain-containing protein 13C	Ankrd13c	ECAHLLLAHNA	0.8333
Q3UX43	471	Ankyrin repeat domain-containing protein 13C	Ankrd13c	EVIAPFKHFNK	0.9
P97822	85	Acidic leucine-rich nuclear phosphoprotein 32 family member E	Anp32e	EKCPNLTYLNL	0.7933
Q8BLB8	45	Ankyrin repeat domain-containing protein 34C	Ankrd34c	ETALMVACITK	0.8334
P19091	259	Androgen receptor	Ar	DCMYASLLGGP	0.8635
P19091	480	Androgen receptor	Ar	EVWYPGGVVNR	0.8667
P19091	712	Androgen receptor	Ar	DQMAVIQYSWM	0.8
Q810B6	451	Rabankyrin-5	Ankfy1	DAPDVMTGNCL	0.8001
P97802	46	Angiogenin-3	Ang3	DYRYCESMMKK	0.7994
Q8VCU0	306	Protein angel homolog 1	Angel1	EPSLRMMGFTC	0.8048
Q8VCU0	555	Protein angel homolog 1	Angel1	EPVFPRTIGTI	0.812
Q9D2J7	78	Ankyrin repeat and EF-hand domain-containing protein 1	Ankef1	DHMGCTPTMRA	0.7999
Q9D2J7	217	Ankyrin repeat and EF-hand domain-containing protein 1	Ankef1	DRHHAAHFAAK	0.9286
Q9D2J7	448	Ankyrin repeat and EF-hand domain-containing protein 1	Ankef1	DGGPPYYMIET	0.8366
Q9D2J7	752	Ankyrin repeat and EF-hand domain-containing protein 1	Ankef1	EDFMMPFQKNI	0.9333
Q811D2	840	Ankyrin repeat domain-containing protein 26	Ankrd26	EQNARMLQDGI	0.8667
Q811D2	926	Ankyrin repeat domain-containing protein 26	Ankrd26	DNLQRMVKLNM	0.8
Q811D2	1480	Ankyrin repeat domain-containing protein 26	Ankrd26	ECPCVGSLHNS	0.8229
Q810N6	58	Ankyrin repeat domain-containing protein 45	Ankrd45	EHPHHEHAVQL	0.9667
Q810N6	73	Ankyrin repeat domain-containing protein 45	Ankrd45	DIVGRNLLYAA	0.8325
Q810N6	147	Ankyrin repeat domain-containing protein 45	Ankrd45	DVAARYSQVEC	0.8111
Q3V0J4	280	Ankyrin repeat domain-containing protein 53	Ankrd53	EAHFRKWLQNK	0.865
P48036	209	Annexin A5	Anxa5	DKYMTISGFQI	0.8
P14824	125	Annexin A6	Anxa6	EQMHQLVAAYK	0.8333
Q07076	266	Annexin A7	Anxa7	EIRDIVRCYQL	0.8663
Q07076	308	Annexin A7	Anxa7	ERQSVNHQMAQ	0.9006
Q07076	336	Annexin A7	Anxa7	ESCFNMILATR	0.7996
O35298	55	Acyloxyacyl hydrolase	Aoah	EVHNSSVQVAM	0.9667
O35298	360	Acyloxyacyl hydrolase	Aoah	DHPAIVLYAMI	0.8667
O35298	389	Acyloxyacyl hydrolase	Aoah	EQMYANVMQTL	0.9333
Q91ZK0	319	Transcription factor AP-2-delta	Tfap2d	EHLARQHMEQK	1
Q61312	17	Transcription factor AP-2 gamma	Tfap2c	DRHDSSSNGNP	0.8332
Q9JME5	885	AP-3 complex subunit beta-2	Ap3b2	DPHMVSLHIYF	0.8333
Q9JME5	1003	AP-3 complex subunit beta-2	Ap3b2	DTCRSDHMVVQ	0.9
Q9JME5	1008	AP-3 complex subunit beta-2	Ap3b2	DHMVVQKVTAT	0.9221
Q9JME5	1064	AP-3 complex subunit beta-2	Ap3b2	EKMVIGTMLVK	0.8982
Q9WV76	217	AP-4 complex subunit beta-1	Ap4b1	EVLNFLLRYQP	0.8
Q9WV76	493	AP-4 complex subunit beta-1	Ap4b1	DMLGRLLHYCI	0.8335
Q8BJ63	242	AP-5 complex subunit mu-1	Ap5m1	DLEGVMPAVTI	0.9
Q3U829	61	AP-5 complex subunit zeta-1	Ap5z1	EKMCVDLLQTT	0.8332
Q8BTZ4	237	Anaphase-promoting complex subunit 5	Anapc5	EAHYLSYLNNL	0.9283
Q8BTZ4	460	Anaphase-promoting complex subunit 5	Anapc5	ELHAEQGCFAA	0.9675
Q8BTZ4	480	Anaphase-promoting complex subunit 5	Anapc5	DRFPPNSQHAQ	1
Q8BTZ4	681	Anaphase-promoting complex subunit 5	Anapc5	EAKNYFAQVDC	0.8091
Q8BTZ4	714	Anaphase-promoting complex subunit 5	Anapc5	ERNHCAMIFRQ	0.8042
P09813	26	Apolipoprotein A-II	Apoa2	DGPDMQSLFTQ	0.807
P06728	108	Apolipoprotein A-IV	Apoa4	DLRDRMMPHAN	0.8667
P06728	111	Apolipoprotein A-IV	Apoa4	DRMMPHANKVT	0.9016
Q9Z0X1	335	Apoptosis-inducing factor 1, mitochondrial	Aifm1	EKGNMGKILPQ	0.8
Q3TY86	101	Apoptosis-inducing factor 3	Aifm3	EFHALGHKCPH	0.9328
Q3TY86	374	Apoptosis-inducing factor 3	Aifm3	ERVGRALMKMF	0.7999
Q9JII6	108	Alcohol dehydrogenase [NADP(+)]	Akr1a1	DLYLMHWPYAF	0.8329
Q9JII6	313	Alcohol dehydrogenase [NADP(+)]	Akr1a1	DAGHPLYPFND	0.7996
B1AXD8	186	Akirin-2	Akirin2	DQIMRRYGEQP	0.8366
Q80VW7	640	AT-hook-containing transcription factor	Akna	ELQDHMDQTQR	0.8401
Q80VW7	1207	AT-hook-containing transcription factor	Akna	DSGTPSCPHCH	0.7992
Q64362	261	AKT-interacting protein	Aktip	EQHNKSVHVAG	0.8526
Q62148	228	Retinal dehydrogenase 2	Aldh1a2	EAGFPPGVVNI	0.9333
Q62148	306	Retinal dehydrogenase 2	Aldh1a2	EQAHQGVFFNQ	1
Q9JHW9	222	Aldehyde dehydrogenase family 1 member A3	Aldh1a3	EVGFPPGVVNI	0.9333
Q9JHW9	300	Aldehyde dehydrogenase family 1 member A3	Aldh1a3	ECAHQGVFFNQ	1
P45377	186	Aldose reductase-related protein 2	Akr1b8	ECHPYLTQEKL	0.9333
Q3TAE8	203	Dolichyl pyrophosphate Man9GlcNAc2 alpha-1,3-glucosyltransferase	Alg6	ELYHSLPFFCF	0.8667
Q3TAE8	290	Dolichyl pyrophosphate Man9GlcNAc2 alpha-1,3-glucosyltransferase	Alg6	DTLPRHIQIAI	0.9364
Q3TAE8	361	Dolichyl pyrophosphate Man9GlcNAc2 alpha-1,3-glucosyltransferase	Alg6	EIPFMSTWFLL	0.8353
Q3TAE8	468	Dolichyl pyrophosphate Man9GlcNAc2 alpha-1,3-glucosyltransferase	Alg6	DLFPVLICFVS	0.8333
Q6P8H8	159	Probable dolichyl pyrophosphate Glc1Man9GlcNAc2 alpha-1,3-glucosyltransferase	Alg8	DHIHFQYNGFL	0.9
Q8VDI9	270	Alpha-1,2-mannosyltransferase ALG9	Alg9	DSYYYGKLVVA	0.8996
Q8VDI9	460	Alpha-1,2-mannosyltransferase ALG9	Alg9	EGRPVNVCVGK	0.918
P0CB42	94	DNA oxidative demethylase ALKBH1	Alkbh1	EGYPGFIFIPN	0.7934
Q3TSG4	195	RNA demethylase ALKBH5	Alkbh5	DYQPGGCIVSH	0.8001
Q3TSG4	264	RNA demethylase ALKBH5	Alkbh5	EITHCIRPQDI	0.8331
Q3TSG4	333	RNA demethylase ALKBH5	Alkbh5	DAAHRPRILEM	0.7989
Q920R0	117	Alsin	Als2	ENAAGQCAVAN	1
Q920R0	196	Alsin	Als2	EHLAGRVVLQV	0.8002
Q920R0	253	Alsin	Als2	DSHCCPLGVTL	1
Q920R0	335	Alsin	Als2	DTHAVTAYLQK	0.9246
Q920R0	825	Alsin	Als2	EILNMLFFLPI	0.8353
Q920R0	1062	Alsin	Als2	DGKMYSGMFRN	0.8333
Q920R0	1091	Alsin	Als2	EDHYVGHWKEG	0.7914
Q920R0	1100	Alsin	Als2	EGKMCGQGVYS	0.7987
Q920R0	1115	Alsin	Als2	EVFEGCFQDNM	0.8584
Q920R0	1167	Alsin	Als2	EKYMGMWQDDV	0.7989
Q920R0	1176	Alsin	Als2	DVCQGNGVVVT	0.9999
Q920R0	1594	Alsin	Als2	DLFPVFLYVVL	0.8667
Q8VCT3	211	Aminopeptidase B	Rnpep	EKRGPNKFFFQ	0.8652
Q3V1D3	359	AMP deaminase 1	Ampd1	DVHAGRQTFQR	1
Q7TQF7	59	Amphiphysin	Amph	ELRGYLAAIKG	0.7986
Q3TPE9	71	Ankyrin repeat and MYND domain-containing protein 2	Ankmy2	DASCHQHEHGY	0.8002
Q3TPE9	78	Ankyrin repeat and MYND domain-containing protein 2	Ankmy2	EHGYTALMFAA	0.9333
Q3TPE9	202	Ankyrin repeat and MYND domain-containing protein 2	Ankmy2	DLICEKCMKQR	0.8665
Q80UU1	94	Ankyrin repeat and zinc finger domain-containing protein 1	Ankzf1	EKLFCSACDQI	0.8667
Q80UU1	102	Ankyrin repeat and zinc finger domain-containing protein 1	Ankzf1	DQIFQNHQEQR	0.9663
Q80UU1	176	Ankyrin repeat and zinc finger domain-containing protein 1	Ankzf1	EKPNRPPGFYP	0.8829
Q9R144	21	Protein arginine N-methyltransferase 2	Prmt2	DPVDYGCEMQL	0.9
Q9R144	83	Protein arginine N-methyltransferase 2	Prmt2	ERAGCCGYIPA	0.8
Q9R144	399	Protein arginine N-methyltransferase 2	Prmt2	DVVHGFCCVTK	0.9667
Q8BH79	94	Anoctamin-10	Ano10	DAAMRAFTYGT	0.9
Q8BH79	140	Anoctamin-10	Ano10	EKMIPGYPQAK	0.8
Q8BH79	283	Anoctamin-10	Ano10	EPRPGFHGVLG	0.7926
Q8BH79	371	Anoctamin-10	Ano10	EIMNRLYRYAA	1
Q8BH79	393	Anoctamin-10	Ano10	ESAYQNHLVLK	0.9996
Q8BHY3	368	Anoctamin-1	Ano1	EMCDQRYNITM	0.8333
Q8BHY3	624	Anoctamin-1	Ano1	ECAPGGCLMEL	0.8333
Q8C5H1	177	Anoctamin-4	Ano4	EQMNVRMPFRR	0.8
Q8C5H1	380	Anoctamin-4	Ano4	DHCQVSKEVCQ	0.8812
Q8C5H1	636	Anoctamin-4	Ano4	ECHPSGCLIDL	0.9244
Q8C5H1	645	Anoctamin-4	Ano4	DLCMQMGIIMV	1
Q75UR0	331	Anoctamin-5	Ano5	EICDPDIGGQM	0.9333
Q75UR0	336	Anoctamin-5	Ano5	DIGGQMIMCPL	0.9333
Q75UR0	422	Anoctamin-5	Ano5	EAMCKHKKMNP	0.9316
Q75UR0	600	Anoctamin-5	Ano5	ELTTQLTIIMI	0.8001
Q75UR0	723	Anoctamin-5	Ano5	DILFGMAIVSV	0.8288
Q75UR0	745	Anoctamin-5	Ano5	DIIPRLVYFYA	0.7992
Q75UR0	808	Anoctamin-5	Ano5	DKYSHNMQFWH	0.8926
Q75UR0	880	Anoctamin-5	Ano5	DVEYGNIMKNV	0.9982
B2RXR6	257	Serine/threonine-protein phosphatase 6 regulatory ankyrin repeat subunit B	Ankrd44	ELIDYGANVNQ	0.8333
B2RXR6	305	Serine/threonine-protein phosphatase 6 regulatory ankyrin repeat subunit B	Ankrd44	DGKSPLHMTAV	0.7986
B2RXR6	402	Serine/threonine-protein phosphatase 6 regulatory ankyrin repeat subunit B	Ankrd44	DTFGRTCLHAA	0.8365
B2RXR6	817	Serine/threonine-protein phosphatase 6 regulatory ankyrin repeat subunit B	Ankrd44	ESCASLLLGAI	0.8
Q9QZ10	190	Annexin A10	Anxa10	EHKTMMQMILC	0.9381
Q9QZ10	291	Annexin A10	Anxa10	ERFGKSLFHDI	0.8667
P97429	120	Annexin A4	Anxa4	EIRRINQTYQQ	0.7963
Q8BW75	239	Amine oxidase [flavin-containing] B	Maob	DQTGENVIVKT	0.834
Q8BW75	334	Amine oxidase [flavin-containing] B	Maob	DGTYAAIMGFI	0.8665
O54774	1047	AP-3 complex subunit delta-1	Ap3d1	EAQFVFTIQSI	0.8333
Q80V94	459	AP-4 complex subunit epsilon-1	Ap4e1	DVMHPDILSNF	0.8667
P98084	15	Amyloid beta A4 precursor protein-binding family A member 2	Apba2	DHRARPGPIPH	0.8333
P98084	112	Amyloid beta A4 precursor protein-binding family A member 2	Apba2	EGMDCNGEEYI	0.8492
P98084	233	Amyloid beta A4 precursor protein-binding family A member 2	Apba2	EIKMSLSMTSI	0.7995
P98084	463	Amyloid beta A4 precursor protein-binding family A member 2	Apba2	DIGNIVVLMAR	0.8385
P98084	691	Amyloid beta A4 precursor protein-binding family A member 2	Apba2	ERGGVRVGHRI	0.8281
P98084	727	Amyloid beta A4 precursor protein-binding family A member 2	Apba2	EIHMKTMPAAM	0.8
O88888	77	Amyloid beta A4 precursor protein-binding family A member 3	Apba3	DGAPCPLHIAT	0.8333
O88888	211	Amyloid beta A4 precursor protein-binding family A member 3	Apba3	ELMDGVIFGAK	0.9333
O88888	296	Amyloid beta A4 precursor protein-binding family A member 3	Apba3	DIGPVLVLMAR	0.8267
O88888	430	Amyloid beta A4 precursor protein-binding family A member 3	Apba3	ERCGALSIGDR	0.8342
O88888	513	Amyloid beta A4 precursor protein-binding family A member 3	Apba3	ERGGVRVGHRI	0.8281
Q9QXJ1	410	Amyloid beta A4 precursor protein-binding family B member 1	Apbb1	DPMAGGWGEGK	0.9202
Q9QXJ1	505	Amyloid beta A4 precursor protein-binding family B member 1	Apbb1	ERRNARCLVNG	0.8289
Q8R1C9	40	Amyloid beta A4 precursor protein-binding family B member 3	Apbb3	DAAGTYYWHVP	0.8
Q8R1C9	166	Amyloid beta A4 precursor protein-binding family B member 3	Apbb3	EGQNMLMILKK	0.9
Q8R1C9	401	Amyloid beta A4 precursor protein-binding family B member 3	Apbb3	EAVQAACMVQY	0.9333
Q03157	199	Amyloid-like protein 1	Aplp1	DRFRGVEYVCC	0.8333
Q03157	443	Amyloid-like protein 1	Aplp1	EKAQQMRFQVQ	0.7924
Q03157	572	Amyloid-like protein 1	Aplp1	ELAPSGTGVSR	0.8042
P08226	120	Apolipoprotein E	Apoe	DLRNRLGQYRN	0.8667
Q01339	133	Beta-2-glycoprotein 1	Apoh	DIPACARITCP	0.9333
Q01339	212	Beta-2-glycoprotein 1	Apoh	ENGYVNYPAKP	0.8503
Q01339	312	Beta-2-glycoprotein 1	Apoh	EAHCRDGTIEI	0.7999
Q6PAL7	1332	AT-hook DNA-binding motif-containing protein 1	Ahdc1	DPCDFMGPYSM	0.8249
Q6PAL7	1335	AT-hook DNA-binding motif-containing protein 1	Ahdc1	DFMGPYSMNPS	0.8782
Q6PAL7	1349	AT-hook DNA-binding motif-containing protein 1	Ahdc1	DGTFGQGFHCD	0.8995
Q6PAL7	1552	AT-hook DNA-binding motif-containing protein 1	Ahdc1	DTAYRYPGFMP	0.8664
Q8C4Q6	213	Axin interactor, dorsalization-associated protein	Aida	EDTYVHFNVDI	0.8545
Q8BUE4	8	Apoptosis-inducing factor 2	Aifm2	DTGAVHVVIVG	0.8994
Q8BUE4	233	Apoptosis-inducing factor 2	Aifm2	EVATNMVIVCN	0.8842
Q70FJ1	103	A-kinase anchor protein 9	Akap9	EINGCNSVMKP	0.9667
Q70FJ1	133	A-kinase anchor protein 9	Akap9	EQGAQSSQTCL	0.8222
Q70FJ1	417	A-kinase anchor protein 9	Akap9	DEMYGKQIVQM	0.9667
Q70FJ1	636	A-kinase anchor protein 9	Akap9	DNLGIHYKQQI	0.8667
Q70FJ1	747	A-kinase anchor protein 9	Akap9	EKCAQLDAENN	0.8334
Q70FJ1	1124	A-kinase anchor protein 9	Akap9	DELHKMHQCQL	0.8304
Q70FJ1	1125	A-kinase anchor protein 9	Akap9	ELHKMHQCQLQ	0.8253
Q70FJ1	1387	A-kinase anchor protein 9	Akap9	ETNMVNLMEKQ	0.9
Q70FJ1	1567	A-kinase anchor protein 9	Akap9	EMLRQAHMQQM	0.9007
Q70FJ1	2377	A-kinase anchor protein 9	Akap9	EINFKMDQITQ	0.8
Q70FJ1	3013	A-kinase anchor protein 9	Akap9	ELLDCSMQQKQ	0.8
Q70FJ1	3521	A-kinase anchor protein 9	Akap9	DCCSRFSFIDP	0.8857
Q70FJ1	3584	A-kinase anchor protein 9	Akap9	DHAALQKIYNK	0.9747
P24549	211	Retinal dehydrogenase 1	Aldh1a1	EAGFPPGVVNI	0.9333
P24549	289	Retinal dehydrogenase 1	Aldh1a1	EFAHHGVFYHQ	0.9667
P24549	400	Retinal dehydrogenase 1	Aldh1a1	EIFGPVQQIMK	0.9234
Q8BH00	127	Aldehyde dehydrogenase family 8 member A1	Aldh8a1	ECTQMSHLGCM	0.8667
Q8BH00	391	Aldehyde dehydrogenase family 8 member A1	Aldh8a1	EIFGPVTCVVP	0.8674
Q9JLJ2	437	4-trimethylaminobutyraldehyde dehydrogenase	Aldh9a1	ELQAGTCYINN	0.9667
P21300	44	Aldose reductase-related protein 1	Akr1b7	DCAYVYHNENE	0.8963
P21300	186	Aldose reductase-related protein 1	Akr1b7	ESHPYLTQEKL	0.8344
P47738	35	Aldehyde dehydrogenase, mitochondrial	Aldh2	EVFCNQIFINN	1
P47738	229	Aldehyde dehydrogenase, mitochondrial	Aldh2	EAGFPPGVVNI	0.9333
P47738	307	Aldehyde dehydrogenase, mitochondrial	Aldh2	EQAHFALFFNQ	0.8666
P47738	418	Aldehyde dehydrogenase, mitochondrial	Aldh2	EIFGPVMQILK	0.8676
Q8K4E0	2526	Alstrom syndrome protein 1 homolog	Alms1	DLAGPSDITVQ	0.8665
Q8K4E0	2596	Alstrom syndrome protein 1 homolog	Alms1	ESLGRSVFMQH	0.9333
Q8K4E0	2610	Alstrom syndrome protein 1 homolog	Alms1	DFFHHHSGHSC	0.8
Q8K4E0	2757	Alstrom syndrome protein 1 homolog	Alms1	EWTGRRQQKQK	0.8665
Q8K4E0	2935	Alstrom syndrome protein 1 homolog	Alms1	EHSRRRHIQVA	0.8335
Q924C5	527	Alpha-protein kinase 3	Alpk3	ESMAQSLGKAL	0.8361
Q924C5	785	Alpha-protein kinase 3	Alpk3	EAAFRSHEDGL	0.8046
Q924C5	812	Alpha-protein kinase 3	Alpk3	EGHSEHLGGQT	0.8667
Q924C5	1301	Alpha-protein kinase 3	Alpk3	EGPAALAIVQA	0.8494
Q924C5	1315	Alpha-protein kinase 3	Alpk3	DCGVYRCTIQN	0.8678
Q924C5	1385	Alpha-protein kinase 3	Alpk3	ELRGGGHGLQK	1
Q924C5	1578	Alpha-protein kinase 3	Alpk3	DQFASSHQCNT	0.8899
O09174	151	Alpha-methylacyl-CoA racemase	Amacr	DFGGGGLMCTL	0.9
O09174	213	Alpha-methylacyl-CoA racemase	Amacr	DGGAPFYTTYK	0.8
O09174	228	Alpha-methylacyl-CoA racemase	Amacr	EFMAVGAIEPQ	0.9333
Q99JB7	62	Protein amnionless	Amn	DSHAISDMLLP	0.8413
Q9D4H4	550	Angiomotin-like protein 1	Amotl1	DKAAESHYVSQ	0.8
Q8BXQ6	262	Aminopeptidase O	Aopep	DQNGRPCVYTM	0.8341
Q8BXQ6	579	Aminopeptidase O	Aopep	EKGFMQVHYLK	0.8333
Q8BVF9	40	Archaemetzincin-1	Amz1	ERLFLSEAYNP	0.7998
Q400C8	116	Archaemetzincin-2	Amz2	EAFFYGLKVKF	0.8999
Q400C8	143	Archaemetzincin-2	Amz2	EHTQNLQIHTG	0.8
Q400C8	166	Archaemetzincin-2	Amz2	DAFCIVGITMI	0.9333
Q400C8	318	Archaemetzincin-2	Amz2	ESCNESGATPK	0.8036
Q3TMQ6	30	Angiogenin-4	Ang4	EKFLRQHYDAK	0.9331
Q640P2	241	Angiopoietin-related protein 1	Angptl1	DPGYPRDVMPP	0.8
Q640P2	425	Angiopoietin-related protein 1	Angptl1	DTYTGNCAHFH	0.9599
Q9R045	52	Angiopoietin-related protein 2	Angptl2	DKCTYTFIVPQ	0.8
Q9R045	77	Angiopoietin-related protein 2	Angptl2	EVHLENRVHKQ	0.8211
Q9R045	180	Angiopoietin-related protein 2	Angptl2	EHKFQHLAMLA	0.9333
Q9R045	297	Angiopoietin-related protein 2	Angptl2	ENTNRLMQVWC	0.9
Q9R045	424	Angiopoietin-related protein 2	Angptl2	DVYTGNCAHYQ	0.9
Q8R0Z6	249	Angiopoietin-related protein 6	Angptl6	EAHGAGHWQSG	0.8897
Q8R1Q3	95	Angiopoietin-related protein 7	Angptl7	EMNNQIDIMQL	0.8333
Q8R1Q3	274	Angiopoietin-related protein 7	Angptl7	DKCAQLRKGGY	0.8997
Q8C8R3	260	Ankyrin-2	Ank2	DFTARNGITPL	0.9
Q8C8R3	617	Ankyrin-2	Ank2	EKGASPHATAK	0.8712
Q8C8R3	683	Ankyrin-2	Ank2	DKGANIHMSTK	0.9
Q8C8R3	1212	Ankyrin-2	Ank2	DVMLNGFGGDA	0.8013
Q8C8R3	1287	Ankyrin-2	Ank2	EIICVPYMAKF	0.8677
Q8C8R3	1390	Ankyrin-2	Ank2	EPCGRLSFMKE	0.8001
Q8C8R3	1907	Ankyrin-2	Ank2	EKPAPGSATGK	0.9277
Q8C8R3	3658	Ankyrin-2	Ank2	DHPPMVSEEDI	0.8663
Q8C8R3	3801	Ankyrin-2	Ank2	ERLDGDAAFQK	0.8322
Q9JHZ2	168	Progressive ankylosis protein	Ankh	DVIAQVVFVAI	0.9033
Q9JHZ2	295	Progressive ankylosis protein	Ankh	EIRAVYPAFDK	0.8665
Q3U3W5	76	Putative protein arginine N-methyltransferase 9	Prmt9	ELHALSRIQDL	0.9332
Q3U3W5	119	Putative protein arginine N-methyltransferase 9	Prmt9	EAAGYFHKAVK	0.8666
Q3U3W5	218	Putative protein arginine N-methyltransferase 9	Prmt9	DVVAANKMENG	0.9001
Q3U3W5	286	Putative protein arginine N-methyltransferase 9	Prmt9	ENGNCGKYGKV	0.7992
Q3U3W5	323	Putative protein arginine N-methyltransferase 9	Prmt9	DIAGIHLPTNV	0.8021
Q3U3W5	558	Putative protein arginine N-methyltransferase 9	Prmt9	DTHCQYMEMNS	0.9
Q8CFW1	335	Anoctamin-2	Ano2	EWARYGVFYKF	0.8725
Q8CFW1	402	Anoctamin-2	Ano2	DHQNAFTMCPL	0.7976
Q8CFW1	528	Anoctamin-2	Ano2	DRFPGYLMNFA	0.8667
Q8CFW1	665	Anoctamin-2	Ano2	ECAPGGCLMEL	0.8333
A2AHL1	438	Anoctamin-3	Ano3	EVFMCPLCDKN	0.8
A2AHL1	681	Anoctamin-3	Ano3	ECHPSGCLIDL	0.9244
A2AHL1	690	Anoctamin-3	Ano3	DLCLQMGVIMF	0.8
A2AHL1	876	Anoctamin-3	Ano3	ELGMGKSGYCR	0.8
P86044	222	Anoctamin-9	Ano9	EICSANDIFMC	0.8333
P86044	455	Anoctamin-9	Ano9	ECHLSGCMMDL	1
P86044	530	Anoctamin-9	Ano9	DEFMEMMIQYG	0.8
P86044	531	Anoctamin-9	Ano9	EFMEMMIQYGF	0.9667
P86044	534	Anoctamin-9	Ano9	EMMIQYGFTTI	0.8984
Q6VVW5	177	Atrial natriuretic peptide receptor 2	Npr2	DRPHYFTIEGV	0.8024
Q6VVW5	366	Atrial natriuretic peptide receptor 2	Npr2	EKMQGRRYHGV	0.9
Q6VVW5	616	Atrial natriuretic peptide receptor 2	Npr2	DWMFRYSLIND	0.8
Q99LW0	256	Ankyrin repeat domain-containing protein 10	Ankrd10	ECAAVSDMKNS	0.9517
Q99LW0	365	Ankyrin repeat domain-containing protein 10	Ankrd10	ESLHYGHYHGF	0.8861
Q99NH0	277	Ankyrin repeat domain-containing protein 17	Ankrd17	ELAQVLLAMHA	0.8026
Q99NH0	322	Ankyrin repeat domain-containing protein 17	Ankrd17	DVNAQSSTGNT	0.8333
Q99NH0	886	Ankyrin repeat domain-containing protein 17	Ankrd17	EVKAQRIQLQQ	0.8476
Q99NH0	1173	Ankyrin repeat domain-containing protein 17	Ankrd17	EHRNVSDYTPL	0.8333
Q99NH0	1411	Ankyrin repeat domain-containing protein 17	Ankrd17	DSECMRYIATI	0.8816
Q99NH0	2430	Ankyrin repeat domain-containing protein 17	Ankrd17	ERSARIRQTGT	0.8315
Q99NH0	2473	Ankyrin repeat domain-containing protein 17	Ankrd17	DWCNPGMGNPM	0.9333
Q99NH0	2549	Ankyrin repeat domain-containing protein 17	Ankrd17	DGAGGPIFNGP	0.9333
Q3V096	106	Ankyrin repeat domain-containing protein 42	Ankrd42	DACLQALIING	0.8333
Q3V096	263	Ankyrin repeat domain-containing protein 42	Ankrd42	DLAFPGHVAAF	0.8607
Q8BTZ5	59	Ankyrin repeat domain-containing protein 46	Ankrd46	DICQLLHKFGA	0.894
Q8BTZ5	102	Ankyrin repeat domain-containing protein 46	Ankrd46	DICNHQGATPL	0.8667
Q8K3X6	387	Ankyrin repeat and SAM domain-containing protein 4B	Anks4b	DLQNIHMQLGP	0.8665
O54754	103	Aldehyde oxidase 1	Aox1	ERIAKCHGTQC	0.8667
O54754	141	Aldehyde oxidase 1	Aox1	DALGGNLCRCT	0.7991
O54754	273	Aldehyde oxidase 1	Aox1	EVKFKGVFHPI	0.8666
O54754	662	Aldehyde oxidase 1	Aox1	EVHCVGHLVCA	1
O54754	1150	Aldehyde oxidase 1	Aox1	EGHPFEYFVFG	0.8333
O54754	1174	Aldehyde oxidase 1	Aox1	DHKNIRTNIVM	0.8998
O54754	1200	Aldehyde oxidase 1	Aox1	EGAFIQGMGLY	0.7955
G3X982	51	Aldehyde oxidase 3	Aox3	DCGACTVMISR	0.9325
G3X982	107	Aldehyde oxidase 3	Aox3	ERIAKGHGTQC	0.9333
G3X982	367	Aldehyde oxidase 3	Aox3	DLNPILGIGNC	0.9335
G3X982	578	Aldehyde oxidase 3	Aox3	DPIGRPIMHQS	1
G3X982	663	Aldehyde oxidase 3	Aox3	EVICVGQIVCA	0.9667
G3X982	745	Aldehyde oxidase 3	Aox3	EHFYMETQSVR	0.8333
G3X982	773	Aldehyde oxidase 3	Aox3	DAAFTQEMVAR	0.8667
G3X982	1153	Aldehyde oxidase 3	Aox3	DIFPYFVFGAA	0.8335
Q61548	220	Clathrin coat assembly protein AP180	Snap91	EKFFEMKKGQC	0.8
P17427	459	AP-2 complex subunit alpha-2	Ap2a2	EVWYRVIQIVI	0.9333
P17427	703	AP-2 complex subunit alpha-2	Ap2a2	DNFARFVCKNN	0.9667
Q9DBG3	53	AP-2 complex subunit beta	Ap2b1	DVVNCMQTDNL	0.8667
Q9DBG3	441	AP-2 complex subunit beta	Ap2b1	EPDARAAMIWI	0.8007
Q9DBG3	518	AP-2 complex subunit beta	Ap2b1	DLRDRGYIYWR	0.9667
Q9DBG3	812	AP-2 complex subunit beta	Ap2b1	DVFYFSCLIPL	0.8
P84091	273	AP-2 complex subunit mu	Ap2m1	ELMRYRTTKDI	0.8667
Q3U3N6	109	AP-4 complex accessory subunit tepsin	Enthd2	DPLHGNSLYQK	0.9002
B2RUJ5	555	Amyloid beta A4 precursor protein-binding family A member 1	Apba1	DIGNIVVLMAR	0.8385
B2RUJ5	638	Amyloid beta A4 precursor protein-binding family A member 1	Apba1	DLLNTQDMYND	0.8
B2RUJ5	783	Amyloid beta A4 precursor protein-binding family A member 1	Apba1	ERGGVRVGHRI	0.8281
B2RUJ5	819	Amyloid beta A4 precursor protein-binding family A member 1	Apba1	EIHMKTMPAAM	0.8
Q9DAX9	42	Amyloid protein-binding protein 2	Appbp2	DVYYKLYQQGR	0.874
Q9DAX9	211	Amyloid protein-binding protein 2	Appbp2	ELCALLFAKSH	0.7925
Q9DAX9	335	Amyloid protein-binding protein 2	Appbp2	DLAYSSYVHQY	0.9667
P55088	63	Aquaporin-4	Aqp4	ENPLPVDMVLI	0.8332
Q8BXL7	92	ADP-ribosylation factor-related protein 1	Arfrp1	ECHGVIYVIDS	0.9667
P97433	438	Rho guanine nucleotide exchange factor 28	Arhgef28	DAAASQSFVTP	0.9333
P97433	647	Rho guanine nucleotide exchange factor 28	Arhgef28	EKMNRHQFVPG	1
P97433	1335	Rho guanine nucleotide exchange factor 28	Arhgef28	DVDPGLQGVVT	0.8006
Q61176	79	Arginase-1	Arg1	ELAGVVAEVQK	0.8333
Q91Y97	326	Fructose-bisphosphate aldolase B	Aldob	EAFMKRAMANC	0.8134
Q921Q3	122	Chitobiosyldiphosphodolichol beta-mannosyltransferase	Alg1	DPAAYIFLQNP	0.9046
Q921Q3	155	Chitobiosyldiphosphodolichol beta-mannosyltransferase	Alg1	DWHNYGYSIMG	0.9667
Q921Q3	361	Chitobiosyldiphosphodolichol beta-mannosyltransferase	Alg1	DLGVCLHMSSS	0.801
Q921Q3	381	Chitobiosyldiphosphodolichol beta-mannosyltransferase	Alg1	DMFGCHLPVCA	0.9333
Q921Q3	415	Chitobiosyldiphosphodolichol beta-mannosyltransferase	Alg1	ELAAQLQMLFS	0.8
Q9DBE8	171	Alpha-1,3/1,6-mannosyltransferase ALG2	Alg2	DRILVNSQYTA	0.7994
Q9DBE8	333	Alpha-1,3/1,6-mannosyltransferase ALG2	Alg2	EAMYMQCPVIA	0.9333
Q9CXB8	103	Alpha-protein kinase 1	Alpk1	DCAAASAIVFL	0.8319
P97467	76	Peptidyl-glycine alpha-amidating monooxygenase	Pam	DTYFCMSMRLP	0.8791
P97467	132	Peptidyl-glycine alpha-amidating monooxygenase	Pam	DKANILYAWAR	0.8705
P97467	223	Peptidyl-glycine alpha-amidating monooxygenase	Pam	DISCHYKMYPM	0.894
P97467	286	Peptidyl-glycine alpha-amidating monooxygenase	Pam	DILAARCVFTG	0.8655
P97467	311	Peptidyl-glycine alpha-amidating monooxygenase	Pam	DEMCNLYIMYY	0.9011
P97467	312	Peptidyl-glycine alpha-amidating monooxygenase	Pam	EMCNLYIMYYM	0.9667
P97467	323	Peptidyl-glycine alpha-amidating monooxygenase	Pam	EAKHAVSFMTC	0.8012
P97467	652	Peptidyl-glycine alpha-amidating monooxygenase	Pam	DGYCNSRIVQF	0.9709
Q9CPY7	263	Cytosol aminopeptidase	Lap3	EIHYMGSPNAT	0.9333
Q9CPY7	274	Cytosol aminopeptidase	Lap3	EAPLVFVGKGI	0.8115
Q9CPY7	373	Cytosol aminopeptidase	Lap3	DALCYAHTFNP	0.9596
Q9CPY7	436	Cytosol aminopeptidase	Lap3	EHYTRQVIDCQ	0.933
Q3UUF8	115	Ankyrin repeat domain-containing protein 34B	Ankrd34b	DHSGYSALVYA	0.8691
Q8BZQ7	253	Anaphase-promoting complex subunit 2	Anapc2	EQFNQLSQVLH	0.801
Q8BZQ7	629	Anaphase-promoting complex subunit 2	Anapc2	DIRAALDVYCK	0.8334
Q9DAZ9	2	Abscission/NoCut checkpoint regulator	Zfyve19	ESRCYGCAVKF	0.9328
Q9DAZ9	104	Abscission/NoCut checkpoint regulator	Zfyve19	ERLARLRQENK	0.9004
Q9DAZ9	285	Abscission/NoCut checkpoint regulator	Zfyve19	ETAIQRVMQQL	0.8037
Q9Z1P8	200	Angiopoietin-related protein 4	Angptl4	ERHSGLFQIQP	0.934
Q02357	289	Ankyrin-1	Ank1	DHGAPIQAKTK	0.9994
Q02357	1054	Ankyrin-1	Ank1	DFPLYFVIMSR	0.8
Q02357	1228	Ankyrin-1	Ank1	ELTAVPYMAKF	0.9277
Q02357	1347	Ankyrin-1	Ank1	DTQHILCHLNI	0.8002
G5E8K5	245	Ankyrin-3	Ank3	DFTARNDITPL	0.7976
G5E8K5	536	Ankyrin-3	Ank3	DHGASLSITTK	0.9138
G5E8K5	813	Ankyrin-3	Ank3	EKHKMNVPETM	0.8
G5E8K5	1064	Ankyrin-3	Ank3	EIPHFGSMRGK	0.8093
G5E8K5	1305	Ankyrin-3	Ank3	ELICVPYMAKF	0.8667
G5E8K5	1596	Ankyrin-3	Ank3	ETPMGLYCTPP	0.9333
G5E8K5	1643	Ankyrin-3	Ank3	EHPTGGPPVVT	0.7962
G5E8K5	1833	Ankyrin-3	Ank3	EANGNHTAEVI	0.8674
A2RT91	140	Ankyrin and armadillo repeat-containing protein	Ankar	DTRVGQILIQI	0.9334
A2RT91	445	Ankyrin and armadillo repeat-containing protein	Ankar	EIFYQQLYKTQ	0.8
A2RT91	850	Ankyrin and armadillo repeat-containing protein	Ankar	ESVLVNVMNCI	0.8945
A2RT91	876	Ankyrin and armadillo repeat-containing protein	Ankar	DNNGIQYLIQF	0.8336
A2RT91	1002	Ankyrin and armadillo repeat-containing protein	Ankar	EQIGYNLIISM	0.8738
Q9WV06	74	Ankyrin repeat domain-containing protein 2	Ankrd2	EIIDVGGIQNL	0.8
Q9WV06	180	Ankyrin repeat domain-containing protein 2	Ankrd2	DRLDCTAMHWA	0.8314
Q9WV06	183	Ankyrin repeat domain-containing protein 2	Ankrd2	DCTAMHWACRG	0.8
Q9WV06	274	Ankyrin repeat domain-containing protein 2	Ankrd2	DMMAKNLAGKT	0.8333
Q6PAK3	240	Protein arginine N-methyltransferase 8	Prmt8	ENVYGFDMTCI	0.9667
Q6P9J9	272	Anoctamin-6	Ano6	EWAHPRSIYKK	0.9018
Q6P9J9	336	Anoctamin-6	Ano6	EVCDPDIGGQI	0.9333
Q6P9J9	721	Anoctamin-6	Ano6	DIGAWQPIMQG	0.9
Q6P9J9	749	Anoctamin-6	Ano6	DMIPRLVYYWS	0.7999
Q6P9J9	843	Anoctamin-6	Ano6	EHIIYSVKFFI	0.8333
Q9D3J5	73	Ankyrin repeat domain-containing protein 22	Ankrd22	ERTCLHYAVKK	0.9
Q9D3J5	156	Ankyrin repeat domain-containing protein 22	Ankrd22	EAHADPMIKNK	0.9667
Q9D3J5	173	Ankyrin repeat domain-containing protein 22	Ankrd22	DIAQRLKFSQI	0.8001
Q9CZ52	2	Anthrax toxin receptor 1	Antxr1	DRAGRLGAGLR	0.8495
Q812C9	63	Retina-specific copper amine oxidase	Aoc2	ELTAVMSFLTK	0.8667
Q812C9	154	Retina-specific copper amine oxidase	Aoc2	ERHGGPLPYYR	1
Q812C9	398	Retina-specific copper amine oxidase	Aoc2	DCPYQATMVDI	1
Q812C9	638	Retina-specific copper amine oxidase	Aoc2	EPHSSSIYYQN	0.9
O70423	67	Membrane primary amine oxidase	Aoc3	ELTAVMSFLTK	0.8667
O70423	158	Membrane primary amine oxidase	Aoc3	ERHGGPLPYYR	1
O70423	543	Membrane primary amine oxidase	Aoc3	DMAFVPTIVPW	0.7987
O70423	751	Membrane primary amine oxidase	Aoc3	EIPAFSHGGFA	0.899
Q64133	46	Amine oxidase [flavin-containing] A	Maoa	DRVGGRTYTVR	0.8312
Q64133	343	Amine oxidase [flavin-containing] A	Maoa	DGSMPAIMGFI	0.8
Q5SGK3	46	Aldehyde oxidase 2	Aox2	DACGTGGCGAC	0.9333
Q5SGK3	108	Aldehyde oxidase 2	Aox2	ERIAKSHGTQC	0.9667
Q5SGK3	146	Aldehyde oxidase 2	Aox2	EALGGNLCRCT	0.7999
Q5SGK3	442	Aldehyde oxidase 2	Aox2	DVNAGMRVLFR	0.9333
Q5SGK3	644	Aldehyde oxidase 2	Aox2	DLPGVVDVITA	0.7999
Q5SGK3	755	Aldehyde oxidase 2	Aox2	EHFYMETQRVL	0.7999
Q5SGK3	1211	Aldehyde oxidase 2	Aox2	EGAFIQGMGLY	0.7955
O35643	53	AP-1 complex subunit beta-1	Ap1b1	DVVNCMQTDNL	0.8667
O35643	441	AP-1 complex subunit beta-1	Ap1b1	EPEARAAMIWI	0.8998
O35643	518	AP-1 complex subunit beta-1	Ap1b1	DLRDRGYIYWR	0.9667
O35643	818	AP-1 complex subunit beta-1	Ap1b1	DVFYFSTLYPL	0.7925
P17426	924	AP-2 complex subunit alpha-1	Ap2a1	ENFVGAGIIQT	0.8667
Q9JKC8	369	AP-3 complex subunit mu-1	Ap3m1	ENPNLNIQFKI	1
Q9JKC7	44	AP-4 complex subunit mu-1	Ap4m1	ESPVVMYHGDR	0.8667
Q9JKC7	53	AP-4 complex subunit mu-1	Ap4m1	DRHFIHIRHSG	0.8
Q9DBR4	667	Amyloid beta A4 precursor protein-binding family B member 2	Apbb2	DVHTFAFIMDT	0.8
Q9D842	415	Aprataxin and PNK-like factor	Aplf	ECPYGASCYRK	0.9667
Q9JKW0	131	ADP-ribosylation factor-like protein 6-interacting protein 1	Arl6ip1	EEKPKMYFMTM	0.9667
Q9JKW0	132	ADP-ribosylation factor-like protein 6-interacting protein 1	Arl6ip1	EKPKMYFMTMI	0.9333
Q9R0Q6	266	Actin-related protein 2/3 complex subunit 1A	Arpc1a	DCCPMLFNYDD	1
Q9WV32	264	Actin-related protein 2/3 complex subunit 1B	Arpc1b	DCFPVLFTYDN	0.8282
Q9D8S3	303	ADP-ribosylation factor GTPase-activating protein 3	Arfgap3	ERLGMGFGSCR	0.9333
Q3UPH7	525	Rho guanine nucleotide exchange factor 40	Arhgef40	DLMASGFFVLT	0.9333
Q3UPH7	628	Rho guanine nucleotide exchange factor 40	Arhgef40	DPPAELCGFQG	0.9355
Q8C142	141	Low density lipoprotein receptor adapter protein 1	Ldlrap1	ECHAFLCTKRK	0.9
Q8C142	279	Low density lipoprotein receptor adapter protein 1	Ldlrap1	DIHYAQCLSPT	0.8043
Q9Z1K5	181	E3 ubiquitin-protein ligase ARIH1	Arih1	DMPCQICYLNY	0.8332
Q9Z1K5	200	E3 ubiquitin-protein ligase ARIH1	Arih1	ECGHKFCMQCW	0.8135
Q9Z1K5	278	E3 ubiquitin-protein ligase ARIH1	Arih1	DCHHVVKVQYP	0.8721
Q9CQW2	145	ADP-ribosylation factor-like protein 8B	Arl8b	EKMNLSAIQDR	0.7998
Q3URY6	693	Armadillo repeat-containing protein 2	Armc2	DHDVCNFLMQK	0.9001
Q3URY6	695	Armadillo repeat-containing protein 2	Armc2	DVCNFLMQKNV	0.9333
O08739	374	AMP deaminase 3	Ampd3	DVHAGRQTFHR	0.9899
O08739	511	AMP deaminase 3	Ampd3	ELHLFLKYVTG	0.7936
Q9DBT5	223	AMP deaminase 2	Ampd2	EQHPYEHCEPS	0.7993
Q9DBT5	550	AMP deaminase 2	Ampd2	ESKPENHVFNL	0.8113
Q9DBT5	610	AMP deaminase 2	Ampd2	EAGPIHHLVSA	0.8191
P97449	225	Aminopeptidase N	Anpep	DEPAMKAMFNI	1
P97449	888	Aminopeptidase N	Anpep	ENYGGGSFSFA	0.8
Q3U0L2	180	Ankyrin repeat domain-containing protein 33B	Ankrd33b	ERRNIFGFTAL	0.7912
Q3U0L2	303	Ankyrin repeat domain-containing protein 33B	Ankrd33b	DHMVRMTTSLY	0.8666
Q64438	47	Angiogenin-2	Ang2	DRYCESMMVKR	0.9667
P21570	46	Angiogenin	Ang	DDRYCERMMKR	0.9
Q9WVH6	27	Angiopoietin-4	Angpt4	EAGGHRQIHQV	0.8357
Q9WVH6	442	Angiopoietin-4	Angpt4	DNDNCMCKCAQ	0.9333
Q9WVH6	444	Angiopoietin-4	Angpt4	DNCMCKCAQML	0.9334
Q922H1	83	Protein arginine N-methyltransferase 3	Prmt3	EFYGYIKLINF	0.8333
Q922X9	22	Protein arginine N-methyltransferase 7	Prmt7	EHYDYHQEIAR	0.9
Q922X9	307	Protein arginine N-methyltransferase 7	Prmt7	ELQWRDHWMQC	0.8
Q922X9	501	Protein arginine N-methyltransferase 7	Prmt7	DQHLAPGAVVM	0.8001
Q922X9	538	Protein arginine N-methyltransferase 7	Prmt7	EGFDVHIMDDM	0.9333
Q922X9	541	Protein arginine N-methyltransferase 7	Prmt7	DVHIMDDMIKH	0.9
Q922X9	638	Protein arginine N-methyltransferase 7	Prmt7	DCCWNPHCKQA	0.8338
Q14AT5	105	Anoctamin-7	Ano7	EAAAVHYILLR	1
Q14AT5	585	Anoctamin-7	Ano7	ELLVIMVGKQI	0.8686
Q14AT5	647	Anoctamin-7	Ano7	EMVLQFGFVTI	0.8
Q80VM7	70	Ankyrin repeat domain-containing protein 24	Ankrd24	EVMLAQGADVM	0.8
Q80VM7	943	Ankyrin repeat domain-containing protein 24	Ankrd24	EHGAVVALYRT	0.8333
Q505D1	257	Serine/threonine-protein phosphatase 6 regulatory ankyrin repeat subunit A	Ankrd28	ELIDCGANVNQ	0.8999
Q505D1	305	Serine/threonine-protein phosphatase 6 regulatory ankyrin repeat subunit A	Ankrd28	DGKTPLHMTAL	0.8021
Q505D1	753	Serine/threonine-protein phosphatase 6 regulatory ankyrin repeat subunit A	Ankrd28	DNHGYTALHWA	0.7967
Q8BTI7	257	Serine/threonine-protein phosphatase 6 regulatory ankyrin repeat subunit C	Ankrd52	ELVNAGANVNQ	0.8
Q8BTI7	305	Serine/threonine-protein phosphatase 6 regulatory ankyrin repeat subunit C	Ankrd52	EGKSPLHMAAI	0.8666
Q8BTI7	679	Serine/threonine-protein phosphatase 6 regulatory ankyrin repeat subunit C	Ankrd52	DITDVMDAYGQ	0.9
Q8BTI7	788	Serine/threonine-protein phosphatase 6 regulatory ankyrin repeat subunit C	Ankrd52	DYSGYSPMHWA	0.8334
Q8BTI7	888	Serine/threonine-protein phosphatase 6 regulatory ankyrin repeat subunit C	Ankrd52	DHTGRTALMTA	0.8
Q9Z1T1	883	AP-3 complex subunit beta-1	Ap3b1	ELLHRMHGKGL	1
O88879	2	Apoptotic protease-activating factor 1	Apaf1	DAKARNCLLQH	0.8667
O88879	64	Apoptotic protease-activating factor 1	Apaf1	DNCAYISFYNA	1
O88879	476	Apoptotic protease-activating factor 1	Apaf1	DQEDCMYWYNF	0.9
O88879	700	Apoptotic protease-activating factor 1	Apaf1	EQVNCCHFTNK	0.9606
O88879	734	Apoptotic protease-activating factor 1	Apaf1	ECRNTMFGHTN	0.8665
Q8K2H6	150	Anaphase-promoting complex subunit 10	Anapc10	DTHMRQIKIYT	1
Q8K2H6	177	Anaphase-promoting complex subunit 10	Anapc10	DFMMYRSIR**	0.8332
Q91W96	186	Anaphase-promoting complex subunit 4	Anapc4	ELYAYGMFKIA	0.8344
Q91W96	542	Anaphase-promoting complex subunit 4	Anapc4	DVIGRSMNQAI	0.9284
Q9Z1R3	124	Apolipoprotein M	Apom	DLFSSSCPGGI	0.7976
Q09PK2	183	Retroviral-like aspartic protease 1	Asprv1	EILFANSMGKG	0.8337
Q09PK2	289	Retroviral-like aspartic protease 1	Asprv1	DHNAVLDFEHR	0.833
Q8CFQ3	930	Intron-binding protein aquarius	Aqr	ETAGYFFLYQV	0.866
Q8CFQ3	1243	Intron-binding protein aquarius	Aqr	DIINRRCGNNP	0.9333
Q8CFQ3	1265	Intron-binding protein aquarius	Aqr	DRFQGQQNDYI	0.8
A2AU72	262	Armadillo repeat-containing protein 3	Armc3	EDMDTMVLMQQ	0.8199
A2AU72	265	Armadillo repeat-containing protein 3	Armc3	DTMVLMQQTGS	0.8
A2AU72	351	Armadillo repeat-containing protein 3	Armc3	EFFNTQGIPQI	0.8333
Q8BNU0	239	Armadillo repeat-containing protein 6	Armc6	EHAKMIVQENK	0.8083
Q9CX83	6	Armadillo repeat-containing X-linked protein 1	Armcx1	EAGCVAAGMVI	0.8276
Q8K1C0	235	Protein angel homolog 2	Angel2	ESLGYHCEYKM	0.9333
Q8K1C0	340	Protein angel homolog 2	Angel2	DGSSCPIVMCG	0.8331
Q9CZK6	38	Ankyrin repeat and SAM domain-containing protein 3	Anks3	DLHTAASIGQH	0.8
Q9CZK6	551	Ankyrin repeat and SAM domain-containing protein 3	Anks3	DIHAQLQEAQT	0.8
Q8CIG8	39	Protein arginine N-methyltransferase 5	Prmt5	DFLCMPVFHPR	0.8
Q8CIG8	261	Protein arginine N-methyltransferase 5	Prmt5	EVQFIITGTNH	0.7944
Q8CIG8	543	Protein arginine N-methyltransferase 5	Prmt5	EVNTVLHGFAG	0.8333
Q6NZB1	91	Protein arginine N-methyltransferase 6	Prmt6	DVGAGTGILSI	0.7963
Q6NZB1	226	Protein arginine N-methyltransferase 6	Prmt6	ESFATRCLMGH	0.876
Q99PE2	41	Ankyrin repeat family A protein 2	Ankra2	EGAAQGVAMGM	0.9334
Q99PE2	60	Ankyrin repeat family A protein 2	Ankra2	DMNVCSRFVKS	0.8333
P59672	347	Ankyrin repeat and SAM domain-containing protein 1A	Anks1a	DAIAPMSQGSM	0.9659
P22892	42	AP-1 complex subunit gamma-1	Ap1g1	DNTYRCRNVAK	0.8
P22892	110	AP-1 complex subunit gamma-1	Ap1g1	DLNHSTQFVQG	0.8
P22892	302	AP-1 complex subunit gamma-1	Ap1g1	ESGLRVLAINI	0.8334
P22892	582	AP-1 complex subunit gamma-1	Ap1g1	ERMPVMEKVTT	0.9
Q61313	216	Transcription factor AP-2-beta	Tfap2b	DGFLGGMSVNT	0.9
P53995	478	Anaphase-promoting complex subunit 1	Anapc1	DAAPVEKIHTM	0.7942
P53995	824	Anaphase-promoting complex subunit 1	Anapc1	DQGQMGFMHHP	0.867
P53995	1391	Anaphase-promoting complex subunit 1	Anapc1	DTMYLLDFVKP	0.8667
P53995	1494	Anaphase-promoting complex subunit 1	Anapc1	DFMNYLSAPNA	0.8333
Q3U128	142	Protein APCDD1	Apcdd1	EADYQLHGVQV	0.9333
Q3U128	323	Protein APCDD1	Apcdd1	EGHYYHYSDPV	0.8433
Q8R146	387	Acylamino-acid-releasing enzyme	Apeh	DLFAVDTQTGS	0.7999
Q8R146	559	Acylamino-acid-releasing enzyme	Apeh	DVKDVQFAVQQ	0.8379
Q8R146	627	Acylamino-acid-releasing enzyme	Apeh	DWCMVETGFPY	0.8
Q02013	17	Aquaporin-1	Aqp1	EFLAMTLFVFI	0.8653
O54794	159	Aquaporin-7	Aqp7	DEAFVTGMLQL	0.8333
Q9JJJ3	52	Aquaporin-9	Aqp9	EKAGGIITINI	1
Q505B7	50	Protein archease	Zbtb8os	EEAFEQCAMAM	0.8996
Q505B7	54	Protein archease	Zbtb8os	EQCAMAMFGYM	0.9334
Q9WV31	131	Activity-regulated cytoskeleton-associated protein	Arc	ESMGGKYPVGS	0.8343
Q8BW86	82	Rho guanine nucleotide exchange factor 33	Arhgef33	ELSNAMSMIQA	1
E9Q7D5	69	Rho guanine nucleotide exchange factor 5	Arhgef5	DHTPNSMAIFF	0.8667
E9Q7D5	1516	Rho guanine nucleotide exchange factor 5	Arhgef5	EKADVVMVTQQ	0.8667
Q8K4I3	523	Rho guanine nucleotide exchange factor 6	Arhgef6	ERIVVHCNNNQ	0.8336
Q9ES28	84	Rho guanine nucleotide exchange factor 7	Arhgef7	ETFDANDLYQG	0.8017
Q9Z206	420	Neuroepithelial cell-transforming gene 1 protein	Net1	ERHLYQVYRQP	0.8997
Q9Z206	485	Neuroepithelial cell-transforming gene 1 protein	Net1	DVFHKQQWFNC	0.8014
Q3UTH8	115	Rho guanine nucleotide exchange factor 9	Arhgef9	ERHYIKHLKDI	0.9666
Q3UTH8	344	Rho guanine nucleotide exchange factor 9	Arhgef9	DHQMVLCKKDL	0.8333
Q8R4H2	100	Rho guanine nucleotide exchange factor 12	Arhgef12	DGAAMRAGVQT	0.9333
Q8R4H2	458	Rho guanine nucleotide exchange factor 12	Arhgef12	EDLHRLYIQTM	0.8378
Q5FWH6	465	Rho guanine nucleotide exchange factor 15	Arhgef15	DHHTLFSNVQR	0.9331
Q5FWH6	499	Rho guanine nucleotide exchange factor 15	Arhgef15	DLCDVVHAHAV	0.8333
Q3U5C8	368	Rho guanine nucleotide exchange factor 16	Arhgef16	EDHAQHHFHPY	1
Q3U5C8	369	Rho guanine nucleotide exchange factor 16	Arhgef16	DHAQHHFHPYI	0.8039
Q8BGK2	157	[Protein ADP-ribosylarginine] hydrolase-like protein 1	Adprhl1	ECGRMTHNHPT	0.8
Q8BGK2	292	[Protein ADP-ribosylarginine] hydrolase-like protein 1	Adprhl1	ELCQRAMFHGG	0.8335
A2BH40	76	AT-rich interactive domain-containing protein 1A	Arid1a	ESNGGGGGGGA	0.8389
A2BH40	117	AT-rich interactive domain-containing protein 1A	Arid1a	EPPGGGGGGGS	0.8333
A2BH40	205	AT-rich interactive domain-containing protein 1A	Arid1a	DHGFPNHQYNS	1
A2BH40	750	AT-rich interactive domain-containing protein 1A	Arid1a	DRGYMQRNPQM	0.9149
A2BH40	897	AT-rich interactive domain-containing protein 1A	Arid1a	ESAVAMHVAAN	0.8878
A2BH40	1220	AT-rich interactive domain-containing protein 1A	Arid1a	DMMGRMSYEPN	0.8667
A2BH40	1491	AT-rich interactive domain-containing protein 1A	Arid1a	EVAQQGTMWQG	0.9
Q9Z1K6	240	E3 ubiquitin-protein ligase ARIH2	Arih2	EPRARRVQCNR	0.8994
Q9Z1K6	284	E3 ubiquitin-protein ligase ARIH2	Arih2	ETANYISAHTK	0.9666
Q9Z1K6	347	E3 ubiquitin-protein ligase ARIH2	Arih2	DIVNQSQQAQA	0.8667
Q9Z1K6	394	E3 ubiquitin-protein ligase ARIH2	Arih2	ERVMNNLGTWI	0.8665
Q99NG0	889	Helicase ARIP4	Rad54l2	DDLNPMLNFTR	0.7999
Q99NG0	1222	Helicase ARIP4	Rad54l2	EPCLGGHCLNS	0.9
Q99NG0	1284	Helicase ARIP4	Rad54l2	EHGYPVSGGFA	0.846
Q8CG76	80	Aflatoxin B1 aldehyde reductase member 2	Akr7a2	DTAFMYCDGQS	0.7999
Q3SXC5	127	ADP-ribosylation factor-like protein 14	Arl14	DLPGALSAEDI	0.8542
Q9D0J4	92	ADP-ribosylation factor-like protein 2	Arl2	DSADRQRMQDC	0.9303
P59999	124	Actin-related protein 2/3 complex subunit 4	Arpc4	EQMYKHKLVDF	0.8893
Q9WV08	4	Apelin receptor	Aplnr	DGYNYYGADNQ	0.9667
Q06335	147	Amyloid-like protein 2	Aplp2	DNCQFFHQERM	0.798
Q06335	342	Amyloid-like protein 2	Aplp2	EIRHRNRMDRV	0.8333
Q06335	464	Amyloid-like protein 2	Aplp2	EKAAQMKSQVM	0.8692
E9Q414	81	Apolipoprotein B-100	Apob	ELEVPQICGFI	0.7999
E9Q414	747	Apolipoprotein B-100	Apob	EQDMVNGIMPI	0.8355
E9Q414	772	Apolipoprotein B-100	Apob	EARAYLRILGK	0.9
E9Q414	1692	Apolipoprotein B-100	Apob	EHHAKFSLDGR	0.8228
E9Q414	2512	Apolipoprotein B-100	Apob	DVRDRIYQMDI	0.9667
E9Q414	2860	Apolipoprotein B-100	Apob	EVEFNNGMTVK	0.8667
E9Q414	2862	Apolipoprotein B-100	Apob	EFNNGMTVKVN	0.822
E9Q414	3314	Apolipoprotein B-100	Apob	DFKGFNTIDNI	0.9
E9Q414	3322	Apolipoprotein B-100	Apob	DNIYIPAMGNF	0.9
E9Q414	3559	Apolipoprotein B-100	Apob	EHNMKNHLQVY	0.9333
E9Q414	4078	Apolipoprotein B-100	Apob	DEMNMSFQRVA	0.9332
E9Q414	4271	Apolipoprotein B-100	Apob	DHINMVFKIQV	0.8333
Q640N2	59	ADP-ribosylation factor-like protein 13B	Arl13b	DLRQGKFQVTI	0.8661
Q4LDD4	475	Arf-GAP with Rho-GAP domain, ANK repeat and PH domain-containing protein 1	Arap1	EFHLGIGITFI	0.9333
Q4LDD4	943	Arf-GAP with Rho-GAP domain, ANK repeat and PH domain-containing protein 1	Arap1	DFMAWLGVIQK	0.824
Q8R5G7	199	Arf-GAP with Rho-GAP domain, ANK repeat and PH domain-containing protein 3	Arap3	DPGCLYYGVQP	0.7993
Q8R5G7	508	Arf-GAP with Rho-GAP domain, ANK repeat and PH domain-containing protein 3	Arap3	DWAAVNLGVVI	0.9665
Q8R5G7	560	Arf-GAP with Rho-GAP domain, ANK repeat and PH domain-containing protein 3	Arap3	DRANCFWAGAL	0.8333
Q8R5G7	886	Arf-GAP with Rho-GAP domain, ANK repeat and PH domain-containing protein 3	Arap3	DFAAWNTAIGG	0.833
A2CG63	129	AT-rich interactive domain-containing protein 4B	Arid4b	EHFGTPVIGKK	0.8329
A2CG63	567	AT-rich interactive domain-containing protein 4B	Arid4b	ECYPPGMKVQV	0.8667
Q3U108	72	AT-rich interactive domain-containing protein 5A	Arid5a	ERVPHLGFKQI	0.8667
Q8BM75	341	AT-rich interactive domain-containing protein 5B	Arid5b	ERIPYLGFKQI	0.934
Q8BM75	815	AT-rich interactive domain-containing protein 5B	Arid5b	EKRAVSHAHVP	0.9333
Q9DCB4	147	cAMP-regulated phosphoprotein 21	Arpp21	DLHGFLINTLK	0.8344
Q9DCB4	212	cAMP-regulated phosphoprotein 21	Arpp21	DQTGKSVIINK	0.8333
Q8R2S9	65	Actin-related protein 8	Actr8	DTLPVSVPHVI	0.7999
Q8R2S9	149	Actin-related protein 8	Actr8	DHCSGNKWTNT	0.9
Q8R2S9	226	Actin-related protein 8	Actr8	DLKYYRCILLI	0.9
Q8R2S9	247	Actin-related protein 8	Actr8	ELVHMILMKMG	0.8007
Q8R2S9	418	Actin-related protein 8	Actr8	DPHDEHYLLAT	0.8333
Q9CPW4	43	Actin-related protein 2/3 complex subunit 5	Arpc5	DSCLRQGNMTA	0.7993
Q8BWG8	260	Beta-arrestin-1	Arrb1	DNVAPSSTFCK	0.8644
A0A0B4J1F4	373	Arrestin domain-containing protein 4	Arrdc4	DGEACYSMFAC	0.9333
Q497K5	317	Arrestin domain-containing protein 5	Arrdc5	ELPYEDHMV**	1
Q9D2L1	117	Arylsulfatase K	Arsk	EKHGYQTQKFG	0.9
Q9D2L1	215	Arylsulfatase K	Arsk	ENFGSSTFHTS	0.8
Q9D2L1	314	Arylsulfatase K	Arsk	EMAMEHRQFYK	0.8
Q9D2L1	404	Arylsulfatase K	Arsk	EFHGCNANAST	0.8017
P98203	165	Armadillo repeat protein deleted in velo-cardio-facial syndrome homolog	Arvcf	DRHYLLRGGGG	0.8411
P98203	819	Armadillo repeat protein deleted in velo-cardio-facial syndrome homolog	Arvcf	EAKAASHVLQT	0.8588
O35085	543	Homeobox protein ARX	Arx	EHAAQLTQLNI	0.9333
P50295	38	Arylamine N-acetyltransferase 2	Nat2	ENLNIHCGESM	0.8637
Q9CQ31	3	Ankyrin repeat and SOCS box protein 11	Asb11	DAPAFYGFKNI	0.9667
Q9CQ31	104	Ankyrin repeat and SOCS box protein 11	Asb11	EACLGGHVACA	0.9278
Q02067	171	Achaete-scute homolog 1	Ascl1	EHDAVSAAFQA	0.9
Q9CQE6	105	Histone chaperone ASF1A	Asf1a	EFIRVGYYVNN	0.8665
Q8C4A0	125	Aquaporin-6	Aqp6	ETLGVNVVHNS	0.7999
Q6PGD0	168	All-trans retinoic acid-induced differentiation factor	Atraid	DGPGLLQCVCA	0.8349
Q8BZ05	166	Arf-GAP with Rho-GAP domain, ANK repeat and PH domain-containing protein 2	Arap2	DSLFGGVNVKI	0.9333
Q8BZ05	236	Arf-GAP with Rho-GAP domain, ANK repeat and PH domain-containing protein 2	Arap2	ESFPPTPFFQF	0.8
Q8BZ05	1014	Arf-GAP with Rho-GAP domain, ANK repeat and PH domain-containing protein 2	Arap2	DLIGQLFYKDC	0.8123
Q8BZ05	1474	Arf-GAP with Rho-GAP domain, ANK repeat and PH domain-containing protein 2	Arap2	DKMFPLRAMKF	0.9667
Q8BZ05	1505	Arf-GAP with Rho-GAP domain, ANK repeat and PH domain-containing protein 2	Arap2	EKHHWHLCCDS	0.8212
P31955	172	Amphiregulin	Areg	ERCGEKSMKTH	0.7999
Q9EPJ9	303	ADP-ribosylation factor GTPase-activating protein 1	Arfgap1	DRPLEGHSYQN	0.8319
A2AWP8	366	Rho guanine nucleotide exchange factor 10-like protein	Arhgef10l	EILHCHSMFQI	1
A2AWP8	1010	Rho guanine nucleotide exchange factor 10-like protein	Arhgef10l	EAVSVTHMVKA	0.8333
Q80VK6	353	Rho guanine nucleotide exchange factor 38	Arhgef38	EKTVRLCVKNI	0.9333
Q61210	439	Rho guanine nucleotide exchange factor 1	Arhgef1	DLFYQPMADGG	0.8295
Q61210	720	Rho guanine nucleotide exchange factor 1	Arhgef1	DHKAFYVIFTW	0.8675
Q60875	360	Rho guanine nucleotide exchange factor 2	Arhgef2	DKRFQQFIRKM	0.8
Q60875	587	Rho guanine nucleotide exchange factor 2	Arhgef2	DKAYLRRIKTK	0.8646
Q60875	614	Rho guanine nucleotide exchange factor 2	Arhgef2	ELFAEMVHFQA	0.8335
Q80U35	592	Rho guanine nucleotide exchange factor 17	Arhgef17	EKIQRMGAQQD	0.864
Q9D7A8	49	Armadillo repeat-containing protein 1	Armc1	DHPNPPVVHSA	0.8597
B2RY50	526	Armadillo repeat-containing protein 4	Armc4	DLGGLPIMVNI	0.9667
B2RY50	680	Armadillo repeat-containing protein 4	Armc4	EQLQEHCAMAI	0.9
B2RY50	684	Armadillo repeat-containing protein 4	Armc4	EHCAMAIYQCA	1
Q3UJZ3	8	Armadillo repeat-containing protein 7	Armc7	DPHVGRLGYLQ	0.8552
Q3UJZ3	46	Armadillo repeat-containing protein 7	Armc7	DPGNYQYLRQL	0.8557
Q9D2I5	515	LisH domain-containing protein ARMC9	Armc9	ENHEIQPYVNG	0.8676
Q9D2I5	538	LisH domain-containing protein ARMC9	Armc9	EEARAMGMEDI	0.8
A6H630	80	Protein-glutamate O-methyltransferase	Armt1	DKCVDTHIWNQ	0.8
A6H630	117	Protein-glutamate O-methyltransferase	Armt1	ECYMYRRIHEA	0.8523
A6H630	271	Protein-glutamate O-methyltransferase	Armt1	ELATEIHFHGK	0.8629
A6H630	365	Protein-glutamate O-methyltransferase	Armt1	DLNYRKLMGDR	0.8333
Q6A058	612	Armadillo repeat-containing X-linked protein 2	Armcx2	ENQGRLQVYMN	0.8667
Q9CVB6	218	Actin-related protein 2/3 complex subunit 2	Arpc2	DNIGYITFVLF	0.8
Q9D0A3	7	Arpin	Arpin	DSALRNKAVQS	0.7991
Q9D0A3	57	Arpin	Arpin	ERYYVLYIQPS	0.9667
P50428	164	Arylsulfatase A	Arsa	DIPCKGGCDQG	0.8333
P50428	381	Arylsulfatase A	Arsa	EIHGVFAVRNG	0.8668
P50428	466	Arylsulfatase A	Arsa	DAAMTFGPSQI	0.8333
P50294	38	Arylamine N-acetyltransferase 1	Nat1	ENLNMHCGEAM	0.9667
P50294	85	Arylamine N-acetyltransferase 1	Nat1	ETTMLGGYVYI	0.8339
P50294	104	Arylamine N-acetyltransferase 1	Nat1	EMVHLLVQVTI	0.8333
P50294	122	Arylamine N-acetyltransferase 1	Nat1	DSAYGGSYQMW	0.8037
P50296	4	Arylamine N-acetyltransferase 3	Nat3	EAYFERIGYQK	0.8333
P50296	38	Arylamine N-acetyltransferase 3	Nat3	ENLNIHCGKTM	0.9667
Q8VHS6	249	Ankyrin repeat and SOCS box protein 15	Asb15	EAAGGGNPDCI	0.8001
Q8VHS6	286	Ankyrin repeat and SOCS box protein 15	Asb15	EGHYLALKYLI	0.8663
Q8VHS6	443	Ankyrin repeat and SOCS box protein 15	Asb15	ELCFDCMHGNI	0.7997
Q8VHS6	447	Ankyrin repeat and SOCS box protein 15	Asb15	DCMHGNIFGNS	1
Q91WR3	148	Activating signal cointegrator 1 complex subunit 2	Ascc2	EILYNNFLFDI	0.9627
Q91WR3	611	Activating signal cointegrator 1 complex subunit 2	Ascc2	DTYDGNQVGAN	0.8
Q80VP9	312	Aspartate beta-hydroxylase domain-containing protein 2	Asphd2	DGPRVVFMVDL	0.8353
Q8CG79	215	Apoptosis-stimulating of p53 protein 2	Tp53bp2	EQMNSLFQQKQ	0.8334
P50289	96	Acrosomal protein SP-10	Acrv1	EHMSGDHMSGE	0.8962
Q61137	196	Astrotactin-1	Astn1	EAANEIHYIPS	0.8
Q61137	662	Astrotactin-1	Astn1	DGFNGGCEQLC	0.8648
Q61137	858	Astrotactin-1	Astn1	DQFGNHYIQEA	0.7998
Q61137	1052	Astrotactin-1	Astn1	EHSEPPIGVQI	0.9333
Q9WVL1	102	AP-4 complex subunit sigma-1	Ap4s1	DIMFNLDKVHI	0.8671
Q9Z1K7	559	Adenomatous polyposis coli protein 2	Apc2	ENKAAICQVDG	0.7999
Q61315	603	Adenomatous polyposis coli protein	Apc	DICAVDGALAF	0.7998
Q61315	698	Adenomatous polyposis coli protein	Apc	DMGAVSMLKNL	0.8333
Q61315	969	Adenomatous polyposis coli protein	Apc	DGYGKRGQMKP	0.8666
Q68G58	129	DNA-(apurinic or apyrimidinic site) lyase 2	Apex2	EGRALLTQHKI	0.8333
Q68G58	302	DNA-(apurinic or apyrimidinic site) lyase 2	Apex2	DHCPVGAVLNV	0.8667
Q99MK8	116	Beta-adrenergic receptor kinase 1	Adrbk1	ELLACSHPFSK	0.8667
Q99MK8	130	Beta-adrenergic receptor kinase 1	Adrbk1	EHVQGHLVKKQ	0.7998
Q99MK8	250	Beta-adrenergic receptor kinase 1	Adrbk1	DCPFIVCMSYA	0.9207
Q99MK8	272	Beta-adrenergic receptor kinase 1	Adrbk1	DLMNGGDLHYH	0.9333
Q99MK8	278	Beta-adrenergic receptor kinase 1	Adrbk1	DLHYHLSQHGV	1
Q99MK8	306	Beta-adrenergic receptor kinase 1	Adrbk1	EHMHNRFVVYR	0.9622
Q99MK8	558	Beta-adrenergic receptor kinase 1	Adrbk1	DCIVHGYMSKM	0.9645
Q3UYH7	250	Beta-adrenergic receptor kinase 2	Adrbk2	DCPFIVCMTYA	0.9667
Q3UYH7	272	Beta-adrenergic receptor kinase 2	Adrbk2	DLMNGGDMHYH	1
Q3UYH7	278	Beta-adrenergic receptor kinase 2	Adrbk2	DMHYHLSQHGV	0.8649
Q3UYH7	306	Beta-adrenergic receptor kinase 2	Adrbk2	EHMHTCFVVYR	0.8999
Q3UYH7	558	Beta-adrenergic receptor kinase 2	Adrbk2	DCIMHGYMLKL	0.9
Q8CHG5	553	Apoptosis-resistant E3 ubiquitin protein ligase 1	Arel1	EFAGRLVGKCL	0.8347
Q7TNR9	117	Rho guanine nucleotide exchange factor 4	Arhgef4	EEQLRTIFGNI	0.8334
Q8C033	449	Rho guanine nucleotide exchange factor 10	Arhgef10	EILQCHSMFQI	1
Q8C033	661	Rho guanine nucleotide exchange factor 10	Arhgef10	ESHAVMSQRYL	0.9285
Q8C033	694	Rho guanine nucleotide exchange factor 10	Arhgef10	EHCRHHAAHSP	0.8541
Q8C033	735	Rho guanine nucleotide exchange factor 10	Arhgef10	DLNVVGQISQL	0.8
Q8C033	796	Rho guanine nucleotide exchange factor 10	Arhgef10	DKSGRPTFFTA	0.8
Q8C033	851	Rho guanine nucleotide exchange factor 10	Arhgef10	ETHPLLVGHMP	0.8993
Q8C033	1085	Rho guanine nucleotide exchange factor 10	Arhgef10	EGMVISHMAVA	0.9333
Q6P9R4	173	Rho guanine nucleotide exchange factor 18	Arhgef18	EGSDRNYVIQK	0.9333
Q8VEH3	145	ADP-ribosylation factor-like protein 8A	Arl8a	EKMNLSAIQDR	0.7998
Q61324	72	Aryl hydrocarbon receptor nuclear translocator 2	Arnt2	ERRRRNKMTQY	0.9333
Q61324	144	Aryl hydrocarbon receptor nuclear translocator 2	Arnt2	EAADGFLFVVA	0.7999
Q61324	249	Aryl hydrocarbon receptor nuclear translocator 2	Arnt2	DHLPLNRITTM	0.9667
Q61324	688	Aryl hydrocarbon receptor nuclear translocator 2	Arnt2	DPTQGTGNYNI	0.8685
P53762	98	Aryl hydrocarbon receptor nuclear translocator	Arnt	ERRRRNKMTAY	0.8683
P53762	300	Aryl hydrocarbon receptor nuclear translocator	Arnt	EPHFVVVHCTG	0.7996
P53762	744	Aryl hydrocarbon receptor nuclear translocator	Arnt	EQHVQQTQAQA	0.9333
Q9D668	398	Arrestin domain-containing protein 2	Arrdc2	EAVRPRCMTC*	0.8667
Q32KI9	85	Arylsulfatase I	Arsi	ENYYIQPICTP	0.8337
Q32KI9	137	Arylsulfatase I	Arsi	EAGYSTHMVGK	0.9667
Q9DAP7	105	Histone chaperone ASF1B	Asf1b	EFIRVGYYVNN	0.8665
Q925H0	163	Acid-sensing ion channel 2	Asic2	DLKDMMLYCKF	0.8001
Q925H0	297	Acid-sensing ion channel 2	Asic2	DFFPVYSITAC	0.8333
Q925H0	318	Acid-sensing ion channel 2	Asic2	ENCNCRMVHMP	0.9333
Q9R0Y1	40	Acid-sensing ion channel 5	Asic5	DFAMSTSFHGI	0.9333
Q9R0Y1	318	Acid-sensing ion channel 5	Asic5	ECKARHIQRLC	0.8606
Q9R0Y1	419	Acid-sensing ion channel 5	Asic5	EINYSDLNYKI	0.8398
Q9R0Y1	444	Acid-sensing ion channel 5	Asic5	DVGGQLGLFCG	0.9333
P70158	29	Acid sphingomyelinase-like phosphodiesterase 3a	Smpdl3a	DRAPAVGQFWH	0.9001
P70158	418	Acid sphingomyelinase-like phosphodiesterase 3a	Smpdl3a	DQHCKTLQVCA	0.8978
Q9DCQ2	251	Putative L-aspartate dehydrogenase	Aspdh	ENPAQPGAVTG	0.8682
P16460	129	Argininosuccinate synthase	Ass1	ELTCYSLAPQI	0.8381
P16460	159	Argininosuccinate synthase	Ass1	DLMEYAKQHGI	0.9
P16460	330	Argininosuccinate synthase	Ass1	ECEFVRHCIQK	1
P16460	373	Argininosuccinate synthase	Ass1	ELVSMNVQGDY	0.7921
Q8C4A5	21	Putative Polycomb group protein ASXL3	Asxl3	EKHPNSPMTAK	0.998
Q8C4A5	309	Putative Polycomb group protein ASXL3	Asxl3	EFFAYAAQGWK	0.8599
Q8C4A5	809	Putative Polycomb group protein ASXL3	Asxl3	EPINMSSAMVP	0.8661
Q8C4A5	967	Putative Polycomb group protein ASXL3	Asxl3	EHSFGICKEKR	0.7914
Q8C4A5	1382	Putative Polycomb group protein ASXL3	Asxl3	EQAAVSIGATM	0.8
Q8C4A5	1656	Putative Polycomb group protein ASXL3	Asxl3	DLHPRNLITNV	1
Q9QZW0	743	Phospholipid-transporting ATPase 11C	Atp11c	EHQEYGLIIDG	0.8007
Q9QZW0	826	Phospholipid-transporting ATPase 11C	Atp11c	ESHVGIGIKGK	0.8667
Q8VDN2	251	Sodium/potassium-transporting ATPase subunit alpha-1	Atp1a1	EGTARGIVVYT	0.7962
Q8VDN2	461	Sodium/potassium-transporting ATPase subunit alpha-1	Atp1a1	EVCCGSVMEMR	0.9856
Q8VDN2	729	Sodium/potassium-transporting ATPase subunit alpha-1	Atp1a1	DIGVAMGIVGS	0.8523
Q6Q477	455	Plasma membrane calcium-transporting ATPase 4	Atp2b4	ETMGNATAICS	0.8652
Q6Q477	621	Plasma membrane calcium-transporting ATPase 4	Atp2b4	DNMVRNVIEPM	0.9
Q6Q477	798	Plasma membrane calcium-transporting ATPase 4	Atp2b4	DVGFAMGIAGT	0.9502
Q6Q477	1183	Plasma membrane calcium-transporting ATPase 4	Atp2b4	DCHQVQIVASH	0.7928
A7L9Z8	456	Calcium-transporting ATPase type 2C member 2	Atp2c2	EGALVVLAMKM	0.8333
A7L9Z8	513	Calcium-transporting ATPase type 2C member 2	Atp2c2	EVIHHCSMYNN	0.9
Q8BWU8	181	Ethanolamine-phosphate phospho-lyase	Etnppl	DHEDPSTAYAD	0.8001
Q8BWU8	234	Ethanolamine-phosphate phospho-lyase	Etnppl	EHIHKAGGVFI	0.7955
Q8BWU8	359	Ethanolamine-phosphate phospho-lyase	Etnppl	DIRGVGLFIGI	0.9333
Q9D7K5	131	ATP synthase subunit s-like protein	Atp5sl	DASGCAINYQG	0.8349
Q9D7K5	209	ATP synthase subunit s-like protein	Atp5sl	DLPAVSHPGLT	0.8333
F6VAN0	597	Cyclic AMP-dependent transcription factor ATF-6 alpha	Atf6	EVMMQIDCQVM	0.8667
Q80US4	568	Actin-related protein 5	Actr5	EHCASNTYVPI	1
Q9WV54	150	Acid ceramidase	Asah1	EKGHLLHGRNM	0.8611
Q7SIG6	561	Arf-GAP with SH3 domain, ANK repeat and PH domain-containing protein 2	Asap2	DIFGLLQAYAD	0.899
Q5U464	422	Arf-GAP with SH3 domain, ANK repeat and PH domain-containing protein 3	Asap3	DLTNMLVAEVK	0.8335
Q8VHS5	149	Ankyrin repeat and SOCS box protein 16	Asb16	EACAQAHPDCV	0.8334
Q8VHP9	175	Ankyrin repeat and SOCS box protein 17	Asb17	EKNPINIVLTI	0.8014
Q8VHA6	158	Ankyrin repeat and SOCS box protein 18	Asb18	EACLGNHTACA	0.8667
Q8VHA6	232	Ankyrin repeat and SOCS box protein 18	Asb18	DEHAQLYLGFG	0.8639
Q8K0L0	144	Ankyrin repeat and SOCS box protein 2	Asb2	EAAYYGQLGCL	0.9
Q91ZU1	229	Ankyrin repeat and SOCS box protein 6	Asb6	EAPMINRFCFQ	0.8933
Q91ZU0	102	Ankyrin repeat and SOCS box protein 7	Asb7	ESEYRSDIINA	0.8481
Q91ZU0	171	Ankyrin repeat and SOCS box protein 7	Asb7	DHNANIDIQNG	0.8995
Q91ZU0	226	Ankyrin repeat and SOCS box protein 7	Asb7	DVLCARMLYNY	0.8051
Q91ZT8	71	Ankyrin repeat and SOCS box protein 9	Asb9	EACLRGHLSCA	0.8667
Q91ZT8	136	Ankyrin repeat and SOCS box protein 9	Asb9	EAAKRGYVKCI	0.9333
O54984	120	ATPase Asna1	Asna1	EEDNMLSMGKK	0.8048
O54984	150	ATPase Asna1	Asna1	EVMRLVKGMNF	0.8003
O54984	308	ATPase Asna1	Asna1	DLYEDFHIVKL	0.7941
Q8BSY0	44	Aspartyl/asparaginyl beta-hydroxylase	Asph	EAKHGGHKNGR	0.8214
Q8BSY0	470	Aspartyl/asparaginyl beta-hydroxylase	Asph	DGFAKVHYGFI	0.8532
Q8BSY0	507	Aspartyl/asparaginyl beta-hydroxylase	Asph	DGRFYFHLGDA	0.8
Q8CJ27	380	Abnormal spindle-like microcephaly-associated protein homolog	Aspm	DSMGHVGQQTG	0.8667
Q8CJ27	2582	Abnormal spindle-like microcephaly-associated protein homolog	Aspm	EAERGFQAGCR	0.7992
Q8CJ27	2933	Abnormal spindle-like microcephaly-associated protein homolog	Aspm	ENMAESGAVST	0.9155
Q8CJ27	3042	Abnormal spindle-like microcephaly-associated protein homolog	Aspm	DRIYRLYKFTV	0.805
Q8CJ27	3103	Abnormal spindle-like microcephaly-associated protein homolog	Aspm	EITNSLQAIQL	0.8333
Q8BIR2	306	Protein asteroid homolog 1	Aste1	DFFQYGSYVCT	0.9501
Q8BIR2	535	Protein asteroid homolog 1	Aste1	DTAHVFCQWQS	0.8
Q8QZV7	15	Protein asunder homolog	Asun	DHCPYMAESCR	0.9333
Q8QZV7	100	Protein asunder homolog	Asun	ELMAALATVGP	0.8333
Q8QZV7	327	Protein asunder homolog	Asun	ELHYCTGAYRI	0.9667
P14231	207	Sodium/potassium-transporting ATPase subunit beta-2	Atp1b2	DAENLGHFVMF	0.8667
P14231	209	Sodium/potassium-transporting ATPase subunit beta-2	Atp1b2	ENLGHFVMFPA	0.8633
P14231	224	Sodium/potassium-transporting ATPase subunit beta-2	Atp1b2	DLMYFPYYGKK	0.9334
P14231	275	Sodium/potassium-transporting ATPase subunit beta-2	Atp1b2	DKFAGRVAFKL	0.8999
P70704	801	Phospholipid-transporting ATPase IA	Atp8a1	DGANDVSMIQT	0.9
A2AWT3	30	Ataxin-7-like protein 3	Atxn7l3	DSCLGFCFEVH	0.8
A2AWT3	70	Ataxin-7-like protein 3	Atxn7l3	DIFGQVFNQWK	0.8
P56383	129	ATP synthase F(0) complex subunit C2, mitochondrial	Atp5g2	EAMGLFCLMVA	0.9333
Q4QY64	1633	ATPase family AAA domain-containing protein 5	Atad5	EFMENMSFIDA	0.8258
Q4QY64	1737	ATPase family AAA domain-containing protein 5	Atad5	DACFRQSAANL	0.9001
Q8BHE3	167	Caytaxin	Atcay	DLHMIRPYMKV	0.8667
Q8R0S1	21	Cyclic AMP-dependent transcription factor ATF-7	Atf7	EDHLAVHKHKH	0.8
Q91YI1	281	Autophagy-related protein 13	Atg13	DLAYPVVFTAG	0.8717
Q91YI1	402	Autophagy-related protein 13	Atg13	ELEDADPMVNP	0.8667
Q7TSK7	259	ADAMTS-like protein 2	Adamtsl2	EAGFYFFNGNY	0.9
Q7TSK7	423	ADAMTS-like protein 2	Adamtsl2	EGPPRGKGFQD	0.8491
Q7TSK7	621	ADAMTS-like protein 2	Adamtsl2	EFCAGRECQPR	0.8002
Q7TSK7	924	ADAMTS-like protein 2	Adamtsl2	DQPGTNCALAI	0.9
Q80T21	26	ADAMTS-like protein 4	Adamtsl4	ELFGPSHQLPS	0.8667
Q80T21	362	ADAMTS-like protein 4	Adamtsl4	EFMGQLYQWEP	0.83
Q80T21	457	ADAMTS-like protein 4	Adamtsl4	DRGGPLGYQKI	0.9667
Q80T21	553	ADAMTS-like protein 4	Adamtsl4	DNPGVFYQYVI	1
P61161	346	Actin-related protein 2	Actr2	DPPRRKHMVFL	0.8
Q641P0	128	Actin-related protein 3B	Actr3b	EIMFESFNVPG	0.8001
Q641P0	286	Actin-related protein 3B	Actr3b	EFANPDFMESI	0.8326
Q641P0	364	Actin-related protein 3B	Actr3b	EVQVVTHHMQR	0.9004
Q99JY9	87	Actin-related protein 3	Actr3	DLMERFMEQVI	0.8
Q99JY9	90	Actin-related protein 3	Actr3	ERFMEQVIFKY	0.8
Q99JY9	128	Actin-related protein 3	Actr3	EIMFESFNVPG	0.8001
Q99JY9	364	Actin-related protein 3	Actr3	DVQVITHHMQR	0.8535
P50429	136	Arylsulfatase B	Arsb	EAGYATHMVGK	0.9662
P50429	261	Arylsulfatase B	Arsb	DKHRRIYAGMV	0.7986
P50429	484	Arylsulfatase B	Arsb	ERHDVSREHPH	0.8
Q9JHE3	93	Neutral ceramidase	Asah2	DINLMGYGKNG	0.8575
Q9JHE3	124	Neutral ceramidase	Asah2	DGSNRMAFVSV	0.7991
Q91ZT7	154	Ankyrin repeat and SOCS box protein 10	Asb10	EACSAGHAACV	0.8514
Q9WV72	37	Ankyrin repeat and SOCS box protein 3	Asb3	DVADNRGWMPI	0.8334
D3KU66	20	Acetylserotonin O-methyltransferase	Asmt	DLAHGFMASQV	0.8001
D3KU66	191	Acetylserotonin O-methyltransferase	Asmt	DLGGGSGALAR	0.8459
Q64191	205	N(4)-(beta-N-acetylglucosaminyl)-L-asparaginase	Aga	DTIGMVVIHKT	0.8353
Q64191	280	N(4)-(beta-N-acetylglucosaminyl)-L-asparaginase	Aga	DDPAIACQKVI	0.8667
Q8BZ32	326	Putative Polycomb group protein ASXL2	Asxl2	EQFFENYYGQS	0.8481
Q8BZ32	704	Putative Polycomb group protein ASXL2	Asxl2	ETNMPGQAQPP	0.7983
Q8BZ32	1098	Putative Polycomb group protein ASXL2	Asxl2	EALRMGHADYK	0.8331
Q9EPE9	757	Manganese-transporting ATPase 13A1	Atp13a1	ELHFIDKAHTL	0.8244
Q9CTG6	230	Probable cation-transporting ATPase 13A2	Atp13a2	EALNPYYGFQA	0.9
Q9CTG6	362	Probable cation-transporting ATPase 13A2	Atp13a2	ETHRRHTLFCG	0.9333
Q5XF89	14	Probable cation-transporting ATPase 13A3	Atp13a3	EDEMEIHGYNL	0.822
Q5XF89	18	Probable cation-transporting ATPase 13A3	Atp13a3	EIHGYNLCRWK	0.9002
Q5XF89	206	Probable cation-transporting ATPase 13A3	Atp13a3	EVLNPFYIFQL	0.9667
Q5XF89	226	Probable cation-transporting ATPase 13A3	Atp13a3	EYYYYALAIVI	0.8207
Q5XF89	348	Probable cation-transporting ATPase 13A3	Atp13a3	ETHKRHTLFCG	0.8262
Q5XF89	575	Probable cation-transporting ATPase 13A3	Atp13a3	ETALHNRIMPT	0.8501
Q5XF89	711	Probable cation-transporting ATPase 13A3	Atp13a3	DFMGLIIMQNK	0.9
Q5XF89	871	Probable cation-transporting ATPase 13A3	Atp13a3	DYFVGMCGDGA	0.7999
Q5XF89	1127	Probable cation-transporting ATPase 13A3	Atp13a3	EIMCVPYQWRI	0.9003
Q3TYU2	22	Probable cation-transporting ATPase 13A5	Atp13a5	EVFGYHTQNLR	0.8333
Q3TYU2	711	Probable cation-transporting ATPase 13A5	Atp13a5	EARIRTVMVTG	0.792
Q3TYU2	735	Probable cation-transporting ATPase 13A5	Atp13a5	EMIPVGSQVVI	0.8667
Q9CR84	119	ATP synthase F(0) complex subunit C1, mitochondrial	Atp5g1	EAMGLFCLMVA	0.9333
A3FIN4	264	Phospholipid-transporting ATPase FetA	Atp8b5	DWCYGLVVYTG	0.8667
A3FIN4	294	Phospholipid-transporting ATPase FetA	Atp8b5	DHLMNVLVVWI	0.8464
A3FIN4	627	Phospholipid-transporting ATPase FetA	Atp8b5	DKAYFQTWIKK	0.9
A3FIN4	771	Phospholipid-transporting ATPase FetA	Atp8b5	EVANGNYGLVI	1
Q811C2	188	Cysteine protease ATG4C	Atg4c	DHAVRNEAYHR	0.8667
Q811C2	345	Cysteine protease ATG4C	Atg4c	DPHYCQSFVDV	0.9
Q811C2	379	Cysteine protease ATG4C	Atg4c	DPSCTIGFYCR	0.8667
Q811C2	411	Cysteine protease ATG4C	Atg4c	EKYPLFTFVNG	0.9333
Q99J83	119	Autophagy protein 5	Atg5	DAVEAHFMSCM	0.9001
Q99J83	122	Autophagy protein 5	Atg5	EAHFMSCMKEA	1
Q99J83	233	Autophagy protein 5	Atg5	EKRSQVMIHGI	0.8992
Q6PA06	438	Atlastin-2	Atl2	DEFCRRYQDQL	0.8
Q9CWR0	223	Rho guanine nucleotide exchange factor 25	Arhgef25	EGYMATMATQG	0.8667
Q9CWR0	282	Rho guanine nucleotide exchange factor 25	Arhgef25	ERRLHMYVVYC	0.8
Q9QXJ4	103	ADP-ribosylation factor-like protein 10	Arl10	EGHVPTWGFNS	0.8251
Q8BGR6	8	ADP-ribosylation factor-like protein 15	Arl15	EAFLYMDYLCF	0.8236
Q91YI0	372	Argininosuccinate lyase	Asl	DLAYYLVRKGM	0.8905
Q9DBR3	546	Armadillo repeat-containing protein 8	Armc8	DKIMSTHGKQI	0.9182
Q3UZB0	95	Armadillo repeat-containing X-linked protein 5	Armcx5	ELPAGPALVPH	0.804
Q3UZB0	338	Armadillo repeat-containing X-linked protein 5	Armcx5	EKYGPNPNTCR	0.8748
Q3UZB0	473	Armadillo repeat-containing X-linked protein 5	Armcx5	DYHHVVIYYVR	0.9156
P56212	61	cAMP-regulated phosphoprotein 19	Arpp19	DSGDYNMAKAK	0.8333
Q9D864	7	Actin-related protein 6	Actr6	DNGAYNAKIGY	0.8331
Q9D864	208	Actin-related protein 6	Actr6	DVCYVSQDFYR	0.8333
Q9D864	307	Actin-related protein 6	Actr6	EEMQPHFFKNI	0.9666
Q9JM76	126	Actin-related protein 2/3 complex subunit 3	Arpc3	DEMMRAYLQQL	0.8986
P20443	125	S-arrestin	Sag	DYLPCSVMLQP	0.8342
Q3TYD4	169	Arylsulfatase G	Arsg	DAPGYNYPPCP	0.802
Q8BM89	112	Arylsulfatase J	Arsj	ENYYVQPICTP	0.8343
Q8BM89	164	Arylsulfatase J	Arsj	EVGYSTHMVGK	0.9667
Q6NXK8	63	Acid-sensing ion channel 1	Asic1	ERVQYYFCYHH	0.7962
Q6NXK8	319	Acid-sensing ion channel 1	Asic1	ENCNCRMVHMP	0.9333
Q6NXK8	355	Acid-sensing ion channel 1	Asic1	DQEYCVCEMPC	0.8333
Q7TNS7	259	Acid-sensing ion channel 4	Asic4	EEPPYIHQLGF	0.8332
Q8BFS9	618	Asparagine synthetase domain-containing protein 1	Asnsd1	DKCGRLQILP*	0.8327
Q61024	523	Asparagine synthetase [glutamine-hydrolyzing]	Asns	ERHYPGRADWL	0.9333
Q6HA09	128	Astacin-like metalloendopeptidase	Astl	ERFTCIRFVAY	0.8333
Q6HA09	347	Astacin-like metalloendopeptidase	Astl	EHPPQSTFSVG	0.7999
Q6HA09	414	Astacin-like metalloendopeptidase	Astl	ERLAPLPGGCA	0.7998
Q80Z10	212	Astrotactin-2	Astn2	EQMHILHISVM	1
Q80Z10	645	Astrotactin-2	Astn2	EAMLSTYFETI	0.8333
Q80Z10	718	Astrotactin-2	Astn2	DGFNGGCEQLC	0.8648
Q80Z10	859	Astrotactin-2	Astn2	DEAMGYPMVQQ	0.9334
Q80Z10	860	Astrotactin-2	Astn2	EAMGYPMVQQW	0.9
Q80Z10	920	Astrotactin-2	Astn2	EALYGSELTCI	0.8209
O55143	859	Sarcoplasmic/endoplasmic reticulum calcium ATPase 2	Atp2a2	DGGPRVSFYQL	0.9333
O55143	891	Sarcoplasmic/endoplasmic reticulum calcium ATPase 2	Atp2a2	ESPYPMTMALS	0.8471
G5E829	464	Plasma membrane calcium-transporting ATPase 1	Atp2b1	ETMGNATAICS	0.8652
G5E829	534	Plasma membrane calcium-transporting ATPase 1	Atp2b1	EGGLPRHVGNK	0.8
G5E829	809	Plasma membrane calcium-transporting ATPase 1	Atp2b1	DVGFAMGIAGT	0.9502
G5E829	1001	Plasma membrane calcium-transporting ATPase 1	Atp2b1	EGIFNNAIFCT	0.939
Q148W0	304	Phospholipid-transporting ATPase IC	Atp8b1	DVCHGLVIFAG	0.9333
Q148W0	540	Phospholipid-transporting ATPase IC	Atp8b1	DRIDGQINYQA	0.9667
Q148W0	859	Phospholipid-transporting ATPase IC	Atp8b1	ECSAVICCRVT	0.8333
Q9D5T0	149	ATPase family AAA domain-containing protein 1	Atad1	EAGCRFINLQP	0.8336
Q9D5T0	205	ATPase family AAA domain-containing protein 1	Atad1	DHEATAMMKAQ	0.8014
Q9D5T0	207	ATPase family AAA domain-containing protein 1	Atad1	EATAMMKAQFM	0.9
Q9D5T0	226	ATPase family AAA domain-containing protein 1	Atad1	DHSCQVIVMGA	0.9
Q6UQ17	257	Phospholipid-transporting ATPase IK	Atp8b3	DTCYGLVIYAG	0.9665
Q6UQ17	990	Phospholipid-transporting ATPase IK	Atp8b3	ELFNYSIFMQA	0.9667
Q925I1	379	ATPase family AAA domain-containing protein 3	Atad3	DVAPMGREGVT	0.8055
Q925I1	481	ATPase family AAA domain-containing protein 3	Atad3	ERLVRMYFDKY	0.9
Q9CPX6	44	Ubiquitin-like-conjugating enzyme ATG3	Atg3	DHLVHHCPTWQ	0.8
Q9CPX6	109	Ubiquitin-like-conjugating enzyme ATG3	Atg3	DTYHNTGITGI	0.8667
Q68FE2	69	Autophagy-related protein 9A	Atg9a	ELMQFLFVVAF	0.8333
Q68FE2	90	Autophagy-related protein 9A	Atg9a	DILFANKMVNH	0.9
Q68FE2	182	Autophagy-related protein 9A	Atg9a	EVQARIVQTQK	1
Q68FE2	427	Autophagy-related protein 9A	Atg9a	DQHMVFCPEQL	0.9334
Q8BLI0	286	ADAMTS-like protein 1	Adamtsl1	DSTVQFIFYQP	0.9
Q8BLI0	357	ADAMTS-like protein 1	Adamtsl1	DPCPASDGYKQ	0.9082
Q8BLI0	465	ADAMTS-like protein 1	Adamtsl1	DHRGMHTGGCS	0.9675
Q8BLI0	1100	ADAMTS-like protein 1	Adamtsl1	EQRFPPMAVPA	0.8323
Q8BLI0	1581	ADAMTS-like protein 1	Adamtsl1	DTQACNQQLCV	0.8255
Q64446	70	Copper-transporting ATPase 2	Atp7b	DVVNILGMTCH	0.9333
Q64446	160	Copper-transporting ATPase 2	Atp7b	EGMTCQSCVSS	0.8
Q64446	274	Copper-transporting ATPase 2	Atp7b	DGMHCKSCVLN	0.7996
Q64446	326	Copper-transporting ATPase 2	Atp7b	EALPPGHFKVS	0.7962
Q64446	613	Copper-transporting ATPase 2	Atp7b	EIVGPRDIIKI	0.9016
Q64446	1382	Copper-transporting ATPase 2	Atp7b	EAQAHGRMKPL	0.8668
[truncated: 26,148 more rows]
