# Supplementary material for: Target site specificity and in vivo complexity of the mammalian arginylome
Source: Sci Rep. 2018 Nov 1;8:16177. doi: 10.1038/s41598-018-34639-6 (PMC6212499; doi:10.1038/s41598-018-34639-6)
Supplement: Supplementary file 6 — Table S8 [file 41598_2018_34639_MOESM6_ESM.xlsx]

## Sheet: Sheet1
ABHD16B	abhydrolase domain containing 16B
ACTA1	actin, alpha 1, skeletal muscle
ACTA2	actin, alpha 2, smooth muscle, aorta
ACTC1	actin, alpha, cardiac muscle 1
ACTG2	actin, gamma 2, smooth muscle, enteric
ADAMTS17	ADAM metallopeptidase with thrombospondin type 1 motif 17
AES	amino-terminal enhancer of split
AGO3	argonaute 3, RISC catalytic component
AHNAK2	AHNAK nucleoprotein 2
AK5	adenylate kinase 5
ALS2CL	ALS2 C-terminal like
ANKRD29	ankyrin repeat domain 29
ASNS	asparagine synthetase (glutamine-hydrolyzing)
ASNSD1	asparagine synthetase domain containing 1
ATXN7L1	ataxin 7 like 1
CDH2	cadherin 2
CTU2	cytosolic thiouridylase subunit 2
DUSP26	dual specificity phosphatase 26
DYNLL1	dynein light chain LC8-type 1
EXT2	exostosin glycosyltransferase 2
FABP4	fatty acid binding protein 4
GAS2	growth arrest specific 2
GDA	guanine deaminase
GFPT2	glutamine-fructose-6-phosphate transaminase 2
GJC3	gap junction protein gamma 3
GPR22	G protein-coupled receptor 22
GPX1	glutathione peroxidase 1
GSG1L	GSG1 like
HOXD12	homeobox D12
HRK	harakiri, BCL2 interacting protein
IL1F10	interleukin 1 family member 10
IP6K1	inositol hexakisphosphate kinase 1
IRF8	interferon regulatory factor 8
JUNB	JunB proto-oncogene, AP-1 transcription factor subunit
KPRP	keratinocyte proline rich protein
KRTAP12-2	keratin associated protein 12-2
LHFPL2	LHFPL tetraspan subfamily member 2
LYL1	LYL1, basic helix-loop-helix family member
LYPLA2	lysophospholipase II
MTPN	myotrophin
MYL6	myosin light chain 6
OR11H12	olfactory receptor family 11 subfamily H member 12
PDP1	pyruvate dehyrogenase phosphatase catalytic subunit 1
PTCHD4	patched domain containing 4
RGS16	regulator of G protein signaling 16
RGS4	regulator of G protein signaling 4
RGS5	regulator of G protein signaling 5
SLC35E4	solute carrier family 35 member E4
SLC39A12	solute carrier family 39 member 12
SRR	serine racemase
STC2	stanniocalcin 2
SUSD6	sushi domain containing 6
SYNPR	synaptoporin
TAF3	TATA-box binding protein associated factor 3
TEX19	testis expressed 19
TM4SF4	transmembrane 4 L six family member 4
TMEM168	transmembrane protein 168
USP34	ubiquitin specific peptidase 34
VARS2	valyl-tRNA synthetase 2, mitochondrial
VDAC3	voltage dependent anion channel 3
XRCC2	X-ray repair cross complementing 2
ZFAT	zinc finger and AT-hook domain containing
