# Supplementary material for: Target site specificity and in vivo complexity of the mammalian arginylome
Source: Sci Rep. 2018 Nov 1;8:16177. doi: 10.1038/s41598-018-34639-6 (PMC6212499; doi:10.1038/s41598-018-34639-6)
Supplement: Supplementary file 7 — Table S9 [file 41598_2018_34639_MOESM7_ESM.xlsx]

## Sheet: Sheet1
ABCC3	ATP binding cassette subfamily C member 3
ABHD6	abhydrolase domain containing 6
ABTB1	ankyrin repeat and BTB domain containing 1
ACACA	acetyl-CoA carboxylase alpha
ACKR3	atypical chemokine receptor 3
ACTB	actin beta
ACTN1	actinin alpha 1
ACTR2	ARP2 actin related protein 2 homolog
ADGRA1	adhesion G protein-coupled receptor A1
AFF2	AF4/FMR2 family member 2
AFF3	AF4/FMR2 family member 3
AGPAT4	1-acylglycerol-3-phosphate O-acyltransferase 4
AICDA	activation induced cytidine deaminase
AK8	adenylate kinase 8
ALKBH2	alkB homolog 2, alpha-ketoglutarate dependent dioxygenase
ALOX5AP	arachidonate 5-lipoxygenase activating protein
ALS2	ALS2, alsin Rho guanine nucleotide exchange factor
ANKRD23	ankyrin repeat domain 23
ANKRD34B	ankyrin repeat domain 34B
APAF1	apoptotic peptidase activating factor 1
ARHGAP1	Rho GTPase activating protein 1
ARHGEF10	Rho guanine nucleotide exchange factor 10
ARHGEF19	Rho guanine nucleotide exchange factor 19
ARIH1	ariadne RBR E3 ubiquitin protein ligase 1
ARL2BP	ADP ribosylation factor like GTPase 2 binding protein
ASB14	ankyrin repeat and SOCS box containing 14
ASB3	ankyrin repeat and SOCS box containing 3
ASCL2	achaete-scute family bHLH transcription factor 2
ASH1L	ASH1 like histone lysine methyltransferase
ASH2L	ASH2 like histone lysine methyltransferase complex subunit
ASIC2	acid sensing ion channel subunit 2
ATF7IP	activating transcription factor 7 interacting protein
ATP11A	ATPase phospholipid transporting 11A
ATP13A3	ATPase 13A3
ATP1A1	ATPase Na+/K+ transporting subunit alpha 1
ATP6V1A	ATPase H+ transporting V1 subunit A
AUTS2	AUTS2, activator of transcription and developmental regulator
AZI2	5-azacytidine induced 2
BAMBI	BMP and activin membrane bound inhibitor
BAX	BCL2 associated X, apoptosis regulator
BCAT1	branched chain amino acid transaminase 1
BHLHE41	basic helix-loop-helix family member e41
BLNK	B cell linker
BRAT1	BRCA1 associated ATM activator 1
BRCA1	BRCA1, DNA repair associated
BRI3	brain protein I3
BTRC	beta-transducin repeat containing E3 ubiquitin protein ligase
C10orf93	chromosome 10 open reading frame 93
C17orf77	chromosome 17 open reading frame 77
C20orf194	chromosome 20 open reading frame 194
C9orf3	chromosome 9 open reading frame 3
CACNA1G	calcium voltage-gated channel subunit alpha1 G
CACNB4	calcium voltage-gated channel auxiliary subunit beta 4
CALD1	caldesmon 1
CALHM3	calcium homeostasis modulator 3
CASP7	caspase 7
CASZ1	castor zinc finger 1
CBLL1	Cbl proto-oncogene like 1
CCDC134	coiled-coil domain containing 134
CCDC155	coiled-coil domain containing 155
CCDC174	coiled-coil domain containing 174
CCDC53	coiled-coil domain containing 53
CCDC86	coiled-coil domain containing 86
CCDC91	coiled-coil domain containing 91
CCKAR	cholecystokinin A receptor
CCR7	C-C motif chemokine receptor 7
CCR8	C-C motif chemokine receptor 8
CCT7	chaperonin containing TCP1 subunit 7
CDK10	cyclin dependent kinase 10
CDK16	cyclin dependent kinase 16
CDK19	cyclin dependent kinase 19
CDK3	cyclin dependent kinase 3
CDK8	cyclin dependent kinase 8
CENPL	centromere protein L
CENPL	centromere protein L
CHMP1A	charged multivesicular body protein 1A
CHMP2A	charged multivesicular body protein 2A
CIART	circadian associated repressor of transcription
CLCF1	cardiotrophin like cytokine factor 1
CLCN5	chloride voltage-gated channel 5
CLDND1	claudin domain containing 1
CMAS	cytidine monophosphate N-acetylneuraminic acid synthetase
CMTM1	CKLF like MARVEL transmembrane domain containing 1
CNST	consortin, connexin sorting protein
CNTNAP5	contactin associated protein like 5
COG7	component of oligomeric golgi complex 7
COL17A1	collagen type XVII alpha 1 chain
COL5A1	collagen type V alpha 1 chain
CPLX2	complexin 2
CPM	carboxypeptidase M
CPNE8	copine 8
CREBL2	cAMP responsive element binding protein like 2
CRYAA	crystallin alpha A
CSNK1G1	casein kinase 1 gamma 1
CSRNP2	cysteine and serine rich nuclear protein 2
CTDSP1	CTD small phosphatase 1
CTNNBL1	catenin beta like 1
CTNND1	catenin delta 1
CTXN3	cortexin 3
CYP2F1	cytochrome P450 family 2 subfamily F member 1
CYP3A7	cytochrome P450 family 3 subfamily A member 7
CYTH4	cytohesin 4
CYYR1	cysteine and tyrosine rich 1
DDX52	DExD-box helicase 52
DENND1B	DENN domain containing 1B
DENND2C	DENN domain containing 2C
DET1	DET1, COP1 ubiquitin ligase partner
DGKI	diacylglycerol kinase iota
DIDO1	death inducer-obliterator 1
DISP2	dispatched RND transporter family member 2
DISP3	dispatched RND transporter family member 3
DLG4	discs large MAGUK scaffold protein 4
DNAJC12	DnaJ heat shock protein family (Hsp40) member C12
DNTT	DNA nucleotidylexotransferase
DOK1	docking protein 1
DRD2	dopamine receptor D2
DSG4	desmoglein 4
DYTN	dystrotelin
EFTUD2	elongation factor Tu GTP binding domain containing 2
EGLN2	egl-9 family hypoxia inducible factor 2
ELK1	ELK1, ETS transcription factor
ELK4	ELK4, ETS transcription factor
EMD	emerin
ENKUR	enkurin, TRPC channel interacting protein
EPHA3	EPH receptor A3
ESR2	estrogen receptor 2
ESRRG	estrogen related receptor gamma
ETV1	ETS variant 1
ETV2	ETS variant 2
ETV5	ETS variant 5
EXOC3L1	exocyst complex component 3 like 1
FAM131B	family with sequence similarity 131 member B
FAM188B	family with sequence similarity 188 member B
FAM192A	family with sequence similarity 192 member A
FAM200B	family with sequence similarity 200 member B
FAM26E	family with sequence similarity 26 member E
FANCI	Fanconi anemia complementation group I
FBXO2	F-box protein 2
FBXO39	F-box protein 39
FBXO46	F-box protein 46
FEM1A	fem-1 homolog A
FEM1C	fem-1 homolog C
FEZF1	FEZ family zinc finger 1
FLI1	Fli-1 proto-oncogene, ETS transcription factor
FOXO4	forkhead box O4
FOXR2	forkhead box R2
FRMD1	FERM domain containing 1
FRMPD4	FERM and PDZ domain containing 4
FSD1L	fibronectin type III and SPRY domain containing 1 like
FSIP1	fibrous sheath interacting protein 1
FXYD2	FXYD domain containing ion transport regulator 2
FZR1	fizzy and cell division cycle 20 related 1
G6PC2	glucose-6-phosphatase catalytic subunit 2
GABRA5	gamma-aminobutyric acid type A receptor alpha5 subunit
GAREM1	GRB2 associated regulator of MAPK1 subtype 1
GATAD2B	GATA zinc finger domain containing 2B
GDF6	growth differentiation factor 6
GDI1	GDP dissociation inhibitor 1
GDPD2	glycerophosphodiester phosphodiesterase domain containing 2
GEMIN4	gem nuclear organelle associated protein 4
GHRHR	growth hormone releasing hormone receptor
GJB2	gap junction protein beta 2
GJB3	gap junction protein beta 3
GJB6	gap junction protein beta 6
GLTSCR1	Glioma Tumor Suppressor Candidate Region Gene 1
GLTSCR1L	Glioma Tumor Suppressor Candidate Region Gene 1-Like
GMIP	GEM interacting protein
GNAS	GNAS complex locus
GOLGA3	golgin A3
GPATCH2L	G-patch domain containing 2 like
GSPT2	G1 to S phase transition 2
GTF2E2	general transcription factor IIE subunit 2
GTF2H2C	GTF2H2 family member C
GTF3C2	general transcription factor IIIC subunit 2
GTPBP2	GTP binding protein 2
HCN2	hyperpolarization activated cyclic nucleotide gated potassium and sodium channel 2
HCN4	hyperpolarization activated cyclic nucleotide gated potassium channel 4
HEMGN	hemogen
HIP1	huntingtin interacting protein 1
HIVEP2	human immunodeficiency virus type I enhancer binding protein 2
HIVEP3	human immunodeficiency virus type I enhancer binding protein 3
HK1	hexokinase 1
HMGXB3	HMG-box containing 3
HNRNPH3	heterogeneous nuclear ribonucleoprotein H3
HOXA1	homeobox A1
HOXA11	homeobox A11
HOXB1	homeobox B1
HSBP1L1	heat shock factor binding protein 1 like 1
HTR1F	5-hydroxytryptamine receptor 1F
HTR4	5-hydroxytryptamine receptor 4
HTR5A	5-hydroxytryptamine receptor 5A
ILKAP	ILK associated serine/threonine phosphatase
INPP5B	inositol polyphosphate-5-phosphatase B
INPP5K	inositol polyphosphate-5-phosphatase K
IPO11	importin 11
IPO7	importin 7
IPO8	importin 8
IREB2	iron responsive element binding protein 2
IWS1	IWS1, SUPT6H interacting protein
KCNA10	potassium voltage-gated channel subfamily A member 10
KCNF1	potassium voltage-gated channel modifier subfamily F member 1
KCNN3	potassium calcium-activated channel subfamily N member 3
KCTD6	potassium channel tetramerization domain containing 6
KIAA0556	KIAA0556
KIAA1109	KIAA1109
KIAA1456	KIAA1456
KIAA1524	KIAA1525
KIAA1755	KIAA1755
KIAA2022	KIAA2023
KLF6	Kruppel like factor 6
KLHL13	kelch like family member 13
KLHL38	kelch like family member 38
KLHL41	kelch like family member 41
KLRB1	killer cell lectin like receptor B1
KNCN	kinocilin
KXD1	KxDL motif containing 1
LCORL	ligand dependent nuclear receptor corepressor like
LDLRAP1	low density lipoprotein receptor adaptor protein 1
LEKR1	leucine, glutamate and lysine rich 1
LIMD1	LIM domains containing 1
LINC01587	long intergenic non-protein coding RNA 1587
LIPC	lipase C, hepatic type
LIX1	limb and CNS expressed 1
LMX1B	LIM homeobox transcription factor 1 beta
MAMLD1	mastermind like domain containing 1
MAP1A	microtubule associated protein 1A
MAP3K2	mitogen-activated protein kinase kinase kinase 2
MAP3K3	mitogen-activated protein kinase kinase kinase 3
MAPKAPK3	mitogen-activated protein kinase-activated protein kinase 3
MAST3	microtubule associated serine/threonine kinase 3
MAST4	microtubule associated serine/threonine kinase family member 4
MCM10	minichromosome maintenance 10 replication initiation factor
MCM6	minichromosome maintenance complex component 6
MCRS1	microspherule protein 1
MCTP2	multiple C2 and transmembrane domain containing 2
MCUR1	mitochondrial calcium uniporter regulator 1
MEIS2	Meis homeobox 2
MEOX1	mesenchyme homeobox 1
METTL21C	methyltransferase like 21C
MKL2	MKL1/myocardin like 2
MNAT1	MNAT1, CDK activating kinase assembly factor
MOB4	MOB family member 4, phocein
MSGN1	mesogenin 1
MT1B	metallothionein 1B
MT1E	metallothionein 1E
MT1G	metallothionein 1G
MT1X	metallothionein 1X
MT2A	metallothionein 2A
MT3	metallothionein 3
MT4	metallothionein 4
MTBP	MDM2 binding protein
MTMR3	myotubularin related protein 3
MYF5	myogenic factor 5
MYO10	myosin X
NAPA	NSF attachment protein alpha
NAPB	NSF attachment protein beta
NAT2	N-acetyltransferase 2
NCOA7	nuclear receptor coactivator 7
NDRG3	NDRG family member 3
NEK3	NIMA related kinase 3
NEK5	NIMA related kinase 5
NEK7	NIMA related kinase 7
NFE2L2	nuclear factor, erythroid 2 like 2
NFIA	nuclear factor I A
NFIC	nuclear factor I C
NFRKB	nuclear factor related to kappaB binding protein
NIF3L1	NGG1 interacting factor 3 like 1
NIN	ninein
NKX6-2	NK6 homeobox 2
NLRC5	NLR family CARD domain containing 5
NPAS2	neuronal PAS domain protein 2
NR3C1	nuclear receptor subfamily 3 group C member 1
NRP2	neuropilin 2
NTRK3	neurotrophic receptor tyrosine kinase 3
NUP107	nucleoporin 107
NUP93	nucleoporin 93
OLIG2	oligodendrocyte transcription factor 2
OPRM1	opioid receptor mu 1
OR1D2	olfactory receptor family 1 subfamily D member 2
OSBPL7	oxysterol binding protein like 7
PARN	poly(A)-specific ribonuclease
PARP6	poly(ADP-ribose) polymerase family member 6
PAX2	paired box 2
PAX5	paired box 5
PBX1	PBX homeobox 1
PBX3	PBX homeobox 3
PCBP1	poly(rC) binding protein 1
PCBP2	poly(rC) binding protein 2
PCDH11X	protocadherin 11 X-linked
PCDH9	protocadherin 9
PCTP	phosphatidylcholine transfer protein
PCYT1A	phosphate cytidylyltransferase 1, choline, alpha
PDCD4	programmed cell death 4
PDS5A	PDS5 cohesin associated factor A
PEX11A	peroxisomal biogenesis factor 11 alpha
PGM3	phosphoglucomutase 3
PHACTR2	phosphatase and actin regulator 2
PHACTR3	phosphatase and actin regulator 3
PHF14	PHD finger protein 14
PHF3	PHD finger protein 3
PI4K2A	phosphatidylinositol 4-kinase type 2 alpha
PITX1	paired like homeodomain 1
PIWIL2	piwi like RNA-mediated gene silencing 2
PLCD1	phospholipase C delta 1
PLEC	plectin
PLS3	plastin 3
POLL	DNA polymerase lambda
POLR2E	RNA polymerase II subunit E
POLR2K	RNA polymerase II subunit K
POLR3B	RNA polymerase III subunit B
POMGNT1	protein O-linked mannose N-acetylglucosaminyltransferase 1 (beta 1,2-)
PPP1R12B	protein phosphatase 1 regulatory subunit 12B
PPP1R12B	protein phosphatase 1 regulatory subunit 12B
PPP1R13L	protein phosphatase 1 regulatory subunit 13 like
PPP1R1B	protein phosphatase 1 regulatory inhibitor subunit 1B
PPP2CB	protein phosphatase 2 catalytic subunit beta
PPP4R2	protein phosphatase 4 regulatory subunit 2
PRDM10	PR/SET domain 10
PRELID2	PRELI domain containing 2
PREPL	prolyl endopeptidase like
PRKCZ	protein kinase C zeta
PROSER1	proline and serine rich 1
PRPF18	pre-mRNA processing factor 18
PRR12	proline rich 12
PRR14	proline rich 14
PRR19	proline rich 19
PSMD14	proteasome 26S subunit, non-ATPase 14
PTBP1	polypyrimidine tract binding protein 1
PTBP2	polypyrimidine tract binding protein 2
PTF1A	pancreas specific transcription factor, 1a
PTPN22	protein tyrosine phosphatase, non-receptor type 22
PTPN3	protein tyrosine phosphatase, non-receptor type 3
PTPRA	protein tyrosine phosphatase, receptor type A
QPRT	quinolinate phosphoribosyltransferase
RAB37	RAB37, member RAS oncogene family
RABGAP1	RAB GTPase activating protein 1
RAI2	retinoic acid induced 2
RALGPS2	Ral GEF with PH domain and SH3 binding motif 2
RAP1GDS1	Rap1 GTPase-GDP dissociation stimulator 1
RASAL3	RAS protein activator like 3
RASSF2	Ras association domain family member 2
RBCK1	RANBP2-type and C3HC4-type zinc finger containing 1
RBM45	RNA binding motif protein 45
RBPJL	recombination signal binding protein for immunoglobulin kappa J region like
RFC1	replication factor C subunit 1
RHOBTB1	Rho related BTB domain containing 1
RHOBTB2	Rho related BTB domain containing 2
RIC8B	RIC8 guanine nucleotide exchange factor B
RIOK1	RIO kinase 1
RIOK3	RIO kinase 3
RIT1	Ras like without CAAX 1
RMND5A	required for meiotic nuclear division 5 homolog A
RNASEH2A	ribonuclease H2 subunit A
RNF220	ring finger protein 220
RNPS1	RNA binding protein with serine rich domain 1
RORC	RAR related orphan receptor C
RPF2	ribosome production factor 2 homolog
RPS28	ribosomal protein S28
RRBP1	ribosome binding protein 1
RSPH9	radial spoke head 9 homolog
RTN4	reticulon 4
RUSC2	RUN and SH3 domain containing 2
RXRA	retinoid X receptor alpha
SAAL1	serum amyloid A like 1
SATB1	SATB homeobox 1
SCAF4	SR-related CTD associated factor 4
SCGN	secretagogin, EF-hand calcium binding protein
SCOC	short coiled-coil protein
SEC61G	Sec61 translocon gamma subunit
SECISBP2L	SECIS binding protein 2 like
SENP7	SUMO1/sentrin specific peptidase 7
SENP8	SUMO/sentrin peptidase family member, NEDD8 specific
2018-09-12	septin 12
2018-09-04	septin 4
SERPINB5	serpin family B member 5
SERPINB8	serpin family B member 8
SETD1A	SET domain containing 1A
SETD7	SET domain containing lysine methyltransferase 7
SF3A2	splicing factor 3a subunit 2
SFT2D2	SFT2 domain containing 2
SFTPC	surfactant protein C
SGCZ	sarcoglycan zeta
SGMS2	sphingomyelin synthase 2
SGTA	small glutamine rich tetratricopeptide repeat containing alpha
SH2D1B	SH2 domain containing 1B
SH3BP5	SH3 domain binding protein 5
SH3RF1	SH3 domain containing ring finger 1
SH3RF2	SH3 domain containing ring finger 2
SHANK3	SH3 and multiple ankyrin repeat domains 3
SHC1	SHC adaptor protein 1
SLAMF1	signaling lymphocytic activation molecule family member 1
SLC10A4	solute carrier family 10 member 4
SLC17A2	solute carrier family 17 member 2
SLC25A35	solute carrier family 25 member 35
SLC26A5	solute carrier family 26 member 5
SLC35G2	solute carrier family 35 member G2
SLC38A4	solute carrier family 38 member 4
SLC39A9	solute carrier family 39 member 9
SLC47A2	solute carrier family 47 member 2
SLC6A13	solute carrier family 6 member 13
SLC6A5	solute carrier family 6 member 5
SLC9A6	solute carrier family 9 member A6
SLCO1B1	solute carrier organic anion transporter family member 1B1
SLCO1C1	solute carrier organic anion transporter family member 1C1
SLCO1C1	solute carrier organic anion transporter family member 1C1
SLCO1C1	solute carrier organic anion transporter family member 1C1
SMAD4	SMAD family member 4
SMAD7	SMAD family member 7
SMIM3	small integral membrane protein 3
SMYD4	SET and MYND domain containing 4
SNAP23	synaptosome associated protein 23
SNAP23	synaptosome associated protein 23
SNAPC4	small nuclear RNA activating complex polypeptide 4
SNCB	synuclein beta
SNCG	synuclein gamma
SNRPB2	small nuclear ribonucleoprotein polypeptide B2
SNTG1	syntrophin gamma 1
SP1	Sp1 transcription factor
SPANXA1	sperm protein associated with the nucleus, X-linked, family member A1
SPDYE2	speedy/RINGO cell cycle regulator family member E2
SPHKAP	SPHK1 interactor, AKAP domain containing
SPRY1	sprouty RTK signaling antagonist 1
SPTAN1	spectrin alpha, non-erythrocytic 1
SPTY2D1	SPT2 chromatin protein domain containing 1
SREBF1	sterol regulatory element binding transcription factor 1
SREBF2	sterol regulatory element binding transcription factor 2
SRRM1	serine and arginine repetitive matrix 1
ST13	ST13, Hsp70 interacting protein
ST18	ST18, C2H2C-type zinc finger
STARD5	StAR related lipid transfer domain containing 5
STRN3	striatin 3
SUN1	Sad1 and UNC84 domain containing 1
SYNPR	synaptoporin
TACR1	tachykinin receptor 1
TADA2A	transcriptional adaptor 2A
TAF1C	TATA-box binding protein associated factor, RNA polymerase I subunit C
TANK	TRAF family member associated NFKB activator
TBC1D3	TBC1 domain family member 3
TBC1D3B	TBC1 domain family member 3B
TBC1D3H	TBC1 domain family member 3H
TBPL1	TATA-box binding protein like 1
TCEANC2	transcription elongation factor A N-terminal and central domain containing 2
TCEB1	Transcription elongation factor B polypeptide 1
TEF	TEF, PAR bZIP transcription factor
TEK	TEK receptor tyrosine kinase
TENM3	teneurin transmembrane protein 3
TENM4	teneurin transmembrane protein 4
TES	testin LIM domain protein
TESK2	testis-specific kinase 2
TIMM10	translocase of inner mitochondrial membrane 10
TIMM8A	translocase of inner mitochondrial membrane 8A
TLK1	tousled like kinase 1
TMEM129	transmembrane protein 129
TMEM14A	transmembrane protein 14A
TMEM150C	transmembrane protein 150C
TMEM91	transmembrane protein 91
TMEM94	transmembrane protein 94
TNFAIP8L1	TNF alpha induced protein 8 like 1
TNPO2	transportin 2
TOM1	target of myb1 membrane trafficking protein
TOR4A	torsin family 4 member A
TOX2	TOX high mobility group box family member 2
TOX3	TOX high mobility group box family member 3
TP53BP1	tumor protein p53 binding protein 1
TPD52L2	tumor protein D52 like 2
TRIM37	tripartite motif containing 37
TRIP10	thyroid hormone receptor interactor 10
TSSK1B	testis specific serine kinase 1B
TTC14	tetratricopeptide repeat domain 14
TTC21B	tetratricopeptide repeat domain 21B
URAD	ureidoimidazoline (2-oxo-4-hydroxy-4-carboxy-5-) decarboxylase
USH1C	USH1 protein network component harmonin
USP38	ubiquitin specific peptidase 38
USP43	ubiquitin specific peptidase 43
USP49	ubiquitin specific peptidase 49
USP6	ubiquitin specific peptidase 6
VANGL1	VANGL planar cell polarity protein 1
VWA9	Von Willebrand Factor A Domain Containing 9
WHSC1L1	Wolf-Hirschhorn Syndrome Candidate 1-Like Protein 1
XKRX	XK related, X-linked
XPOT	exportin for tRNA
YWHAE	tyrosine 3-monooxygenase/tryptophan 5-monooxygenase activation protein epsilon
YWHAZ	tyrosine 3-monooxygenase/tryptophan 5-monooxygenase activation protein zeta
ZBTB16	zinc finger and BTB domain containing 16
ZBTB17	zinc finger and BTB domain containing 17
ZBTB2	zinc finger and BTB domain containing 2
ZBTB25	zinc finger and BTB domain containing 25
ZBTB34	zinc finger and BTB domain containing 34
ZBTB48	zinc finger and BTB domain containing 48
ZBTB49	zinc finger and BTB domain containing 49
ZBTB5	zinc finger and BTB domain containing 5
ZC3H18	zinc finger CCCH-type containing 18
ZDHHC4	zinc finger DHHC-type containing 4
ZFAND4	zinc finger AN1-type containing 4
ZFX	zinc finger protein, X-linked
ZFY	zinc finger protein, Y-linked
ZFYVE16	zinc finger FYVE-type containing 16
ZMYM2	zinc finger MYM-type containing 2
ZMYM3	zinc finger MYM-type containing 3
ZNF100	zinc finger protein 100
ZNF136	zinc finger protein 136
ZNF280C	zinc finger protein 280C
ZNF326	zinc finger protein 326
ZNF524	zinc finger protein 524
ZNF563	zinc finger protein 563
ZNF567	zinc finger protein 567
ZNF579	zinc finger protein 579
ZNF669	zinc finger protein 669
ZNF670	zinc finger protein 670
ZXDC	ZXD family zinc finger C
