# Supplementary material for: Target site specificity and in vivo complexity of the mammalian arginylome
Source: Sci Rep. 2018 Nov 1;8:16177. doi: 10.1038/s41598-018-34639-6 (PMC6212499; doi:10.1038/s41598-018-34639-6)
Supplement: Supplementary file 8 — Table S10 [file 41598_2018_34639_MOESM8_ESM.xlsx]

## Sheet: Sheet1
A1CF	APOBEC1 complementation factor
AAMP	angio associated migratory cell protein
ABHD13	abhydrolase domain containing 13
ABR	active BCR-related
ACTG1	actin gamma 1
ACTR1A	ARP1 actin related protein 1 homolog A
ACTR1B	ARP1 actin related protein 1 homolog B
ADAMTS18	ADAM metallopeptidase with thrombospondin type 1 motif 18
ADAMTS6	ADAM metallopeptidase with thrombospondin type 1 motif 6
ADAMTSL1	ADAMTS like 1
ADCY8	adenylate cyclase 8
ADGRA3	adhesion G protein-coupled receptor A3
ADPRHL1	ADP-ribosylhydrolase like 1
AFAP1	actin filament associated protein 1
AFAP1L2	actin filament associated protein 1 like 2
AFTPH	aftiphilin
AGBL5	ATP/GTP binding protein like 5
AGO1	argonaute 1, RISC catalytic component
AGO4	argonaute 4, RISC catalytic component
AGR2	anterior gradient 2, protein disulphide isomerase family member
AHCYL2	adenosylhomocysteinase like 2
AHNAK	AHNAK nucleoprotein
AIF1	allograft inflammatory factor 1
AKAP2	A-kinase anchoring protein 2
AKAP9	A-kinase anchoring protein 9
ALAS1	5'-aminolevulinate synthase 1
ALDH3A2	aldehyde dehydrogenase 3 family member A2
ALG6	ALG6, alpha-1,3-glucosyltransferase
ALS2CR11	Amyotrophic Lateral Sclerosis 2 Chromosome Region Candidate 11
ALX1	ALX homeobox 1
AMER1	APC membrane recruitment protein 1
AMER3	APC membrane recruitment protein 3
ANGEL2	angel homolog 2
ANKFN1	ankyrin repeat and fibronectin type III domain containing 1
ANKRD49	ankyrin repeat domain 49
ANO4	anoctamin 4
APEH	acylaminoacyl-peptide hydrolase
APOBEC4	apolipoprotein B mRNA editing enzyme catalytic polypeptide like 4
AR	androgen receptor
ARAF	A-Raf proto-oncogene, serine/threonine kinase
ARC	activity regulated cytoskeleton associated protein
ARFGEF3	ARFGEF family member 3
ARHGAP24	Rho GTPase activating protein 24
ARHGAP32	Rho GTPase activating protein 32
ARHGEF28	Rho guanine nucleotide exchange factor 28
ARHGEF33	Rho guanine nucleotide exchange factor 33
ARHGEF38	Rho guanine nucleotide exchange factor 38
ARHGEF40	Rho guanine nucleotide exchange factor 40
ARID3B	AT-rich interaction domain 3B
ARID3C	AT-rich interaction domain 3C
ARID5B	AT-rich interaction domain 5B
ARL13B	ADP ribosylation factor like GTPase 13B
ARVCF	ARVCF, delta catenin family member
ASCL1	achaete-scute family bHLH transcription factor 1
ASIC1	acid sensing ion channel subunit 1
ATAT1	alpha tubulin acetyltransferase 1
ATF1	activating transcription factor 1
ATG10	autophagy related 10
ATG13	autophagy related 13
ATG4A	autophagy related 4A cysteine peptidase
ATG4C	autophagy related 4C cysteine peptidase
ATP13A5	ATPase 13A5
ATP2A1	ATPase sarcoplasmic/endoplasmic reticulum Ca2+ transporting 1
ATXN3	ataxin 3
ATXN7L3B	ataxin 7 like 3B
AVL9	AVL9 cell migration associated
BAG6	BCL2 associated athanogene 6
BARHL1	BarH like homeobox 1
BAZ2A	bromodomain adjacent to zinc finger domain 2A
BAZ2B	bromodomain adjacent to zinc finger domain 2B
BCAM	basal cell adhesion molecule (Lutheran blood group)
BCL10	B cell CLL/lymphoma 10
BECN1	beclin 1
BEGAIN	brain enriched guanylate kinase associated
BEND4	BEN domain containing 4
BEND7	BEN domain containing 7
BFAR	bifunctional apoptosis regulator
BHLHE22	basic helix-loop-helix family member e22
BHLHE40	basic helix-loop-helix family member e40
BMF	Bcl2 modifying factor
BMS1	BMS1, ribosome biogenesis factor
BMT2	base methyltransferase of 25S rRNA 2 homolog
BOK	BOK, BCL2 family apoptosis regulator
BOLL	boule homolog, RNA binding protein
BORCS6	BLOC-1 related complex subunit 6
BORCS8	BLOC-1 related complex subunit 8
BTN2A2	butyrophilin subfamily 2 member A2
C10orf11	chromosome 10 open reading frame 11
C15orf62	chromosome 15 open reading frame 62
C16orf45	chromosome 16 open reading frame 45
C16orf72	chromosome 16 open reading frame 72
C16orf90	chromosome 16open reading frame 90
C17orf96	chromosome 17 open reading frame 96
C1orf106	chromosome 1 open reading frame 106
C2orf42	chromosome 2 open reading frame 42
C2orf48	chromosome 2 open reading frame 48
C2orf72	chromosome 2 open reading frame 72
C2orf73	chromosome 2 open reading frame 73
C2orf80	chromosome 2 open reading frame 80
C5orf30	chromosome 5 open reading frame 30
C6orf106	chromosome 6 open reading frame 106
C7orf43	chromosome 7 open reading frame 43
CA10	carbonic anhydrase 10
CACNA1S	calcium voltage-gated channel subunit alpha1 S
CACUL1	CDK2 associated cullin domain 1
CALCOCO1	calcium binding and coiled-coil domain 1
CAMKK1	calcium/calmodulin dependent protein kinase kinase 1
CAMKMT	calmodulin-lysine N-methyltransferase
CAMLG	calcium modulating ligand
CAPN3	calpain 3
CARD8	caspase recruitment domain family member 8
CARF	calcium responsive transcription factor
CARTPT	CART prepropeptide
CBX4	chromobox 4
CCDC114	coiled-coil domain containing 114
CCDC120	coiled-coil domain containing 120
CCDC22	coiled-coil domain containing 22
CCDC73	coiled-coil domain containing 73
CCDC78	coiled-coil domain containing 78
CCDC85B	coiled-coil domain containing 85B
CCDC88A	coiled-coil domain containing 88A
CCDC97	coiled-coil domain containing 97
CCND2	cyclin D2
CCNJ	cyclin J
CCNT1	cyclin T1
CCP110	centriolar coiled-coil protein 110
CCSER2	coiled-coil serine rich protein 2
CDC25B	cell division cycle 25B
CDC37L1	cell division cycle 37 like 1
CDC42BPG	CDC42 binding protein kinase gamma
CDK2	cyclin dependent kinase 2
CDKL2	cyclin dependent kinase like 2
CDKL3	cyclin dependent kinase like 3
CDKL4	cyclin dependent kinase like 4
CDKN1C	cyclin dependent kinase inhibitor 1C
CDO1	cysteine dioxygenase type 1
CDRT1	CMT1A duplicated region transcript 1
CEBPA	CCAAT/enhancer binding protein alpha
CEND1	cell cycle exit and neuronal differentiation 1
CEP192	centrosomal protein 192
CEP250	centrosomal protein 250
CEP63	centrosomal protein 63
CFDP1	craniofacial development protein 1
CGGBP1	CGG triplet repeat binding protein 1
CGNL1	cingulin like 1
CHAMP1	chromosome alignment maintaining phosphoprotein 1
CHERP	calcium homeostasis endoplasmic reticulum protein
CHFR	checkpoint with forkhead and ring finger domains
CHRM5	cholinergic receptor muscarinic 5
CHRNA1	cholinergic receptor nicotinic alpha 1 subunit
CHUK	conserved helix-loop-helix ubiquitous kinase
CIDEA	cell death-inducing DFFA-like effector a
CIDEB	cell death-inducing DFFA-like effector b
CIPC	CLOCK interacting pacemaker
CLCN3	chloride voltage-gated channel 3
CLCNKA	chloride voltage-gated channel Ka
CLCNKB	chloride voltage-gated channel Kb
CLEC2L	C-type lectin domain family 2 member L
CLN6	CLN6, transmembrane ER protein
CMTM6	CKLF like MARVEL transmembrane domain containing 6
CNKSR3	CNKSR family member 3
COMMD3	COMM domain containing 3
COMMD6	COMM domain containing 6
COMMD8	COMM domain containing 8
COPZ1	coatomer protein complex subunit zeta 1
CRCP	CGRP receptor component
CREB3L2	cAMP responsive element binding protein 3 like 2
CROT	carnitine O-octanoyltransferase
CSE1L	chromosome segregation 1 like
CSNK1E	casein kinase 1 epsilon
CTCF	CCCTC-binding factor
CTIF	cap binding complex dependent translation initiation factor
CTIF	cap binding complex dependent translation initiation factor
CUZD1	CUB and zona pellucida like domains 1
CXXC1	CXXC finger protein 1
CYB561	cytochrome b561
CYP4X1	cytochrome P450 family 4 subfamily X member 1
CYTH1	cytohesin 1
CYTH2	cytohesin 2
DAB2IP	DAB2 interacting protein
DBNDD1	dysbindin domain containing 1
DCAF4	DDB1 and CUL4 associated factor 4
DCAF4L1	DDB1 and CUL4 associated factor 4 like 1
DCAF4L2	DDB1 and CUL4 associated factor 4 like 2
DCC	DCC netrin 1 receptor
DCP2	decapping mRNA 2
DCTN5	dynactin subunit 5
DDX41	DEAD-box helicase 41
DDX55	DEAD-box helicase 55
DEAF1	DEAF1, transcription factor
DEF8	differentially expressed in FDCP 8 homolog
DEPDC1	DEP domain containing 1
DEPDC1B	DEP domain containing 1B
DEPTOR	DEP domain containing MTOR interacting protein
DEUP1	deuterosome assembly protein 1
DGKZ	diacylglycerol kinase zeta
DHCR24	24-dehydrocholesterol reductase
DHPS	deoxyhypusine synthase
DHRS13	dehydrogenase/reductase 13
DHX32	DEAH-box helicase 32 (putative)
DIAPH1	diaphanous related formin 1
DIAPH2	diaphanous related formin 2
DMRTA1	DMRT like family A1
DMRTA2	DMRT like family A2
DMTN	dematin actin binding protein
DNAI2	dynein axonemal intermediate chain 2
DNAJC16	DnaJ heat shock protein family (Hsp40) member C16
DNAJC27	DnaJ heat shock protein family (Hsp40) member C27
DNM1L	dynamin 1 like
DNMBP	dynamin binding protein
DNMT3B	DNA methyltransferase 3 beta
DPF1	double PHD fingers 1
DPH2	DPH2 homolog
DPY30	dpy-30, histone methyltransferase complex regulatory subunit
DRC7	dynein regulatory complex subunit 7
DSTYK	dual serine/threonine and tyrosine protein kinase
DUSP9	dual specificity phosphatase 9
DYDC1	DPY30 domain containing 1
DYDC2	DPY30 domain containing 2
DYNLT1	dynein light chain Tctex-type 1
DYNLT3	dynein light chain Tctex-type 3
E2F7	E2F transcription factor 7
E2F8	E2F transcription factor 8
E4F1	E4F transcription factor 1
ECD	ecdysoneless cell cycle regulator
EDN3	endothelin 3
EFCAB13	EF-hand calcium binding domain 13
EFNA1	ephrin A1
EIF2B3	eukaryotic translation initiation factor 2B subunit gamma
ELAVL2	ELAV like RNA binding protein 2
ELK3	ELK3, ETS transcription factor
ELOVL1	ELOVL fatty acid elongase 1
ELOVL2	ELOVL fatty acid elongase 2
ELOVL5	ELOVL fatty acid elongase 5
EN1	engrailed homeobox 1
EN2	engrailed homeobox 2
ENTPD1	ectonucleoside triphosphate diphosphohydrolase 1
EPB41L1	erythrocyte membrane protein band 4.1 like 1
ERCC4	ERCC excision repair 4, endonuclease catalytic subunit
ERCC6L	ERCC excision repair 6 like, spindle assembly checkpoint helicase
ERGIC3	ERGIC and golgi 3
ERLEC1	endoplasmic reticulum lectin 1
ERMP1	endoplasmic reticulum metallopeptidase 1
ESYT1	extended synaptotagmin 1
EVX1	even-skipped homeobox 1
EYA3	EYA transcriptional coactivator and phosphatase 3
EYA4	EYA transcriptional coactivator and phosphatase 4
FAM160A2	family with sequence similarity 175 member A
FAM175A	family with sequence similarity 160 member A3
FAM186B	family with sequence similarity 186 member B
FAM218A	family with sequence similarity 218 member A
FAM221A	family with sequence similarity 221 member A
FAM221B	family with sequence similarity 221 member B
FAM32A	family with sequence similarity 32 member A
FAM63A	family with sequence similarity 63 member A
FAM63B	family with sequence similarity 63 member B
FAM83B	family with sequence similarity 83 member B
FAM9A	family with sequence similarity 9 member A
FANCF	Fanconi anemia complementation group F
FASN	fatty acid synthase
FBLN1	fibulin 1
FBXL14	F-box and leucine rich repeat protein 14
FBXO10	F-box protein 10
FBXW11	F-box and WD repeat domain containing 11
FBXW2	F-box and WD repeat domain containing 2
FDFT1	farnesyl-diphosphate farnesyltransferase 1
FEM1B	fem-1 homolog B
FEZ1	fasciculation and elongation protein zeta 1
FGD3	FYVE, RhoGEF and PH domain containing 3
FGD4	FYVE, RhoGEF and PH domain containing 4
FGF12	fibroblast growth factor 12
FIS1	fission, mitochondrial 1
FITM1	fat storage inducing transmembrane protein 1
FLII	FLII, actin remodeling protein
FN3K	fructosamine 3 kinase
FPR2	formyl peptide receptor 2
FPR3	formyl peptide receptor 3
FRMPD1	FERM and PDZ domain containing 1
FSD1	fibronectin type III and SPRY domain containing 1
FURIN	furin, paired basic amino acid cleaving enzyme
FXYD6	FXYD domain containing ion transport regulator 6
FZD8	frizzled class receptor 8
G0S2	G0/G1 switch 2
G6PC3	glucose-6-phosphatase catalytic subunit 3
GALNT9	polypeptide N-acetylgalactosaminyltransferase 9
GALR1	galanin receptor 1
GAREM2	GRB2 associated regulator of MAPK1 subtype 2
GATA2	GATA binding protein 2
GATA3	GATA binding protein 3
GATSL3	Cytosolic Arginine Sensor For MTORC1 Subunit 1
GCC1	GRIP and coiled-coil domain containing 1
GCC2	GRIP and coiled-coil domain containing 2
GFAP	glial fibrillary acidic protein
GGA1	golgi associated, gamma adaptin ear containing, ARF binding protein 1
GLI2	GLI family zinc finger 2
GLI3	GLI family zinc finger 3
GNE	glucosamine (UDP-N-acetyl)-2-epimerase/N-acetylmannosamine kinase
GOSR2	golgi SNAP receptor complex member 2
GPC1	glypican 1
GPM6A	glycoprotein M6A
GPR1	G protein-coupled receptor 1
GPR119	G protein-coupled receptor 119
GPR139	G protein-coupled receptor 139
GPR156	G protein-coupled receptor 156
GPR156	G protein-coupled receptor 156
GPR61	G protein-coupled receptor 61
GPSM2	G protein signaling modulator 2
GPSM3	G protein signaling modulator 3
GPX8	glutathione peroxidase 8 (putative)
GRAP	GRB2-related adaptor protein
GRAP2	GRB2-related adaptor protein 2
GRAPL	GRB2 related adaptor protein like
GRB2	growth factor receptor bound protein 2
GRB7	growth factor receptor bound protein 7
GRID2	glutamate ionotropic receptor delta type subunit 2
GRIN3B	glutamate ionotropic receptor NMDA type subunit 3B
GRK5	G protein-coupled receptor kinase 5
GRK6	G protein-coupled receptor kinase 6
GSKIP	GSK3B interacting protein
GSPT1	G1 to S phase transition 1
GTF2A1	general transcription factor IIA subunit 1
GTF2H4	general transcription factor IIH subunit 4
GTSF1	gametocyte specific factor 1
GTSF1L	gametocyte specific factor 1 like
GZF1	GDNF inducible zinc finger protein 1
HACD3	3-hydroxyacyl-CoA dehydratase 3
HACE1	HECT domain and ankyrin repeat containing E3 ubiquitin protein ligase 1
HCN1	hyperpolarization activated cyclic nucleotide gated potassium channel 1
HCN3	hyperpolarization activated cyclic nucleotide gated potassium channel 3
HCRTR1	hypocretin receptor 1
HEATR5B	HEAT repeat containing 5B
HELZ	helicase with zinc finger
HERPUD1	homocysteine inducible ER protein with ubiquitin like domain 1
HES3	hes family bHLH transcription factor 3
HNRNPA2B1	heterogeneous nuclear ribonucleoprotein A2/B1
HNRNPA3	heterogeneous nuclear ribonucleoprotein A3
HNRNPK	heterogeneous nuclear ribonucleoprotein K
HNRNPUL2	heterogeneous nuclear ribonucleoprotein U like 2
HOOK1	hook microtubule tethering protein 1
HOXB13	homeobox B13
HR	HR, lysine demethylase and nuclear receptor corepressor
HSPB6	heat shock protein family B (small) member 6
IER2	immediate early response 2
IER5	immediate early response 5
IGFBP7	insulin like growth factor binding protein 7
IKBKE	inhibitor of nuclear factor kappa B kinase subunit epsilon
IKZF2	IKAROS family zinc finger 2
IMPDH1	inosine monophosphate dehydrogenase 1
INPP4B	inositol polyphosphate-4-phosphatase type II B
INPP5J	inositol polyphosphate-5-phosphatase J
INTS3	integrator complex subunit 3
IPO4	importin 4
IQCC	IQ motif containing C
IQSEC2	IQ motif and Sec7 domain 2
ISPD	isoprenoid synthase domain containing
ITIH1	inter-alpha-trypsin inhibitor heavy chain 1
JADE2	jade family PHD finger 2
JUND	JunD proto-oncogene, AP-1 transcription factor subunit
JUP	junction plakoglobin
KANK1	KN motif and ankyrin repeat domains 1
KANK4	KN motif and ankyrin repeat domains 4
KATNAL2	katanin catalytic subunit A1 like 2
KBTBD11	kelch repeat and BTB domain containing 11
KBTBD12	kelch repeat and BTB domain containing 12
KBTBD4	kelch repeat and BTB domain containing 4
KCNA4	potassium voltage-gated channel subfamily A member 4
KCNA5	potassium voltage-gated channel subfamily A member 5
KCNE3	potassium voltage-gated channel subfamily E regulatory subunit 3
KCNK18	potassium two pore domain channel subfamily K member 18
KCTD10	potassium channel tetramerization domain containing 10
KCTD19	potassium channel tetramerization domain containing 19
KDM5B	lysine demethylase 5B
KDM5C	lysine demethylase 5C
KDM5C	lysine demethylase 5C
KIAA0319L	KIAA0319 like
KIAA0513	KIAA0513
KIAA1024	KIAA1024
KIAA1614	KIAA1614
KIAA1958	KIAA1958
KIF27	kinesin family member 27
KLHDC8A	kelch domain containing 8A
KLHL10	kelch like family member 10
KLHL21	kelch like family member 21
KLHL5	kelch like family member 5
KLRF2	killer cell lectin like receptor F2
KPNA6	karyopherin subunit alpha 6
KRT222	keratin 222
KTN1	kinectin 1
KY	kyphoscoliosis peptidase
L3MBTL2	L3MBTL2, polycomb repressive complex 1 subunit
LAMB2	laminin subunit beta 2
LARP7	La ribonucleoprotein domain family member 7
LAT	linker for activation of T cells
LHX9	LIM homeobox 9
LIMA1	LIM domain and actin binding 1
LIN54	lin-54 DREAM MuvB core complex component
LMBR1	limb development membrane protein 1
LMBR1L	limb development membrane protein 1 like
LMNA	lamin A/C
LNPEP	leucyl and cystinyl aminopeptidase
LPXN	leupaxin
LRFN2	leucine rich repeat and fibronectin type III domain containing 2
LRFN5	leucine rich repeat and fibronectin type III domain containing 5
LRP3	LDL receptor related protein 3
LRP5	LDL receptor related protein 5
LRRC58	leucine rich repeat containing 58
LRRCC1	leucine rich repeat and coiled-coil centrosomal protein 1
LURAP1	leucine rich adaptor protein 1
LXN	latexin
LYSMD2	LysM domain containing 2
MAD1L1	mitotic arrest deficient 1 like 1
MAGEA11	MAGE family member A11
MAGOH	mago homolog, exon junction complex core component
MAP2K3	mitogen-activated protein kinase kinase 3
MAP3K10	mitogen-activated protein kinase kinase kinase 10
MAP3K11	mitogen-activated protein kinase kinase kinase 11
MAP3K8	mitogen-activated protein kinase kinase kinase 8
MAP3K9	mitogen-activated protein kinase kinase kinase 9
MAP7D1	MAP7 domain containing 1
MAPK10	mitogen-activated protein kinase 10
MAPK7	mitogen-activated protein kinase 7
*MARCH7	membrane associated ring-CH-type finger 7
MASTL	microtubule associated serine/threonine kinase like
MBD3	methyl-CpG binding domain protein 3
MCFD2	multiple coagulation factor deficiency 2
MDC1	mediator of DNA damage checkpoint 1
MDGA1	MAM domain containing glycosylphosphatidylinositol anchor 1
MDN1	midasin AAA ATPase 1
MED18	mediator complex subunit 18
MED19	mediator complex subunit 19
MED23	mediator complex subunit 23
MEIOC	meiosis specific with coiled-coil domain
MGLL	monoglyceride lipase
MICAL3	microtubule associated monooxygenase, calponin and LIM domain containing 3
MID1	midline 1
MIDN	midnolin
MITF	melanogenesis associated transcription factor
MLIP	muscular LMNA interacting protein
MMACHC	methylmalonic aciduria (cobalamin deficiency) cblC type, with homocystinuria
MNX1	motor neuron and pancreas homeobox 1
MSI2	musashi RNA binding protein 2
MSL1	male specific lethal 1 homolog
MTCL1	microtubule crosslinking factor 1
MTMR2	myotubularin related protein 2
MTMR6	myotubularin related protein 6
MTMR7	myotubularin related protein 7
MTSS1	MTSS1, I-BAR domain containing
MUL1	mitochondrial E3 ubiquitin protein ligase 1
MURC	Muscle-Restricted Coiled-Coil Protein
MXD4	MAX dimerization protein 4
MYBPHL	myosin binding protein H like
MYO16	myosin XVI
MYO1C	myosin IC
MYO1G	myosin IG
MYO1H	myosin IH
MYO6	myosin VI
MYOD1	myogenic differentiation 1
MYOG	myogenin
MYRF	myelin regulatory factor
NAE1	NEDD8 activating enzyme E1 subunit 1
NAF1	nuclear assembly factor 1 ribonucleoprotein
NAV2	neuron navigator 2
NBR1	NBR1, autophagy cargo receptor
NCAPG2	non-SMC condensin II complex subunit G2
NCAPH2	non-SMC condensin II complex subunit H2
NCKAP1L	NCK associated protein 1 like
NCKAP5	NCK associated protein 5
NCKAP5	NCK associated protein 5
NDUFA12	NADH:ubiquinone oxidoreductase subunit A12
NECAP2	NECAP endocytosis associated 2
NEDD4L	neural precursor cell expressed, developmentally down-regulated 4-like, E3 ubiquitin protein ligase
NEK1	NIMA related kinase 1
NEK8	NIMA related kinase 8
NELL2	neural EGFL like 2
NES	nestin
NET1	neuroepithelial cell transforming 1
NFKBID	NFKB inhibitor delta
NFYA	nuclear transcription factor Y subunit alpha
NFYA	nuclear transcription factor Y subunit alpha
NGEF	neuronal guanine nucleotide exchange factor
NGEF	neuronal guanine nucleotide exchange factor
NHEJ1	non-homologous end joining factor 1
NKG7	natural killer cell granule protein 7
NMD3	NMD3 ribosome export adaptor
NME5	NME/NM23 family member 5
NOC4L	nucleolar complex associated 4 homolog
NOD1	nucleotide binding oligomerization domain containing 1
NOL4	nucleolar protein 4
NOS1	nitric oxide synthase 1
NOVA2	NOVA alternative splicing regulator 2
NRBF2	nuclear receptor binding factor 2
NRF1	nuclear respiratory factor 1
NRG1	neuregulin 1
NRP1	neuropilin 1
NT5C1A	5'-nucleotidase, cytosolic IA
NUAK1	NUAK family kinase 1
NUBP1	nucleotide binding protein 1
NUDCD1	NudC domain containing 1
NUDCD3	NudC domain containing 3
NUFIP2	NUFIP2, FMR1 interacting protein 2
NUP85	nucleoporin 85
OCRL	OCRL, inositol polyphosphate-5-phosphatase
ODF2L	outer dense fiber of sperm tails 2 like
OMG	oligodendrocyte myelin glycoprotein
ONECUT3	one cut homeobox 3
OPRL1	opioid related nociceptin receptor 1
OR10K1	olfactory receptor family 10 subfamily K member 1
OR13J1	olfactory receptor family 13 subfamily J member 1
OR2AG1	olfactory receptor family 2 subfamily AG member 1 (gene/pseudogene)
OR2AG2	olfactory receptor family 2 subfamily AG member 2
OR2L3	olfactory receptor family 2 subfamily L member 3
OR2L8	olfactory receptor family 2 subfamily L member 8 (gene/pseudogene)
OR2T12	olfactory receptor family 2 subfamily T member 12
OR2T33	olfactory receptor family 2 subfamily T member 33
OR4M1	olfactory receptor family 4 subfamily M member 1
OR4M2	olfactory receptor family 4 subfamily M member 2
OR6A2	olfactory receptor family 6 subfamily A member 2
OR6B1	olfactory receptor family 6 subfamily B member 1
OR7D2	olfactory receptor family 7 subfamily D member 2
OSBPL10	oxysterol binding protein like 10
PAK1IP1	PAK1 interacting protein 1
PALM	paralemmin
PALMD	palmdelphin
PAMR1	peptidase domain containing associated with muscle regeneration 1
PAPSS1	3'-phosphoadenosine 5'-phosphosulfate synthase 1
PARN	poly(A)-specific ribonuclease
PASK	PAS domain containing serine/threonine kinase
PATZ1	POZ/BTB and AT hook containing zinc finger 1
PAX9	paired box 9
PBK	PDZ binding kinase
PCDH19	protocadherin 19
PCDHAC2	protocadherin alpha subfamily C, 2
PCDHB16	protocadherin beta 16
PDC	phosducin
PDE1B	phosphodiesterase 1B
PDE1C	phosphodiesterase 1C
PDXK	pyridoxal kinase
PEX16	peroxisomal biogenesis factor 16
PGM5	phosphoglucomutase 5
PHACTR4	phosphatase and actin regulator 4
PHC1	polyhomeotic homolog 1
PHC2	polyhomeotic homolog 2
PHF19	PHD finger protein 19
PHF19	PHD finger protein 19
PHF21A	PHD finger protein 21A
PHLPP1	PH domain and leucine rich repeat protein phosphatase 1
PHYHIP	phytanoyl-CoA 2-hydroxylase interacting protein
PHYHIPL	phytanoyl-CoA 2-hydroxylase interacting protein like
PIEZO1	piezo type mechanosensitive ion channel component 1
PIGH	phosphatidylinositol glycan anchor biosynthesis class H
PIP5K1C	phosphatidylinositol-4-phosphate 5-kinase type 1 gamma
PITX2	paired like homeodomain 2
PLA2G4D	phospholipase A2 group IVD
PLEC	plectin
PLEK	pleckstrin
PLEK2	pleckstrin 2
PLEKHA3	pleckstrin homology domain containing A3
PLEKHA4	pleckstrin homology domain containing A4
PLEKHA8	pleckstrin homology domain containing A8
PLEKHG1	pleckstrin homology and RhoGEF domain containing G1
PLEKHM3	pleckstrin homology domain containing M3
PLEKHO2	pleckstrin homology domain containing O2
PLK3	polo like kinase 3
PLS1	plastin 1
PLXNA2	plexin A2
PLXNC1	plexin C1
PMS2	PMS1 homolog 2, mismatch repair system component
POLN	DNA polymerase nu
POLR1D	RNA polymerase I subunit D
POLR2I	RNA polymerase II subunit I
POMK	protein-O-mannose kinase
PPARD	peroxisome proliferator activated receptor delta
PPARD	peroxisome proliferator activated receptor delta
PPAT	phosphoribosyl pyrophosphate amidotransferase
PPP1R15B	protein phosphatase 1 regulatory subunit 15B
PPP1R1A	protein phosphatase 1 regulatory inhibitor subunit 1A
PPP1R1C	protein phosphatase 1 regulatory inhibitor subunit 1C
PPP1R3A	protein phosphatase 1 regulatory subunit 3A
PPP1R3G	protein phosphatase 1 regulatory subunit 3G
PPP2R5B	protein phosphatase 2 regulatory subunit B'beta
PRDM8	PR/SET domain 8
PRDX4	peroxiredoxin 4
PRKAG1	protein kinase AMP-activated non-catalytic subunit gamma 1
PRKAG3	protein kinase AMP-activated non-catalytic subunit gamma 3
PRKX	protein kinase, X-linked
PRR20A	proline rich 20A
PRR20B	proline rich 20B
PRR20D	proline rich 20D
PRR20E	proline rich 20E
PRUNE1	prune exopolyphosphatase 1
PRUNE2	prune homolog 2
PRX	periaxin
PRX	periaxin
PSD3	pleckstrin and Sec7 domain containing 3
PSMB2	proteasome subunit beta 2
PSMB4	proteasome subunit beta 4
PSMC4	proteasome 26S subunit, ATPase 4
PSMC4	proteasome 26S subunit, ATPase 4
PSMD10	proteasome 26S subunit, non-ATPase 10
PSMD2	proteasome 26S subunit, non-ATPase 2
PTGES3L-AARSD1	PTGES3L-AARSD1 readthrough
PTH2	parathyroid hormone 2
PTPN1	protein tyrosine phosphatase, non-receptor type 1
PTPN12	protein tyrosine phosphatase, non-receptor type 12
PTPN23	protein tyrosine phosphatase, non-receptor type 23
PTPN9	protein tyrosine phosphatase, non-receptor type 9
PTPRB	protein tyrosine phosphatase, receptor type B
PTPRE	protein tyrosine phosphatase, receptor type E
PTRF	Cavin-1
PUM3	pumilio RNA binding family member 3
PURG	purine rich element binding protein G
RAB39A	RAB39A, member RAS oncogene family
RAB39B	RAB39B, member RAS oncogene family
RABGAP1L	RAB GTPase activating protein 1 like
RAF1	Raf-1 proto-oncogene, serine/threonine kinase
RANGRF	RAN guanine nucleotide release factor
RAPH1	Ras association (RalGDS/AF-6) and pleckstrin homology domains 1
RASAL2	RAS protein activator like 2
RBFOX2	RNA binding fox-1 homolog 2
RBM10	RNA binding motif protein 10
RBM18	RNA binding motif protein 18
RCBTB2	RCC1 and BTB domain containing protein 2
REPS1	RALBP1 associated Eps domain containing 1
RFC2	replication factor C subunit 2
RFPL2	ret finger protein like 2
RGS18	regulator of G protein signaling 18
RILPL2	Rab interacting lysosomal protein like 2
RIMS4	regulating synaptic membrane exocytosis 4
RLIM	ring finger protein, LIM domain interacting
RMND5B	required for meiotic nuclear division 5 homolog B
RNF152	ring finger protein 152
RORA	RAR related orphan receptor A
RPL7	ribosomal protein L7
RPN1	ribophorin I
RPP25	ribonuclease P and MRP subunit p25
RPP25L	ribonuclease P/MRP subunit p25 like
RPS6KA1	ribosomal protein S6 kinase A1
RPUSD1	RNA pseudouridylate synthase domain containing 1
RRAGB	Ras related GTP binding B
RRS1	ribosome biogenesis regulator homolog
RTN4	reticulon 4
S1PR5	sphingosine-1-phosphate receptor 5
SAMD3	sterile alpha motif domain containing 3
SATB2	SATB homeobox 2
SAYSD1	SAYSVFN motif domain containing 1
SCAF1	SR-related CTD associated factor 1
SCARF2	scavenger receptor class F member 2
SCN10A	sodium voltage-gated channel alpha subunit 10
SCN1A	sodium voltage-gated channel alpha subunit 1
SCPEP1	serine carboxypeptidase 1
SCYL2	SCY1 like pseudokinase 2
SEC16B	SEC16 homolog B, endoplasmic reticulum export factor
*Sep9	septin 9
SESTD1	SEC14 and spectrin domain containing 1
SETBP1	SET binding protein 1
SF1	splicing factor 1
SFMBT2	Scm like with four mbt domains 2
SFN	stratifin
SH2D7	SH2 domain containing 7
SH3D21	SH3 domain containing 21
SH3KBP1	SH3 domain containing kinase binding protein 1
SHOX	short stature homeobox
SHROOM2	shroom family member 2
SHROOM4	shroom family member 4
SIGLEC15	sialic acid binding Ig like lectin 15
SIMC1	SUMO interacting motifs containing 1
SIRPA	signal regulatory protein alpha
SKA2	spindle and kinetochore associated complex subunit 2
SKI	SKI proto-oncogene
SLC12A2	solute carrier family 12 member 2
SLC16A9	solute carrier family 16 member 9
SLC17A6	solute carrier family 17 member 6
SLC17A7	solute carrier family 17 member 7
SLC1A4	solute carrier family 1 member 4
SLC2A14	solute carrier family 2 member 14
SLC2A5	solute carrier family 2 member 5
SLC36A4	solute carrier family 36 member 4
SLC38A5	solute carrier family 38 member 5
SLC39A2	solute carrier family 39 member 2
SLC47A1	solute carrier family 47 member 1
SLC4A10	solute carrier family 4 member 10
SLC4A4	solute carrier family 4 member 4
SLC51A	solute carrier family 51 alpha subunit
SLC6A20	solute carrier family 6 member 20
SLC6A4	solute carrier family 6 member 4
SLC7A6	solute carrier family 7 member 6
SLC8A3	solute carrier family 8 member A3
SLC9A7	solute carrier family 9 member A7
SMAD3	SMAD family member 3
SMARCA1	SWI/SNF related, matrix associated, actin dependent regulator of chromatin, subfamily a, member 1
SMTNL2	smoothelin like 2
SMYD3	SET and MYND domain containing 3
SNCAIP	synuclein alpha interacting protein
SNUPN	snurportin 1
SNURF	SNRPN upstream reading frame
SNX24	sorting nexin 24
SNX4	sorting nexin 4
SOGA1	suppressor of glucose, autophagy associated 1
SORCS3	sortilin related VPS10 domain containing receptor 3
SORT1	sortilin 1
SOWAHC	sosondowah ankyrin repeat domain family member C
SOX30	SRY-box 30
SPAG9	sperm associated antigen 9
SPAG9	sperm associated antigen 9
SPANXN2	SPANX family member N2
SPANXN4	SPANX family member N4
SPG20	Spartin
SPRY2	sprouty RTK signaling antagonist 2
SPRY4	sprouty RTK signaling antagonist 4
SPTBN1	spectrin beta, non-erythrocytic 1
SRMS	src-related kinase lacking C-terminal regulatory tyrosine and N-terminal myristylation sites
SRPK1	SRSF protein kinase 1
STARD10	StAR related lipid transfer domain containing 10
STARD4	StAR related lipid transfer domain containing 4
STEAP2	STEAP2 metalloreductase
STEAP4	STEAP4 metalloreductase
STIP1	stress induced phosphoprotein 1
STK3	serine/threonine kinase 3
STK36	serine/threonine kinase 36
STK4	serine/threonine kinase 4
STRIP1	striatin interacting protein 1
STUM	stum, mechanosensory transduction mediator homolog
STYX	serine/threonine/tyrosine interacting protein
SULT1A2	sulfotransferase family 1A member 2
SULT1A3	sulfotransferase family 1A member 3
SV2A	synaptic vesicle glycoprotein 2A
SV2C	synaptic vesicle glycoprotein 2C
SYCP1	synaptonemal complex protein 1
SYNDIG1L	synapse differentiation inducing 1 like
SYNGR1	synaptogyrin 1
SYNGR2	synaptogyrin 2
SYNGR3	synaptogyrin 3
SYNPO	synaptopodin
SYNPO	synaptopodin
TAF9	TATA-box binding protein associated factor 9
TAF9B	TATA-box binding protein associated factor 9b
TARBP1	TAR (HIV-1) RNA binding protein 1
TBC1D1	TBC1 domain family member 1
TBC1D10B	TBC1 domain family member 10B
TBC1D14	TBC1 domain family member 14
TBC1D17	TBC1 domain family member 17
TBC1D26	TBC1 domain family member 26
TBC1D28	TBC1 domain family member 28
TBC1D4	TBC1 domain family member 4
TBKBP1	TBK1 binding protein 1
TBL2	transducin beta like 2
TBX20	T-box 20
TBX5	T-box 5
TCEAL3	transcription elongation factor A like 3
TCEAL5	transcription elongation factor A like 5
TCP1	t-complex 1
TEKT5	tektin 5
TENM1	teneurin transmembrane protein 1
TEP1	telomerase associated protein 1
TERB1	telomere repeat binding bouquet formation protein 1
TESPA1	thymocyte expressed, positive selection associated 1
TET2	tet methylcytosine dioxygenase 2
TFAP4	transcription factor AP-4
TFPT	TCF3 fusion partner
TGFB1I1	transforming growth factor beta 1 induced transcript 1
THAP4	THAP domain containing 4
THBS3	thrombospondin 3
THEMIS2	thymocyte selection associated family member 2
THRA	thyroid hormone receptor, alpha
TIA1	TIA1 cytotoxic granule associated RNA binding protein
TIAM2	T cell lymphoma invasion and metastasis 2
TIGD3	tigger transposable element derived 3
TIMM10B	translocase of inner mitochondrial membrane 10B
TIMM17A	translocase of inner mitochondrial membrane 17A
TIMM17B	translocase of inner mitochondrial membrane 17B
TJP2	tight junction protein 2
TLX1	T cell leukemia homeobox 1
TLX3	T cell leukemia homeobox 3
TMEM169	transmembrane protein 169
TMEM17	transmembrane protein 17
TMEM170A	transmembrane protein 170A
TMEM201	transmembrane protein 201
TMEM202	transmembrane protein 202
TMEM205	transmembrane protein 205
TMEM258	transmembrane protein 258
TMEM40	transmembrane protein 40
TMEM74	transmembrane protein 74
TNFAIP8L2	TNF alpha induced protein 8 like 2
TNFSF14	TNF superfamily member 14
TNIP1	TNFAIP3 interacting protein 1
TNPO3	transportin 3
TNS2	tensin 2
TOM1	target of myb1 membrane trafficking protein
TOM1L2	target of myb1 like 2 membrane trafficking protein
TOP2A	DNA topoisomerase II alpha
TOX4	TOX high mobility group box family member 4
TPCN1	two pore segment channel 1
TPD52L1	tumor protein D52 like 1
TPK1	thiamin pyrophosphokinase 1
TPM4	tropomyosin 4
TRAPPC12	trafficking protein particle complex 12
TRAPPC13	trafficking protein particle complex 13
TRDMT1	tRNA aspartic acid methyltransferase 1
TRHR	thyrotropin releasing hormone receptor
TRIM13	tripartite motif containing 13
TRIM24	tripartite motif containing 24
TRIM35	tripartite motif containing 35
TRIM67	tripartite motif containing 67
TRIM9	tripartite motif containing 9
TRMT6	tRNA methyltransferase 6
TROVE2	TROVE domain family member 2
TRPM2	transient receptor potential cation channel subfamily M member 2
TSACC	TSSK6 activating cochaperone
TSEN54	tRNA splicing endonuclease subunit 54
TSPOAP1	TSPO associated protein 1
TSSC1	TSSC2
TSSK3	testis specific serine kinase 3
TTC28	tetratricopeptide repeat domain 28
TTC4	tetratricopeptide repeat domain 4
TTC9	tetratricopeptide repeat domain 9
TTC9C	tetratricopeptide repeat domain 9C
TTF1	transcription termination factor 1
TTF2	transcription termination factor 2
TTK	TTK protein kinase
TTLL13P	tubulin tyrosine ligase like 13, pseudogene
TULP3	tubby like protein 3
TWIST2	twist family bHLH transcription factor 2
TXLNB	taxilin beta
TXLNGY	taxilin gamma pseudogene, Y-linked
TXNDC5	thioredoxin domain containing 5
TXNDC9	thioredoxin domain containing 9
UBE4B	ubiquitination factor E4B
UCHL3	ubiquitin C-terminal hydrolase L3
UEVLD	UEV and lactate/malate dehyrogenase domains
ULK4	unc-51 like kinase 4
URI1	URI1, prefoldin like chaperone
UROD	uroporphyrinogen decarboxylase
USP17L2	ubiquitin specific peptidase 17-like family member 2
USP24	ubiquitin specific peptidase 24
USP3	ubiquitin specific peptidase 3
VAMP8	vesicle associated membrane protein 8
VAV1	vav guanine nucleotide exchange factor 1
VAV2	vav guanine nucleotide exchange factor 2
VGLL4	vestigial like family member 4
VIP	vasoactive intestinal peptide
VPS37C	VPS37C, ESCRT-I subunit
VPS8	VPS8, CORVET complex subunit
VPS8	VPS8, CORVET complex subunit
WBSCR28	WBSCR29
WDFY4	WDFY family member 4
WDR24	WD repeat domain 24
WDR46	WD repeat domain 46
WDR70	WD repeat domain 70
WDR89	WD repeat domain 89
WNT3	Wnt family member 3
WSB2	WD repeat and SOCS box containing 2
XAGE1A	X antigen family member 1AD
XAGE1D	X antigen family member 1A
XCR1	X-C motif chemokine receptor 1
YWHAQ	tyrosine 3-monooxygenase/tryptophan 5-monooxygenase activation protein theta
YY1AP1	YY1 associated protein 1
ZBTB14	zinc finger and BTB domain containing 14
ZBTB21	zinc finger and BTB domain containing 21
ZBTB22	zinc finger and BTB domain containing 22
ZBTB33	zinc finger and BTB domain containing 33
ZBTB37	zinc finger and BTB domain containing 37
ZBTB40	zinc finger and BTB domain containing 40
ZBTB42	zinc finger and BTB domain containing 42
ZBTB43	zinc finger and BTB domain containing 43
ZBTB8A	zinc finger and BTB domain containing 8A
ZBTB8B	zinc finger and BTB domain containing 8B
ZC3H14	zinc finger CCCH-type containing 14
ZC3H3	zinc finger CCCH-type containing 3
ZC3H4	zinc finger CCCH-type containing 4
ZC3H7B	zinc finger CCCH-type containing 7B
ZC4H2	zinc finger C4H2-type containing
ZCCHC11	zinc finger CCHC-type containing 11
ZDHHC13	zinc finger DHHC-type containing 13
ZFAND2A	zinc finger AN1-type containing 2A
ZFAND2B	zinc finger AN1-type containing 2B
ZFHX3	zinc finger homeobox 3
ZFHX4	zinc finger homeobox 4
ZFP2	ZFP2 zinc finger protein
ZFYVE9	zinc finger FYVE-type containing 9
ZMAT1	zinc finger matrin-type 1
ZMYND15	zinc finger MYND-type containing 15
ZNF131	zinc finger protein 131
ZNF141	zinc finger protein 141
ZNF219	zinc finger protein 219
ZNF3	zinc finger protein 3
ZNF335	zinc finger protein 335
ZNF384	zinc finger protein 384
ZNF414	zinc finger protein 414
ZNF430	zinc finger protein 430
ZNF462	zinc finger protein 462
ZNF474	zinc finger protein 474
ZNF497	zinc finger protein 497
ZNF507	zinc finger protein 507
ZNF519	zinc finger protein 519
ZNF536	zinc finger protein 536
ZNF629	zinc finger protein 629
ZNF646	zinc finger protein 646
ZNF655	zinc finger protein 655
ZNF668	zinc finger protein 668
ZNF681	zinc finger protein 681
ZNF682	zinc finger protein 682
ZNF710	zinc finger protein 710
ZNF732	zinc finger protein 732
ZNF76	zinc finger protein 76
ZNF768	zinc finger protein 768
ZNF777	zinc finger protein 777
ZNF804A	zinc finger protein 804A
ZNFX1	zinc finger NFX1-type containing 1
ZNHIT2	zinc finger HIT-type containing 2
ZSWIM3	zinc finger SWIM-type containing 3
ZSWIM8	zinc finger SWIM-type containing 8
ZXDA	zinc finger, X-linked, duplicated A
ZXDB	zinc finger, X-linked, duplicated B
