# Supplementary material for: Target site specificity and in vivo complexity of the mammalian arginylome
Source: Sci Rep. 2018 Nov 1;8:16177. doi: 10.1038/s41598-018-34639-6 (PMC6212499; doi:10.1038/s41598-018-34639-6)
Supplement: Supplementary file 9 — Table S11 [file 41598_2018_34639_MOESM9_ESM.xlsx]

## Sheet: Sheet1
Chromosome Position of Peptide	Gene Orientation	CCSD_ID	Conservation Score	Branch Length Score	Branch Length Threshold (0.4)	Peptide	Fully conserved E?	Gene Name	Consensus Score
chr17:42964083-42964115	-	CCDS45707.1	386.672	0.9592	TRUE	DDDDDDDDVGD	TRUE	EFTUD2	#N/A
chr17:36003414-36003446	-	CCDS11323.1	320.771	0.9422	TRUE	DVHDLFRRLGA	TRUE	DDX52	#N/A
chr9:139292845-139292877	-	CCDS6998.1	290.425	0.7444	TRUE	DVDAEREKITQ	TRUE	SNAPC4	#N/A
chr19:3522991-3523023	+	CCDS12109.1	262.988	0.7004	TRUE	DQDYERRLLRQ	TRUE	FZR1	#N/A
chr19:3522991-3523023	+	CCDS45916.1	262.988	0.7004	TRUE	DQDYERRLLRQ	TRUE	FZR1	#N/A
chr19:3522991-3523023	+	CCDS45917.1	262.988	0.7004	TRUE	DQDYERRLLRQ	TRUE	FZR1	#N/A
chr2:237489112-237489144	+	CCDS2516.1	261.729	0.8797	TRUE	DLHLFDYSEPG	TRUE	ACKR3	#N/A
chr19:8386418-8386450	+	CCDS45953.1	261.156	0.8722	TRUE	DTSRVQPIKLA	TRUE	RPS28	#N/A
chr10:98109551-98109583	-	CCDS41556.1	257.96	1	TRUE	DCGPSLGLAAG	TRUE	OPALIN	#N/A
chr4:183245177-183245209	+	CCDS47165.1	256.185	0.9946	TRUE	DVKERRPYCSL	TRUE	TENM3	#N/A
chr1:35250367-35250399	+	CCDS384.1	255.032	0.9276	TRUE	DWKTLQALLSG	TRUE	GJB3	#N/A
chr6:4892322-4892354	+	CCDS47364.1	242.58	0.92	TRUE	DLAKSGIKILV	TRUE	CDYL	#N/A
chr10:13629090-13629122	+	CCDS7100.1	241.653	0.9127	TRUE	DILKSEILRKR	TRUE	PRPF18	#N/A
chr4:4301676-4301708	+	CCDS3375.1	241.372	0.8355	TRUE	DPVATHSCHLL	TRUE	ZBTB49	#N/A
chr7:872165-872197	+	CCDS47525.1	234.884	0.7983	TRUE	DFSRLHMYSPP	TRUE	SUN1	#N/A
chr7:872165-872197	+	CCDS55079.1	234.884	0.7983	TRUE	DFSRLHMYSPP	TRUE	SUN1	#N/A
chr7:872165-872197	+	CCDS55080.1	234.884	0.7983	TRUE	DFSRLHMYSPP	TRUE	SUN1	#N/A
chr15:72431968-72432000	+	CCDS10240.1	233.569	1	TRUE	DPVVLSYMDSL	TRUE	SENP8	#N/A
chr11:57297627-57297659	-	CCDS7959.1	232.554	0.9719	TRUE	DPLRAQQLAAE	TRUE	TIMM10	#N/A
chr13:20797584-20797616	-	CCDS9291.1	224.784	0.8248	TRUE	DWGTLHTFIGG	TRUE	GJB6	#N/A
chr15:94841498-94841530	+	CCDS32338.1	222.507	0.7451	TRUE	DLDKPSVWGSL	TRUE	MCTP2	#N/A
chr15:94841498-94841530	+	CCDS53975.1	222.507	0.7451	TRUE	DLDKPSVWGSL	TRUE	MCTP2	#N/A
chr16:28986695-28986713+chr16:28986813-28986826	+	CCDS45454.1	218.179	0.8482	TRUE	DRFTVAGVLPD	TRUE	SPNS1	#N/A
chr13:20763685-20763717	-	CCDS9290.1	216.735	0.8854	TRUE	DWGTLQTILGG	TRUE	GJB2	#N/A
chr3:14693347-14693379	+	CCDS2620.2	210.34	0.7776	TRUE	DRRKKPLDVTA	TRUE	CCDC174	#N/A
chr1:38411945-38411977	-	CCDS41306.1	207.39	0.8259	TRUE	DQSVAIQETLA	TRUE	INPP5B	#N/A
chr4:110772682-110772714	+	CCDS3688.2	205.153	0.9984	TRUE	DMNELPTNLPV	TRUE	#N/A	#N/A
chr6:170866121-170866153	+	CCDS5315.1	203.741	0.8564	TRUE	DQNNSLPPYAQ	TRUE	TBP	#N/A
chr18:3456399-3456431	+	CCDS11835.1	202.454	0.9012	TRUE	DIPLDLSSSAG	TRUE	TGIF1	#N/A
chr2:17997789-17997821	+	CCDS42657.1	200.952	0.837	TRUE	DNLRETFLSLE	TRUE	MSGN1	#N/A
chr6:111303313-111303332+chr6:111306209-111306221	+	CCDS5088.1	200.488	0.8012	TRUE	DTLDRVVKPKT	TRUE	RPF2	#N/A
chr1:223994599-223994631	-	CCDS1538.1	199.414	0.8365	TRUE	DLTLAELQEMA	TRUE	TP53BP2	#N/A
chr11:17565819-17565851	-	CCDS31438.1	197.539	0.845	TRUE	DRKVAREFRHK	TRUE	USH1C	#N/A
chr11:17565819-17565851	-	CCDS7825.1	197.539	0.845	TRUE	DRKVAREFRHK	TRUE	USH1C	#N/A
chr15:65897524-65897556	-	CCDS45283.1	196.415	0.9513	TRUE	DDYDKTCLESA	TRUE	VWA9	#N/A
chr15:58306095-58306127	-	CCDS45266.1	195.834	0.7931	TRUE	DASERGRLLDK	TRUE	ALDH1A2	#N/A
chr1:6640673-6640705	+	CCDS84.1	195.645	0.8297	TRUE	DGSFVQHSVRV	TRUE	ZBTB48	#N/A
chr1:11561053-11561085	+	CCDS41247.1	195.634	0.916	TRUE	DTEDDPLLQDV	TRUE	DISP3	#N/A
chr5:114879155-114879187	-	CCDS4118.1	195.614	0.8383	TRUE	DLKTAVFNAAR	TRUE	FEM1C	#N/A
chr15:43813675-43813707	+	CCDS42031.1	193.894	0.904	TRUE	DGVAEFSEYVS	TRUE	MAP1A	#N/A
chr12:106751661-106751693	+	CCDS9105.1	192.858	0.8942	TRUE	DVLAEEFGNLT	TRUE	POLR3B	#N/A
chr16:30393654-30393686	-	CCDS10678.1	191.78	0.9441	TRUE	DKEYVGFAALP	TRUE	#N/A	#N/A
chr4:108816713-108816745	+	CCDS3677.1	189.616	0.9581	TRUE	DIIETAKLEEH	TRUE	SGMS2	#N/A
chr3:180320053-180320085	+	CCDS3237.1	188.032	0.8858	TRUE	DRDLLRQSLNC	TRUE	TTC14	#N/A
chr3:180320053-180320085	+	CCDS46963.1	188.032	0.8858	TRUE	DRDLLRQSLNC	TRUE	TTC14	#N/A
chr20:61542929-61542961	-	CCDS13508.2	187.045	0.923	TRUE	DDKGDPSNEEA	TRUE	DIDO1	#N/A
chr20:61542929-61542961	-	CCDS13509.1	187.045	0.923	TRUE	DDKGDPSNEEA	TRUE	DIDO1	#N/A
chr20:61542929-61542961	-	CCDS33506.1	187.045	0.923	TRUE	DDKGDPSNEEA	TRUE	DIDO1	#N/A
chr7:2594030-2594062	-	CCDS5334.1	185.951	0.7145	TRUE	DPECAQLLPAL	TRUE	BRAT1	#N/A
chr1:116926720-116926746+chr1:116927405-116927410	+	CCDS53352.1	184.081	0.9525	TRUE	DELKKEVSMDD	TRUE	ATP1A1	#N/A
chr19:59065544-59065576	-	CCDS12986.1	181.13	0.8786	TRUE	DLLFGRRKTPE	TRUE	CHMP2A	#N/A
chr11:60609601-60609633	+	CCDS7993.1	180.509	0.8042	TRUE	DTPLRRSRRLG	TRUE	CCDC86	#N/A
chr4:119606693-119606725	+	CCDS34053.1	179.631	0.8598	TRUE	DSRLQEIRERQ	TRUE	#N/A	#N/A
chr19:1095279-1095311	-	CCDS12056.1	179.2	0.8409	TRUE	DDEEETYRLWK	TRUE	POLR2E	#N/A
chr2:53992674-53992706	-	CCDS1846.1	178.362	0.933	TRUE	DFTEAYADTCS	TRUE	ASB3	#N/A
chrX:135067821-135067853	+	CCDS55504.1	177.999	0.6996	TRUE	DEEIVSEKQAE	TRUE	SLC9A6	#N/A
chr3:58242317-58242349	+	CCDS2887.1	177.738	0.8884	TRUE	DLDVVNMFVIA	TRUE	ABHD6	#N/A
chr10:105840396-105840428	-	CCDS7554.1	176.922	0.8544	TRUE	DVTKKNKRDGT	TRUE	COL17A1	#N/A
chr2:178977277-178977309	+	CCDS33335.1	176.632	0.8507	TRUE	DEAGSSASGGG	TRUE	RBM45	#N/A
chr11:46717622-46717654	-	CCDS7922.1	176.444	0.7379	TRUE	DPLSELQDDLT	TRUE	ARHGAP1	#N/A
chr13:31309746-31309778	+	CCDS9337.1	175.688	0.8924	TRUE	DQETVGNVVLL	TRUE	ALOX5AP	#N/A
chr11:78780954-78780986	-	CCDS44688.1	175.005	0.8248	TRUE	DVKERKPYRSL	TRUE	TENM4	#N/A
chr8:12863715-12863747	+	CCDS47808.1	174.937	0.9553	TRUE	DHEAAQLEKQH	TRUE	KIAA1456	#N/A
chr11:18127553-18127585	-	CCDS31439.1	174.875	0.9144	TRUE	DRNPSPPPPGR	TRUE	SAAL1	#N/A
chr3:69134202-69134234	+	CCDS2912.1	174.552	0.9658	TRUE	DVNIAPLRAWD	TRUE	ARL6IP5	#N/A
chr12:81110846-81110878	+	CCDS9020.1	173.687	1	TRUE	DVMDGCQFSPS	TRUE	MYF5	#N/A
chr20:4781641-4781673	-	CCDS13083.1	171.629	0.8835	TRUE	DYSHQTSLVPC	TRUE	RASSF2	#N/A
chr7:36429639-36429653+chr7:36435875-36435892	+	CCDS5447.1	171.537	0.7963	TRUE	DPFTEKLLERT	TRUE	ANLN	#N/A
chr20:44037111-44037143	+	CCDS42880.1	171.209	0.8731	TRUE	DPNPRAALERQ	TRUE	DBNDD2	#N/A
chr20:44037111-44037143	+	CCDS42881.1	171.209	0.8731	TRUE	DPNPRAALERQ	TRUE	DBNDD2	#N/A
chr19:2243421-2243453	+	CCDS12084.1	168.968	0.6834	TRUE	DFQHRPGGKTG	TRUE	SF3A2	#N/A
chr18:61151665-61151697	+	CCDS32839.1	167.996	0.9631	TRUE	DALQLANSAFA	TRUE	SERPINB5	#N/A
chr3:108308187-108308219	-	CCDS33812.1	166.441	0.9543	TRUE	DSTACLKSLLL	TRUE	KIAA1524	#N/A
chr17:61700123-61700123+chr17:61710041-61710072	+	CCDS32701.1	162.743	0.9537	TRUE	DEQEALNSIMN	TRUE	MAP3K3	#N/A
chr17:61700123-61700123+chr17:61710041-61710072	+	CCDS32702.1	162.743	0.9537	TRUE	DEQEALNSIMN	TRUE	MAP3K3	#N/A
chr2:10186289-10186321	+	CCDS54333.1	162.458	0.802	TRUE	DICESILERKR	TRUE	KLF11	#N/A
chr8:121457714-121457746	+	CCDS6333.1	161.37	0.8968	TRUE	DRYLLLVIWGE	TRUE	MTBP	#N/A
chrX:10031582-10031594+chrX:10035327-10035346	+	CCDS14136.1	160.705	0.8639	TRUE	DHINKLTQIED	TRUE	WWC3	#N/A
chr17:1731253-1731285	-	CCDS11013.1	160.332	0.7362	TRUE	DLPVDEWKSYL	TRUE	SMYD4	#N/A
chr12:99042141-99042173	+	CCDS9069.1	158.868	0.9456	TRUE	DAKARNCLLQH	TRUE	APAF1	0.8667
chr12:99042141-99042173	+	CCDS9070.1	158.868	0.9456	TRUE	DAKARNCLLQH	TRUE	APAF1	0.8667
chr12:99042141-99042173	+	CCDS9071.1	158.868	0.9456	TRUE	DAKARNCLLQH	TRUE	APAF1	0.8667
chr9:140120077-140120109	+	CCDS48064.1	157.826	0.5794	TRUE	DPQEMVVKNPY	TRUE	#N/A	#N/A
chr3:101231939-101231971	-	CCDS2941.2	156.59	0.779	TRUE	DKRKLGRRPSS	TRUE	SENP7	#N/A
chr3:101231939-101231971	-	CCDS43121.1	156.59	0.779	TRUE	DKRKLGRRPSS	TRUE	SENP7	#N/A
chr3:63264213-63264227+chr3:63264353-63264370	+	CCDS46859.1	156.095	0.7961	TRUE	DPVSQLASAGT	TRUE	SYNPR	#N/A
chr8:37964569-37964601	+	CCDS47840.1	155.63	0.7653	TRUE	DTQAGSVDEEN	TRUE	ASH2L	#N/A
chr1:26393950-26393982	-	CCDS273.1	155.218	0.9079	TRUE	DYKSSLIQDGN	TRUE	#N/A	#N/A
chr6:161653210-161653242	-	CCDS5280.1	154.53	0.8233	TRUE	DLAGLLKSQFL	TRUE	AGPAT4	#N/A
chr19:5914421-5914453	+	CCDS12156.1	153.113	0.7996	TRUE	DAVDATMEKLR	TRUE	#N/A	#N/A
chr19:5914421-5914453	+	CCDS45934.1	153.113	0.7996	TRUE	DAVDATMEKLR	TRUE	#N/A	#N/A
chr10:98031120-98031152	-	CCDS44464.1	152.406	0.9175	TRUE	DKLNKITVPAS	TRUE	BLNK	#N/A
chr10:98031120-98031152	-	CCDS7446.1	152.406	0.9175	TRUE	DKLNKITVPAS	TRUE	BLNK	#N/A
chr1:43637754-43637786	-	CCDS478.1	152.003	0.9759	TRUE	DTPPLSDSESE	TRUE	EBNA1BP2	#N/A
chr11:129762709-129762741	-	CCDS44770.1	150.818	0.7832	TRUE	DSLDHMLTDPL	TRUE	NFRKB	#N/A
chr15:49329955-49329966+chr15:49338473-49338493	-	CCDS32234.1	150.195	0.8581	TRUE	DRAPTEQNVKL	TRUE	SECISBP2L	#N/A
chr15:49329955-49329966+chr15:49338473-49338493	-	CCDS53942.1	150.195	0.8581	TRUE	DRAPTEQNVKL	TRUE	SECISBP2L	#N/A
chr1:116194038-116194070	+	CCDS53350.1	149.128	0.8209	TRUE	DTESTYSGYSY	TRUE	VANGL1	#N/A
chr1:116194038-116194070	+	CCDS883.1	149.128	0.8209	TRUE	DTESTYSGYSY	TRUE	VANGL1	#N/A
chr16:89718046-89718054+chr16:89720312-89720331+chr16:89723990-89723993	-	CCDS45552.1	148.581	0.7903	TRUE	DDTLFQLKFTA	TRUE	CHMP1A	#N/A
chr1:43282180-43282212	-	CCDS474.1	148.298	0.8579	TRUE	DPPARKEKTKV	TRUE	SVBP	#N/A
chr2:136633900-136633932	-	CCDS2179.1	147.594	0.8488	TRUE	DLAAAAEPGAG	TRUE	MCM6	#N/A
chr4:170190328-170190360	-	CCDS34099.1	147.427	0.8171	TRUE	DESALLDLLEC	TRUE	SH3RF1	#N/A
chr16:56782163-56782195	+	CCDS10769.1	144.854	1	TRUE	DTEGFGELLQQ	TRUE	NUP93	#N/A
chr9:131329023-131329055	+	CCDS48036.1	144.792	0.9509	TRUE	DPSGVKVLETA	TRUE	SPTAN1	#N/A
chr9:131329023-131329055	+	CCDS6905.1	144.792	0.9509	TRUE	DPSGVKVLETA	TRUE	SPTAN1	#N/A
chr11:113295338-113295370	-	CCDS8361.1	144.482	0.888	TRUE	DPLNLSWYDDD	TRUE	DRD2	#N/A
chr11:113295338-113295370	-	CCDS8362.1	144.482	0.888	TRUE	DPLNLSWYDDD	TRUE	DRD2	#N/A
chr19:4791870-4791902	+	CCDS12135.1	143.866	0.8079	TRUE	DLRTAVYNAAR	TRUE	FEM1A	#N/A
chr7:134552488-134552520	+	CCDS5834.1	142.681	0.8517	TRUE	DDFERRRELRR	TRUE	CALD1	#N/A
chr7:134552488-134552520	+	CCDS5835.1	142.681	0.8517	TRUE	DDFERRRELRR	TRUE	CALD1	#N/A
chr7:134552488-134552520	+	CCDS5836.2	142.681	0.8517	TRUE	DDFERRRELRR	TRUE	CALD1	#N/A
chr2:74781885-74781917	+	CCDS1954.1	142.067	0.7027	TRUE	DGAVMEGPLFL	TRUE	DOK1	#N/A
chrX:106957947-106957979	-	CCDS35365.1	141.494	0.8939	TRUE	DLVKNHLMYAV	TRUE	TSC22D3	#N/A
chrX:69509156-69509188	-	CCDS14400.1	140.917	0.9002	TRUE	DSRIPYDDYPV	TRUE	PDZD11	#N/A
chr13:52730291-52730323	-	CCDS53871.1	140.656	0.9432	TRUE	DDYMVLRMIGE	TRUE	NEK3	#N/A
chr11:63994128-63994160	+	CCDS44640.1	140.375	0.8264	TRUE	DPEVTLLLQCP	TRUE	NUDT22	#N/A
chr11:63994128-63994160	+	CCDS8061.1	140.375	0.8264	TRUE	DPEVTLLLQCP	TRUE	NUDT22	#N/A
chr11:18655769-18655801	-	CCDS31441.1	139.793	1	TRUE	DFREILMIASK	TRUE	SPTY2D1	#N/A
chr13:50586071-50586103	+	CCDS41888.1	138.726	0.9417	TRUE	DVMELLEEDLT	TRUE	TRIM13	#N/A
chr7:54825246-54825278	-	CCDS5513.1	137.719	0.8429	TRUE	DQVMQFVEPSR	TRUE	SEC61G	#N/A
chr5:148651535-148651547+chr5:148679072-148679091	+	CCDS34274.1	137.235	0.7288	TRUE	DRGQVLEQLLP	TRUE	AFAP1L1	#N/A
chr5:148651535-148651547+chr5:148679072-148679091	+	CCDS54932.1	137.235	0.7288	TRUE	DRGQVLEQLLP	TRUE	AFAP1L1	#N/A
chr15:89074901-89074933	-	CCDS45344.1	135.737	0.9441	TRUE	DHHVSTIKPRR	TRUE	DET1	#N/A
chr21:44589213-44589245	+	CCDS13695.1	133.175	0.7299	TRUE	DVTIQHPWFKR	TRUE	CRYAA	#N/A
chr1:25870193-25870225	+	CCDS30639.1	132.98	0.6246	TRUE	DALKSAGRALI	TRUE	LDLRAP1	#N/A
chr3:52183957-52183989	-	CCDS54591.1	132.436	0.8144	TRUE	DSCLMVWHMKP	TRUE	POC1A	#N/A
chrX:17820095-17820127	-	CCDS14183.1	132.417	0.8754	TRUE	DDLQSQNLSMD	TRUE	RAI2	#N/A
chrX:17820095-17820127	-	CCDS55374.1	132.417	0.8754	TRUE	DDLQSQNLSMD	TRUE	RAI2	#N/A
chr20:57415165-57415197	+	CCDS13471.1	132.312	0.7677	TRUE	DRRSRAQQWRR	TRUE	GNAS	#N/A
chr18:21033407-21033439	+	CCDS11877.1	131.674	0.9295	TRUE	DLVGVASPEPG	TRUE	RIOK3	#N/A
chr7:143057151-143057183	-	CCDS5882.1	131.286	0.7519	TRUE	DSTSSLHGSSL	TRUE	FAM131B	#N/A
chr19:46216718-46216750	-	CCDS46116.1	131.02	0.6578	TRUE	DRGSLLPFQLW	TRUE	FBXO46	#N/A
chr1:205592975-205593007	-	CCDS1456.1	130.911	0.9114	TRUE	DSAITLWQFLL	TRUE	ELK4	#N/A
chr1:205592975-205593007	-	CCDS1457.1	130.911	0.9114	TRUE	DSAITLWQFLL	TRUE	ELK4	#N/A
chr20:2821424-2821456	+	CCDS13036.1	130.575	0.8201	TRUE	DCYTANWNPLG	TRUE	VPS16	#N/A
chr20:2821424-2821456	+	CCDS13037.1	130.575	0.8201	TRUE	DCYTANWNPLG	TRUE	VPS16	#N/A
chr15:81591774-81591806	+	CCDS10317.1	130.189	0.7969	TRUE	DYSFDTTAEDP	TRUE	IL16	#N/A
chr8:22019345-22019377	+	CCDS43722.1	129.227	0.8443	TRUE	DVGSKEVLMES	TRUE	SFTPC	#N/A
chr8:22019345-22019377	+	CCDS55209.1	129.227	0.8443	TRUE	DVGSKEVLMES	TRUE	SFTPC	#N/A
chr14:64957216-64957248	-	CCDS9765.1	129.183	0.8572	TRUE	DTASHSLVLLQ	TRUE	ZBTB25	#N/A
chr2:73466900-73466924+chr2:73467565-73467572	+	CCDS54367.1	128.909	0.9544	TRUE	DKLIVDGRGKA	TRUE	CCT7	#N/A
chr16:12009542-12009574	-	CCDS45412.1	127.961	0.684	TRUE	DPGSGGGGGGG	TRUE	GSPT1	#N/A
chr16:12009542-12009574	-	CCDS45413.1	127.961	0.684	TRUE	DPGSGGGGGGG	TRUE	GSPT1	#N/A
chrX:49834584-49834616	+	CCDS14328.1	127.397	0.896	TRUE	DFLEEPIPGVG	TRUE	CLCN5	#N/A
chr1:153800788-153800820	-	CCDS1054.1	127.223	0.9737	TRUE	DRMTEDALRLN	TRUE	GATAD2B	#N/A
chr1:54520099-54520131	+	CCDS587.1	126.906	0.9745	TRUE	DKFVIRTPRIQ	TRUE	TCEANC2	#N/A
chr8:101163587-101163619	+	CCDS6285.1	126.858	0.9555	TRUE	DTQKDVQPPKQ	TRUE	POLR2K	#N/A
chr19:45901541-45901573	-	CCDS33050.1	126.665	0.7108	TRUE	DSEAFQSARDF	TRUE	PPP1R13L	#N/A
chr6:7390239-7390271	+	CCDS4500.1	126.656	0.7635	TRUE	DYRRLLMSRVV	TRUE	RIOK1	#N/A
chr22:41252509-41252541	-	CCDS14006.1	125.555	0.9719	TRUE	DPRKVNELRAF	TRUE	ST13	#N/A
chr13:52701583-52701615	-	CCDS31979.1	125.184	0.8905	TRUE	DKYDVIKAIGQ	TRUE	NEK5	#N/A
chr1:36788603-36788635	-	CCDS406.1	125.162	0.6348	TRUE	DAPRRDMELLS	TRUE	EVA1B	#N/A
chr12:39299301-39299333	-	CCDS8733.1	125.114	0.8452	TRUE	DSRYNSTAGIG	TRUE	CPNE8	#N/A
chr6:143929450-143929459+chr6:144033153-144033175	+	CCDS43512.1	124.895	0.9308	TRUE	DNAVDGLDKAS	TRUE	PHACTR2	#N/A
chr6:143929450-143929459+chr6:144033153-144033175	+	CCDS47492.1	124.895	0.9308	TRUE	DNAVDGLDKAS	TRUE	PHACTR2	#N/A
chr17:8198090-8198122	-	CCDS11138.1	124.424	0.8704	TRUE	DFLMSGLAACG	TRUE	SLC25A35	#N/A
chr19:2769031-2769063	-	CCDS12094.1	123.426	0.6839	TRUE	DNKKRLAYAII	TRUE	SGTA	#N/A
chr16:14234467-14234499	+	CCDS32391.1	122.579	0.74	TRUE	DHTGAIDTEDE	TRUE	MKL2	#N/A
chr5:79855803-79855835	-	CCDS34194.1	121.965	0.9211	TRUE	DEGMEISSEGN	TRUE	ANKRD34B	#N/A
chr19:12917491-12917523	+	CCDS12282.1	121.658	0.7298	TRUE	DLSELERDNTG	TRUE	RNASEH2A	#N/A
chr2:69642342-69642374	-	CCDS42694.1	121.653	0.902	TRUE	DFFASGLPLVT	TRUE	#N/A	#N/A
chr12:25054787-25054819	-	CCDS53760.1	121.559	0.8159	TRUE	DCSNGCSAECT	TRUE	BCAT1	#N/A
chr6:52541904-52541936	+	CCDS4943.1	121.511	0.9818	TRUE	DLIGFGYAALV	TRUE	TMEM14A	#N/A
chr19:12831756-12831788	-	CCDS45991.1	120.992	0.7598	TRUE	DWQPDEQGLQQ	TRUE	TNPO2	#N/A
chr19:12831756-12831788	-	CCDS45992.1	120.992	0.7598	TRUE	DWQPDEQGLQQ	TRUE	TNPO2	#N/A
chr8:30511080-30511112	-	CCDS6078.1	120.856	0.9088	TRUE	DPSLLRERELF	TRUE	GTF2E2	#N/A
chr19:756950-756982	+	CCDS12042.1	120.678	0.6397	TRUE	DRVTRYPILGI	TRUE	MISP	#N/A
chr12:102455705-102455737	-	CCDS44959.1	120.534	0.95	TRUE	DEDGLPLMGSG	TRUE	CCDC53	#N/A
chr1:162381771-162381803	-	CCDS30928.1	120.292	0.937	TRUE	DLPYYHGRLTK	TRUE	SH2D1B	0.7666
chr9:135753607-135753639	-	CCDS6954.1	119.718	0.6561	TRUE	DATIAPHRIPP	TRUE	AK8	#N/A
chr10:3827171-3827203	-	CCDS53490.1	119.642	0.7859	TRUE	DVLPMCSIFQE	TRUE	KLF6	#N/A
chr10:3827171-3827203	-	CCDS7060.1	119.642	0.7859	TRUE	DVLPMCSIFQE	TRUE	KLF6	#N/A
chr11:121174088-121174120	+	CCDS8435.1	119.56	0.9668	TRUE	DLVLRVADYYF	TRUE	SC5D	#N/A
chr1:145516404-145516436	+	CCDS917.1	118.055	0.8313	TRUE	DAWVRFSAQSQ	TRUE	#N/A	#N/A
chr1:75198932-75198964	+	CCDS53334.1	116.51	0.7794	TRUE	DRSAEFRKWKA	TRUE	TYW3	#N/A
chr1:75198932-75198964	+	CCDS666.1	116.51	0.7794	TRUE	DRSAEFRKWKA	TRUE	TYW3	#N/A
chr16:89757017-89757032+chr16:89757851-89757867	+	CCDS32514.2	116.369	0.7445	TRUE	DKEKDGIPISS	TRUE	CDK10	#N/A
chr3:134201711-134201743	-	CCDS3085.1	116.202	0.8501	TRUE	DSEVQRDGRIL	TRUE	ANAPC13	#N/A
chr3:39373826-39373858	+	CCDS2684.1	116.078	0.7704	TRUE	DYTLDLSVTTV	TRUE	CCR8	#N/A
chr16:84218559-84218591	-	CCDS32496.1	115.748	0.7063	TRUE	DFPSSLRPALF	TRUE	TAF1C	#N/A
chr13:39611344-39611376	-	CCDS45041.1	114.796	0.9158	TRUE	DKKSFEMVLDE	TRUE	PROSER1	#N/A
chr13:39611344-39611376	-	CCDS9368.2	114.796	0.9158	TRUE	DKKSFEMVLDE	TRUE	PROSER1	#N/A
chr4:83425775-83425807	-	CCDS47087.1	113.723	0.9286	TRUE	DGKKCSVWMFL	TRUE	TMEM150C	#N/A
chr2:101521220-101521248+chr2:101541608-101541611	+	CCDS2048.1	113.48	0.8891	TRUE	DEDEKDRAKRA	TRUE	NPAS2	#N/A
chr2:242577133-242577139+chr2:242590425-242590450	+	CCDS46564.1	112.922	0.6813	TRUE	DAATLTYDTLR	TRUE	ATG4B	#N/A
chr2:242577133-242577139+chr2:242590425-242590450	+	CCDS46565.1	112.922	0.6813	TRUE	DAATLTYDTLR	TRUE	ATG4B	#N/A
chr14:35591130-35591162	-	CCDS9654.1	112.503	0.9043	TRUE	DWKEVLRRRLA	TRUE	PPP2R3C	#N/A
chr1:16274955-16274987	-	CCDS165.1	112.483	0.881	TRUE	DFPQHSQHVLE	TRUE	ZBTB17	#N/A
chr9:112207557-112207572+chr9:112211091-112211107	-	CCDS48000.1	112.331	0.9563	TRUE	DICEGRLTCPL	TRUE	#N/A	#N/A
chr9:112207557-112207572+chr9:112211091-112211107	-	CCDS48001.1	112.331	0.9563	TRUE	DICEGRLTCPL	TRUE	PTPN3	#N/A
chr1:198201714-198201746	+	CCDS1394.1	112.121	0.9173	TRUE	DEQSQGMQGPP	TRUE	NEK7	#N/A
chr12:53775460-53775492	+	CCDS44898.1	111.68	0.7586	TRUE	DEMTAVVKIEK	TRUE	SP1	#N/A
chr8:145027904-145027936	-	CCDS43771.1	110.92	0.5734	TRUE	DPSRAIQNEIS	TRUE	PLEC	#N/A
chr2:162036177-162036209	+	CCDS2215.1	110.905	0.9694	TRUE	DKNIGEQLNKA	TRUE	TANK	#N/A
chr2:162036177-162036209	+	CCDS46436.1	110.905	0.9694	TRUE	DKNIGEQLNKA	TRUE	TANK	#N/A
chr10:99400503-99400535	+	CCDS7469.1	110.632	0.6905	TRUE	DETSPLVSPER	TRUE	PI4K2A	#N/A
chr1:45923422-45923454	-	CCDS41323.1	109.718	0.7609	TRUE	DRSKRNSIAGF	TRUE	TESK2	#N/A
chr2:201756751-201756783	+	CCDS42797.1	109.338	0.8475	TRUE	DLKALLSSLND	TRUE	NIF3L1	#N/A
chr1:111061374-111061406	-	CCDS826.1	109.307	0.9173	TRUE	DVCGWKEMEVA	TRUE	KCNA10	#N/A
chr11:124609984-124609995+chr11:124615399-124615419	+	CCDS8451.1	109.248	0.8476	TRUE	DCCTENACSKP	TRUE	NRGN	#N/A
chr3:88039903-88039935	+	CCDS2920.1	108.064	0.9527	TRUE	DFLNSSDQNLT	TRUE	HTR1F	#N/A
chr16:56623506-56623533+chr16:56623782-56623786	+	CCDS10762.1	107.448	0.8078	TRUE	DPETCPCPSGG	TRUE	MT3	#N/A
chr19:36133366-36133398	+	CCDS32995.2	104.712	0.7635	TRUE	DLWNWDEASPQ	TRUE	ETV2	#N/A
chr20:62496722-62496737+chr20:62500649-62500665	+	CCDS13540.1	104.136	0.8649	TRUE	DSAGQDINLNS	TRUE	TPD52L2	#N/A
chr20:62496722-62496737+chr20:62500649-62500665	+	CCDS13541.1	104.136	0.8649	TRUE	DSAGQDINLNS	TRUE	TPD52L2	#N/A
chr20:62496722-62496737+chr20:62500649-62500665	+	CCDS13542.1	104.136	0.8649	TRUE	DSAGQDINLNS	TRUE	TPD52L2	#N/A
chr20:62496722-62496737+chr20:62500649-62500665	+	CCDS13543.1	104.136	0.8649	TRUE	DSAGQDINLNS	TRUE	TPD52L2	#N/A
chr20:62496722-62496737+chr20:62500649-62500665	+	CCDS13544.1	104.136	0.8649	TRUE	DSAGQDINLNS	TRUE	TPD52L2	#N/A
chr20:62496722-62496737+chr20:62500649-62500665	+	CCDS13545.1	104.136	0.8649	TRUE	DSAGQDINLNS	TRUE	TPD52L2	#N/A
chr10:69597734-69597766	-	CCDS7271.1	103.369	0.9519	TRUE	DAILNYRSEDT	TRUE	DNAJC12	#N/A
chr10:69597734-69597766	-	CCDS7272.1	103.369	0.9519	TRUE	DAILNYRSEDT	TRUE	DNAJC12	#N/A
chr22:37163365-37163397	-	CCDS54522.1	103.168	0.6478	TRUE	DLVVKTVPVPD	TRUE	IFT27	#N/A
chr11:113934026-113934058	+	CCDS8367.1	102.798	0.9009	TRUE	DLTKMGMIQLQ	TRUE	ZBTB16	#N/A
chr5:70358555-70358587	-	CCDS34183.1	102.216	0.4782	TRUE	DEEPERTKRWE	TRUE	GTF2H2	#N/A
chrX:14599305-14599337	+	CCDS55371.1	102.075	0.9057	TRUE	DYRVNIFLRQQ	TRUE	GLRA2	#N/A
chr10:13206206-13206209+chr10:13212922-13212950	+	CCDS7095.1	101.344	0.9254	TRUE	DEEEDNLSLLT	TRUE	MCM10	#N/A
chr10:13206206-13206209+chr10:13212922-13212950	+	CCDS7096.1	101.344	0.9254	TRUE	DEEEDNLSLLT	TRUE	MCM10	#N/A
chr3:28382073-28382105	-	CCDS2647.1	101.203	0.9348	TRUE	DALVEDDICIL	TRUE	AZI2	#N/A
chr3:28382073-28382105	-	CCDS46782.1	101.203	0.9348	TRUE	DALVEDDICIL	TRUE	AZI2	#N/A
chr3:28382073-28382105	-	CCDS46783.1	101.203	0.9348	TRUE	DALVEDDICIL	TRUE	AZI2	#N/A
chr20:16712351-16712383	+	CCDS13123.1	101.02	0.9777	TRUE	DIRPNHTIYIN	TRUE	SNRPB2	#N/A
chrX:153607848-153607880	+	CCDS14745.1	100.665	0.7123	TRUE	DNYADLSDTEL	TRUE	EMD	#N/A
chr20:17641117-17641149	-	CCDS13128.1	100.662	0.7124	TRUE	DIYDTQTLGVV	TRUE	RRBP1	#N/A
chr17:41738867-41738899	-	CCDS11466.1	100.643	0.786	TRUE	DPAASSCMRSL	TRUE	MEOX1	#N/A
chr17:41738867-41738899	-	CCDS11467.1	100.643	0.786	TRUE	DPAASSCMRSL	TRUE	MEOX1	#N/A
chr5:145317495-145317527	+	CCDS4280.1	100.628	0.9759	TRUE	DDLTLLDLLEC	TRUE	SH3RF2	#N/A
chr8:22136903-22136935	+	CCDS6029.1	100.223	0.9317	TRUE	DPFRPSFRGQS	TRUE	PIWIL2	#N/A
chr17:73997510-73997542	+	CCDS11736.1	99.9505	0.7241	TRUE	DMFQKVEKIGE	TRUE	CDK3	#N/A
chr8:15095097-15095129	-	CCDS5992.2	99.7416	0.831	TRUE	DRSTNLDIEEL	TRUE	SGCZ	#N/A
chr16:29690522-29690531+chr16:29705985-29706007	+	CCDS10651.1	99.1699	0.6772	TRUE	DAEGLALLLPP	TRUE	QPRT	#N/A
chr20:35350103-35350135	-	CCDS13284.1	99.1096	0.903	TRUE	DELQDVQLTEI	TRUE	NDRG3	#N/A
chr20:35350103-35350135	-	CCDS13285.1	99.1096	0.903	TRUE	DELQDVQLTEI	TRUE	NDRG3	#N/A
chr12:28410152-28410178+chr12:28412297-28412302	+	CCDS8716.1	98.794	0.8163	TRUE	DDDDFGGFEAA	TRUE	CCDC91	#N/A
chr2:11052556-11052588	+	CCDS1676.1	98.5507	0.7307	TRUE	DGSGERSLPEP	TRUE	KCNF1	#N/A
chr19:48018162-48018194	-	CCDS12702.1	97.1848	0.8295	TRUE	DNSGKEAEAMA	TRUE	NAPA	#N/A
chr4:144106607-144106639	+	CCDS3758.1	96.9675	0.92	TRUE	DKILEGLVSSS	TRUE	USP38	#N/A
chr3:156547122-156547154	+	CCDS54660.1	96.9597	0.8291	TRUE	DHHIPMHALPE	TRUE	LEKR1	#N/A
chr11:6625505-6625537	+	CCDS7768.1	96.7092	0.8552	TRUE	DDIFTQCREGN	TRUE	ILK	#N/A
chr19:41884218-41884250	+	CCDS42571.1	96.2513	0.8057	TRUE	DSPSLRELQQP	TRUE	TMEM91	#N/A
chr19:41884218-41884250	+	CCDS42572.1	96.2513	0.8057	TRUE	DSPSLRELQQP	TRUE	TMEM91	#N/A
chr19:41884218-41884250	+	CCDS46082.1	96.2513	0.8057	TRUE	DSPSLRELQQP	TRUE	TMEM91	#N/A
chr19:41884218-41884250	+	CCDS46083.1	96.2513	0.8057	TRUE	DSPSLRELQQP	TRUE	TMEM91	#N/A
chr19:41884218-41884250	+	CCDS46084.1	96.2513	0.8057	TRUE	DSPSLRELQQP	TRUE	TMEM91	#N/A
chr20:58318170-58318202	+	CCDS13481.1	96.2006	0.6124	TRUE	DQTPPARPEYL	TRUE	PHACTR3	#N/A
chr20:58318170-58318202	+	CCDS42895.1	96.2006	0.6124	TRUE	DQTPPARPEYL	TRUE	PHACTR3	#N/A
chr11:9406314-9406346	+	CCDS31425.1	95.8281	0.93	TRUE	DPNTIIEALRG	TRUE	IPO7	#N/A
chr13:39564823-39564855	-	CCDS9367.1	95.5433	0.7576	TRUE	DSRVSSPEKQD	TRUE	STOML3	#N/A
chr9:35546522-35546554	+	CCDS35008.1	95.4479	0.9818	TRUE	DSPPKLTGETL	TRUE	RUSC2	#N/A
chr19:56090970-56091002	-	CCDS12927.1	95.0665	0.4784	TRUE	DPQPPPPAQGS	TRUE	ZNF579	#N/A
chr15:40068690-40068722	-	CCDS10050.1	94.9157	0.9355	TRUE	DIIKGNLDGIS	TRUE	FSIP1	#N/A
chrX:51486726-51486758	+	CCDS14336.1	94.809	0.76	TRUE	DSGSSSSDSAP	TRUE	GSPT2	#N/A
chr3:52486518-52486529+chr3:52488008-52488028	-	CCDS2857.1	94.3593	0.8493	TRUE	DDIYKAAVEQL	TRUE	#N/A	#N/A
chr21:46591575-46591599+chr21:46595645-46595652	+	CCDS33589.1	94.3224	0.8597	TRUE	DIEDEENMSSS	TRUE	ADARB1	#N/A
chr21:46591575-46591599+chr21:46595645-46595652	+	CCDS33590.1	94.3224	0.8597	TRUE	DIEDEENMSSS	TRUE	ADARB1	#N/A
chr21:46591575-46591599+chr21:46595645-46595652	+	CCDS42970.1	94.3224	0.8597	TRUE	DIEDEENMSSS	TRUE	ADARB1	#N/A
chr14:55475374-55475406	-	CCDS41955.1	93.8762	0.8478	TRUE	DSSQQKTFRGH	TRUE	WDHD1	#N/A
chr4:140477256-140477288	-	CCDS3748.1	93.8474	0.6296	TRUE	DSDDEMVEEAV	TRUE	SETD7	#N/A
chr16:27561495-27561498+chr16:27585222-27585250	+	CCDS32415.1	93.8376	0.8565	TRUE	DGQTLRKAERS	TRUE	KIAA0556	#N/A
chr5:68860963-68860995	+	CCDS43325.1	93.3735	0.5695	TRUE	DEEPERTKRWE	TRUE	GTF2H2C	#N/A
chr9:97522069-97522101	+	CCDS55327.1	93.2601	0.8244	TRUE	DIQLDPARDDL	TRUE	C9orf3	#N/A
chr9:97522069-97522101	+	CCDS55328.1	93.2601	0.8244	TRUE	DIQLDPARDDL	TRUE	C9orf3	#N/A
chr9:97522069-97522101	+	CCDS6713.1	93.2601	0.8244	TRUE	DIQLDPARDDL	TRUE	C9orf3	#N/A
chr11:111782413-111782445	-	CCDS8351.1	93.0044	0.8281	TRUE	DIAIHHPWIRR	TRUE	CRYAB	#N/A
chr16:23464280-23464312	-	CCDS10610.1	91.4778	0.7573	TRUE	DFSKFLADDFD	TRUE	COG7	#N/A
chr4:39353064-39353096	-	CCDS3450.1	91.3282	0.8289	TRUE	DIRKFFGVIPS	TRUE	RFC1	#N/A
chr7:115850765-115850788+chr7:115874588-115874596	+	CCDS5763.1	91.15	0.8676	TRUE	DLENKVKKMGL	TRUE	TES	#N/A
chr19:18208606-18208638	+	CCDS46014.1	90.8438	0.8051	TRUE	DESSLLRRRGL	TRUE	MAST3	#N/A
chr22:37678614-37678629+chr22:37688662-37688678	+	CCDS13946.1	90.7898	0.7033	TRUE	DLCHPEPAELS	TRUE	CYTH4	#N/A
chr16:4837611-4837643	-	CCDS10522.1	90.7183	0.8164	TRUE	DPLRRSPSPCL	TRUE	SEPT12	#N/A
chr16:4837611-4837643	-	CCDS53987.1	90.7183	0.8164	TRUE	DPLRRSPSPCL	TRUE	SEPT12	#N/A
chr1:115168570-115168602	-	CCDS875.1	90.6674	0.9001	TRUE	DVGFSRTTVQT	TRUE	DENND2C	#N/A
chr9:108210505-108210516+chr9:108226517-108226537	+	CCDS6764.1	90.1341	0.7795	TRUE	DSQKEALQRII	TRUE	FSD1L	#N/A
chr9:108210505-108210516+chr9:108226517-108226537	+	CCDS6765.2	90.1341	0.7795	TRUE	DSQKEALQRII	TRUE	#N/A	#N/A
chr12:107168527-107168559	+	CCDS9109.2	89.8371	0.7449	TRUE	DEERALYIVRA	TRUE	RIC8B	#N/A
chr1:160385631-160385663	+	CCDS30915.1	89.3114	0.6836	TRUE	DTESQYSGYSY	TRUE	#N/A	#N/A
chr22:19118916-19118948	+	CCDS13755.1	88.8921	0.7892	TRUE	DDATVLRKKGY	TRUE	TSSK2	#N/A
chr16:57207731-57207763	-	CCDS42168.1	87.8403	0.8329	TRUE	DGGDDGNLIIK	TRUE	FAM192A	#N/A
chr17:45897609-45897641	-	CCDS11515.1	87.5062	0.7156	TRUE	DFQERDPPFLP	TRUE	OSBPL7	#N/A
chr10:103347082-103347114	-	CCDS7513.1	87.385	0.834	TRUE	DPRGILKAFPK	TRUE	POLL	#N/A
chr10:103113941-103113973	+	CCDS7511.1	87.0308	0.826	TRUE	DPAEAVLQEKA	TRUE	BTRC	#N/A
chr10:103113941-103113973	+	CCDS7512.1	87.0308	0.826	TRUE	DPAEAVLQEKA	TRUE	BTRC	#N/A
chr2:71017735-71017767	-	CCDS46320.1	86.9084	0.4254	TRUE	DPAPGVLDPRA	TRUE	FIGLA	#N/A
chr1:90460820-90460832+chr1:90463669-90463688	+	CCDS727.1	86.8435	0.8554	TRUE	DFEDDYTHSAC	TRUE	ZNF326	#N/A
chr1:90460820-90460832+chr1:90463669-90463688	+	CCDS728.1	86.8435	0.8554	TRUE	DFEDDYTHSAC	TRUE	ZNF326	#N/A
chr4:186168514-186168532+chr4:186180002-186180015	+	CCDS34116.1	86.8315	0.8656	TRUE	DKALKEVFDYS	TRUE	SNX25	#N/A
chr13:20567216-20567248	+	CCDS45016.1	86.7466	0.8676	TRUE	DTSSVGGLELT	TRUE	ZMYM2	#N/A
chr2:170366292-170366324	+	CCDS2234.1	86.1725	0.748	TRUE	DSQRELAEELR	TRUE	KLHL41	#N/A
chr19:49894144-49894176	+	CCDS46140.1	85.8734	0.6684	TRUE	DLPEGPVGGPT	TRUE	CCDC155	#N/A
chr12:64803819-64803851	+	CCDS31852.1	85.7959	0.9247	TRUE	DEQALLGLNPN	TRUE	XPOT	#N/A
chr16:56599044-56599071+chr16:56601663-56601667	+	CCDS42165.1	85.6744	0.8468	TRUE	DPRECVCMSGG	TRUE	MT4	#N/A
chr4:26491854-26491886	-	CCDS3438.1	85.1752	0.8012	TRUE	DVVDSLLVNGS	TRUE	CCKAR	#N/A
chr21:34399174-34399206	+	CCDS13620.1	84.8012	0.5733	TRUE	DSDASLVSSRP	TRUE	OLIG2	#N/A
chr6:126136504-126136536	+	CCDS5132.1	84.6753	0.8875	TRUE	DTKEEKKERKQ	TRUE	NCOA7	#N/A
chr2:198388387-198388410+chr2:198400254-198400262	+	CCDS2322.1	84.6091	0.7958	TRUE	DSTLAVQQYIQ	TRUE	MOB4	#N/A
chrX:70473070-70473102	-	CCDS14409.1	84.1419	0.6632	TRUE	DPSDFPSPFDP	TRUE	ZMYM3	#N/A
chrX:70473070-70473102	-	CCDS55443.1	84.1419	0.6632	TRUE	DPSDFPSPFDP	TRUE	ZMYM3	#N/A
chrX:70473070-70473102	-	CCDS55444.1	84.1419	0.6632	TRUE	DPSDFPSPFDP	TRUE	ZMYM3	#N/A
chr19:19753412-19753428+chr19:19754320-19754335	-	CCDS12408.1	84.1002	0.727	TRUE	DAAEPGLPPGP	TRUE	GMIP	#N/A
chr5:16877802-16877816+chr5:16935897-16935914	-	CCDS54834.1	84.067	0.7675	TRUE	DNFFTEGTRVW	TRUE	MYO10	#N/A
chr2:128281366-128281367+chr2:128283751-128283781	-	CCDS2146.1	83.3055	0.9439	TRUE	DSEYYSGDQSD	TRUE	IWS1	#N/A
chr10:88718458-88718490	+	CCDS7380.1	83.2952	0.8604	TRUE	DVFKKGFSIAK	TRUE	SNCG	#N/A
chr4:123091806-123091838	+	CCDS43267.1	83.19	0.9402	TRUE	DQRKNESIVPS	TRUE	KIAA1109	#N/A
chr3:45636375-45636407	+	CCDS2729.1	82.7186	0.5527	TRUE	DKYDDLGLEAS	TRUE	LIMD1	#N/A
chr17:42971854-42971886	-	CCDS11489.1	82.5314	0.7932	TRUE	DTDLYDEFGNY	TRUE	EFTUD2	#N/A
chrX:100183258-100183290	-	CCDS14476.2	82.5204	0.7787	TRUE	DRVYEIPEEPN	TRUE	XKRX	#N/A
chr1:61553821-61553853	+	CCDS53321.1	82.063	1	TRUE	DEFHPFIEALL	TRUE	NFIA	#N/A
chr8:74868258-74868289+chr8:74872000-74872000	-	CCDS34910.1	81.8908	0.8675	TRUE	DGEEKTYGGCE	TRUE	TCEB1	#N/A
chr1:154942967-154942999	-	CCDS30881.1	81.8265	0.7617	TRUE	DLLPPKPKYNP	TRUE	SHC1	#N/A
chr1:154942967-154942999	-	CCDS44233.1	81.8265	0.7617	TRUE	DLLPPKPKYNP	TRUE	SHC1	#N/A
chr19:6739776-6739796+chr19:6741021-6741032	+	CCDS12172.1	81.7381	0.4967	TRUE	DWGTELWDQFE	TRUE	TRIP10	#N/A
chr15:90233828-90233860	-	CCDS10354.1	81.5593	0.9412	TRUE	DAFTRFTNQTQ	TRUE	PEX11A	#N/A
chr19:41622097-41622129	+	CCDS12572.1	81.4629	0.5851	TRUE	DSISTAILLLL	TRUE	CYP2F1	#N/A
chr6:83900696-83900728	-	CCDS4997.1	81.1772	0.881	TRUE	DLGAITKYSAL	TRUE	PGM3	#N/A
chr1:164529063-164529095	+	CCDS1246.1	80.9231	0.7776	TRUE	DEQPRLMHSHA	TRUE	PBX1	#N/A
chr11:46299666-46299698	+	CCDS53620.1	80.7549	0.6756	TRUE	DAVLEPFPADR	TRUE	CREB3L1	#N/A
chr22:30374431-30374463	+	CCDS13870.1	80.7364	0.9417	TRUE	DEETRHSLECI	TRUE	MTMR3	#N/A
chr22:30374431-30374463	+	CCDS13871.1	80.7364	0.9417	TRUE	DEETRHSLECI	TRUE	MTMR3	#N/A
chr22:30374431-30374463	+	CCDS46682.1	80.7364	0.9417	TRUE	DEETRHSLECI	TRUE	MTMR3	#N/A
chr7:30811113-30811145	+	CCDS43565.1	80.0591	0.6174	TRUE	DSLFVEEVAAS	TRUE	FAM188B	#N/A
chr14:76620710-76620742	+	CCDS9848.1	79.3755	0.8342	TRUE	DELVHDLASAL	TRUE	GPATCH2L	#N/A
chr14:76620710-76620742	+	CCDS9849.1	79.3755	0.8342	TRUE	DELVHDLASAL	TRUE	GPATCH2L	#N/A
chr16:56642571-56642595+chr16:56642904-56642911	+	CCDS10763.1	79.0169	0.757	TRUE	DPNCSCAAGDS	TRUE	MT2A	#N/A
chr17:37783649-37783681	+	CCDS11339.1	78.8867	0.7245	TRUE	DPKDRKKIQFS	TRUE	PPP1R1B	#N/A
chr15:72559131-72559163	-	CCDS10241.2	78.3434	0.9113	TRUE	DIKGQFWNDDD	TRUE	PARP6	#N/A
chr10:23481463-23481495	+	CCDS7143.1	77.2877	0.4147	TRUE	DAVLLEHFPGG	TRUE	PTF1A	#N/A
chr16:57279283-57279315	+	CCDS10776.1	77.2201	0.7279	TRUE	DALEGESFALS	TRUE	ARL2BP	#N/A
chr20:36322528-36322554+chr20:36361281-36361286	+	CCDS13298.1	77.0164	0.9073	TRUE	DVGELLSYQPN	TRUE	CTNNBL1	#N/A
chr22:35695925-35695957	+	CCDS13913.1	76.0481	0.9338	TRUE	DFLLGNPFSSP	TRUE	#N/A	#N/A
chr22:35695925-35695957	+	CCDS46696.1	76.0481	0.9338	TRUE	DFLLGNPFSSP	TRUE	TOM1	#N/A
chr22:35695925-35695957	+	CCDS46697.1	76.0481	0.9338	TRUE	DFLLGNPFSSP	TRUE	TOM1	#N/A
chr12:124116971-124116993+chr12:124118092-124118101	-	CCDS31924.1	75.6403	0.851	TRUE	DDKELIEYFKS	TRUE	EIF2B1	#N/A
chr5:175305746-175305773+chr5:175305911-175305915	+	CCDS4396.1	75.5692	0.7069	TRUE	DFVMKQALGGA	TRUE	CPLX2	#N/A
chr17:35771456-35771477+chr17:35783609-35783619	+	CCDS11319.1	75.3669	0.9118	TRUE	DRLGPFSNDPS	TRUE	TADA2A	#N/A
chr17:35771456-35771477+chr17:35783609-35783619	+	CCDS45656.1	75.3669	0.9118	TRUE	DRLGPFSNDPS	TRUE	TADA2A	#N/A
chr3:195997367-195997399	-	CCDS3315.1	74.9655	0.9214	TRUE	DAQCSAKVNAR	TRUE	PCYT1A	#N/A
chr6:41774686-41774718	-	CCDS4861.1	74.7589	0.9051	TRUE	DRCKHVGRLRL	TRUE	USP49	#N/A
chrX:37431127-37431159	+	CCDS14240.1	74.7364	0.7168	TRUE	DTKRCFANRFD	TRUE	LANCL3	#N/A
chrX:37431127-37431159	+	CCDS55398.1	74.7364	0.7168	TRUE	DTKRCFANRFD	TRUE	LANCL3	#N/A
chr17:57181741-57181755+chr17:57183802-57183819	-	CCDS32694.1	74.4923	0.828	TRUE	DEQSVESIAEV	TRUE	TRIM37	#N/A
chr17:57181741-57181755+chr17:57183802-57183819	-	CCDS45746.1	74.4923	0.828	TRUE	DEQSVESIAEV	TRUE	TRIM37	#N/A
chr5:66124675-66124707	+	CCDS47225.1	74.2677	0.9729	TRUE	DESSILRRRGL	TRUE	MAST4	#N/A
chr8:18257517-18257549	+	CCDS6008.1	73.9055	0.6161	TRUE	DIEAYFERIGY	TRUE	NAT2	#N/A
chr18:48573420-48573452	+	CCDS11950.1	73.689	0.933	TRUE	DNMSITNTPTS	TRUE	SMAD4	#N/A
chr9:129641694-129641726	+	CCDS48023.1	73.6254	0.9206	TRUE	DSSSFIQFDVP	TRUE	ZBTB34	#N/A
chr2:44573446-44573478	-	CCDS54353.1	73.3447	0.9	TRUE	DAFEKVRTKLE	TRUE	PREPL	#N/A
chr3:127391872-127391904	+	CCDS3045.1	72.0421	0.513	TRUE	DTSDLFASCRK	TRUE	ABTB1	#N/A
chr2:178098961-178098993	-	CCDS46457.1	71.872	0.9131	TRUE	DLIDILWRQDI	TRUE	NFE2L2	#N/A
chr2:178098961-178098993	-	CCDS46458.1	71.872	0.9131	TRUE	DLIDILWRQDI	TRUE	NFE2L2	#N/A
chr7:75368203-75368235	-	CCDS34669.1	71.8563	0.7386	TRUE	DRMASSMKQVP	TRUE	HIP1	0.8
chr1:11710878-11710891+chr1:11714376-11714394	-	CCDS130.1	71.846	0.7403	TRUE	DGDGDPESVGQ	TRUE	FBXO2	#N/A
chr2:75426025-75426057	-	CCDS1958.1	71.7905	0.968	TRUE	DNVLPVDSDLS	TRUE	TACR1	#N/A
chr2:75426025-75426057	-	CCDS46345.1	71.7905	0.968	TRUE	DNVLPVDSDLS	TRUE	TACR1	#N/A
chr17:651247-651272+chr17:655373-655379	-	CCDS45559.1	71.7113	0.8439	TRUE	DLGPLNICEEM	TRUE	GEMIN4	#N/A
chr22:41763540-41763572	+	CCDS46716.1	71.2994	0.8698	TRUE	DMPEVLKSLLE	TRUE	TEF	#N/A
chr8:97172885-97172917	-	CCDS34926.1	71.2289	0.5893	TRUE	DTPRVLLSAVF	TRUE	GDF6	#N/A
chr3:38061842-38061843+chr3:38070997-38071027	-	CCDS2671.1	71.0346	0.6971	TRUE	DSGRDFLTLHG	TRUE	PLCD1	#N/A
chrX:47500805-47500837	-	CCDS14283.1	70.7277	0.8453	TRUE	DPSVTLWQFLL	TRUE	ELK1	#N/A
chr12:12765110-12765121+chr12:12788711-12788731	+	CCDS8651.1	70.5145	0.9045	TRUE	DDSKVVGGKVK	TRUE	CREBL2	#N/A
chr1:178745903-178745935	+	CCDS1325.1	70.2213	0.8481	TRUE	DLMNGQASSVN	TRUE	RALGPS2	#N/A
chr7:128388641-128388673	+	CCDS47703.1	70.0618	0.9465	TRUE	DLRQFLMCLSL	TRUE	CALU	#N/A
chr7:128388641-128388673	+	CCDS5805.1	70.0618	0.9465	TRUE	DLRQFLMCLSL	TRUE	CALU	#N/A
chr5:112770501-112770533	-	CCDS4112.1	69.1056	0.4314	TRUE	DDAAVLKRRGY	TRUE	TSSK1B	#N/A
chr19:37203375-37203407	+	CCDS12495.1	68.9703	0.7555	TRUE	DVMLENYCHLI	TRUE	ZNF567	#N/A
chr17:32483516-32483548	-	CCDS42296.1	68.6918	0.8484	TRUE	DLKESPSEGSL	TRUE	ASIC2	#N/A
chrX:153665604-153665636	+	CCDS35452.1	68.5342	0.5812	TRUE	DEEYDVIVLGT	TRUE	GDI1	#N/A
chr2:113012523-113012555	-	CCDS46392.1	68.4495	0.6945	TRUE	DFENLFSKPPN	TRUE	ZC3H8	#N/A
chr18:28956878-28956910	+	CCDS11897.1	67.8836	0.9589	TRUE	DWLFFRNICLL	TRUE	DSG4	#N/A
chr18:28956878-28956910	+	CCDS45845.1	67.8836	0.9589	TRUE	DWLFFRNICLL	TRUE	DSG4	#N/A
chr9:37442513-37442545	-	CCDS6610.1	67.4273	0.9749	TRUE	DFPGHFEQIFQ	TRUE	ZBTB5	#N/A
chrX:91090507-91090539	+	CCDS14461.1	66.6772	0.695	TRUE	DLLSGTYIFAV	TRUE	PCDH11X	#N/A
chrX:91090507-91090539	+	CCDS14462.1	66.6772	0.695	TRUE	DLLSGTYIFAV	TRUE	PCDH11X	#N/A
chrX:91090507-91090539	+	CCDS14463.1	66.6772	0.695	TRUE	DLLSGTYIFAV	TRUE	PCDH11X	#N/A
chrX:91090507-91090539	+	CCDS14464.1	66.6772	0.695	TRUE	DLLSGTYIFAV	TRUE	PCDH11X	#N/A
chrX:91090507-91090539	+	CCDS55458.1	66.6772	0.695	TRUE	DLLSGTYIFAV	TRUE	PCDH11X	#N/A
chrX:91090507-91090539	+	CCDS55459.1	66.6772	0.695	TRUE	DLLSGTYIFAV	TRUE	PCDH11X	#N/A
chrX:91090507-91090539	+	CCDS55460.1	66.6772	0.695	TRUE	DLLSGTYIFAV	TRUE	PCDH11X	#N/A
chrX:91090507-91090539	+	CCDS55461.1	66.6772	0.695	TRUE	DLLSGTYIFAV	TRUE	PCDH11X	#N/A
chr19:4651885-4651917	+	CCDS12132.1	66.328	0.6032	TRUE	DTFSTKSLALQ	TRUE	TNFAIP8L1	#N/A
chr2:128096595-128096626+chr2:128100702-128100702	-	CCDS46404.1	66.3269	0.9823	TRUE	DDQQALNSIMQ	TRUE	MAP3K2	#N/A
chr14:69445738-69445770	-	CCDS45129.1	66.1594	0.7461	TRUE	DHYDSQQTNDY	TRUE	ACTN1	#N/A
chr14:69445738-69445770	-	CCDS45130.1	66.1594	0.7461	TRUE	DHYDSQQTNDY	TRUE	ACTN1	#N/A
chr14:69445738-69445770	-	CCDS9792.1	66.1594	0.7461	TRUE	DHYDSQQTNDY	TRUE	ACTN1	#N/A
chr12:22199241-22199273	+	CCDS8696.1	65.7653	0.7872	TRUE	DSVEKGAATSV	TRUE	CMAS	#N/A
chr9:35689779-35689811	-	CCDS6586.1	65.2492	0.7729	TRUE	DAIKKKMQMLK	TRUE	TPM2	#N/A
chr9:35689779-35689811	-	CCDS6587.1	65.2492	0.7729	TRUE	DAIKKKMQMLK	TRUE	TPM2	#N/A
chr3:185823622-185823654	-	CCDS33906.1	65.1802	0.8694	TRUE	DGFYDQQVPFM	TRUE	ETV5	#N/A
chr1:168195321-168195353	+	CCDS1271.1	65.0933	0.5679	TRUE	DKLKKVLSGQD	TRUE	SFT2D2	#N/A
chr3:113497604-113497636	+	CCDS2976.1	64.5593	0.8662	TRUE	DFSKLPKILDE	TRUE	ATP6V1A	#N/A
chr11:299455-299487	-	CCDS31323.1	64.3042	0.5531	TRUE	DTAYPREDTRA	TRUE	IFITM5	#N/A
chr1:24969821-24969838+chr1:24972475-24972489	+	CCDS255.1	64.1807	0.8478	TRUE	DAGFFRGTSAE	TRUE	SRRM1	#N/A
chr15:42804048-42804080	+	CCDS10087.1	63.9953	0.9013	TRUE	DNLSSEEIQQR	TRUE	SNAP23	#N/A
chr15:42804048-42804080	+	CCDS10088.1	63.9953	0.9013	TRUE	DNLSSEEIQQR	TRUE	SNAP23	#N/A
chr17:17740096-17740128	-	CCDS11189.1	63.6799	0.6186	TRUE	DEPPFSEAALE	TRUE	SREBF1	#N/A
chr17:17740096-17740128	-	CCDS32583.1	63.6799	0.6186	TRUE	DEPPFSEAALE	TRUE	SREBF1	#N/A
chr17:6683191-6683223	+	CCDS11082.1	63.513	0.9059	TRUE	DEESELIQPQD	TRUE	FBXO39	#N/A
chr8:101961082-101961114	-	CCDS6290.1	62.5754	0.8271	TRUE	DKNELVQKAKL	TRUE	YWHAZ	#N/A
chr3:98240233-98240265	-	CCDS2930.1	62.554	0.7332	TRUE	DNRFATAFVIA	TRUE	CLDND1	#N/A
chr13:28562739-28562771	-	CCDS45020.1	62.4085	0.8047	TRUE	DIEKVNSMDLG	TRUE	URAD	#N/A
chr5:133561517-133561549	-	CCDS4173.1	62.1954	0.8827	TRUE	DEKVFTKELDQ	TRUE	#N/A	#N/A
chr1:202464601-202464610+chr1:202464698-202464720	+	CCDS44294.1	61.8092	0.9541	TRUE	DKNENEEADLD	TRUE	PPP1R12B	#N/A
chr1:202464601-202464610+chr1:202464698-202464720	+	CCDS44295.1	61.8092	0.9541	TRUE	DKNENEEADLD	TRUE	PPP1R12B	#N/A
chr15:63335032-63335064	+	CCDS10181.1	61.7469	0.7572	TRUE	DAIKKKMQMLK	TRUE	TPM1	#N/A
chr15:63335032-63335064	+	CCDS32262.1	61.7469	0.7572	TRUE	DAIKKKMQMLK	TRUE	TPM1	#N/A
chr15:63335032-63335064	+	CCDS32263.1	61.7469	0.7572	TRUE	DAIKKKMQMLK	TRUE	TPM1	#N/A
chr15:63335032-63335064	+	CCDS45273.1	61.7469	0.7572	TRUE	DAIKKKMQMLK	TRUE	TPM1	#N/A
chr5:96478245-96478277	-	CCDS4088.1	61.0355	0.9994	TRUE	DRTLESLRHII	TRUE	LIX1	#N/A
chr12:14576853-14576885	+	CCDS8663.1	60.9649	0.9076	TRUE	DSLEEPQKKVF	TRUE	ATF7IP	#N/A
chr13:113344734-113344766	+	CCDS32011.1	60.9253	0.5346	TRUE	DCSLVRTLVHR	TRUE	ATP11A	#N/A
chr5:61733110-61733142	+	CCDS34167.1	60.9049	0.8543	TRUE	DLNSASTVVLQ	TRUE	IPO11	#N/A
chr17:53844774-53844806	+	CCDS45741.1	60.8181	0.8858	TRUE	DSDYRKQWDQY	TRUE	PCTP	#N/A
chr15:37390338-37390370	-	CCDS42014.1	60.5	0.8093	TRUE	DGVGVPASMYG	TRUE	MEIS2	#N/A
chr15:37390338-37390370	-	CCDS45219.1	60.5	0.8093	TRUE	DGVGVPASMYG	TRUE	MEIS2	#N/A
chr5:79729970-79730002	+	CCDS4050.1	60.3583	0.7772	TRUE	DSYFKAAVSDL	TRUE	ZFYVE16	#N/A
chr17:1413091-1413093+chr17:1416747-1416776	-	CCDS11005.1	60.3543	0.8975	TRUE	DVLSPLSFIKV	TRUE	INPP5K	#N/A
chr20:389405-389423+chr20:390525-390538	+	CCDS13000.2	60.088	0.733	TRUE	DEKTKKAEEMA	TRUE	RBCK1	#N/A
chr1:154842405-154842437	-	CCDS30880.1	59.8164	0.9039	TRUE	DTSGHFHDSGV	TRUE	KCNN3	#N/A
chr1:118462945-118462977	-	CCDS44201.1	59.5493	0.9708	TRUE	DPLGAPSQFVD	TRUE	GDAP2	#N/A
chr1:118462945-118462977	-	CCDS897.1	59.5493	0.9708	TRUE	DPLGAPSQFVD	TRUE	GDAP2	#N/A
chr6:117002501-117002501+chr6:117010483-117010514	+	CCDS5111.1	59.2919	0.8317	TRUE	DAMASPGKDNY	TRUE	KPNA5	#N/A
chrX:47082960-47082992	+	CCDS14276.1	59.0714	0.7512	TRUE	DRMKKIKRQLS	TRUE	CDK16	#N/A
chr17:34087964-34087973+chr17:34091026-34091048	+	CCDS42298.1	58.5708	0.7925	TRUE	DKHGVKTPLWK	TRUE	C17orf50	#N/A
chr12:369183-369215	-	CCDS53729.1	58.3845	0.9478	TRUE	DSRVSGTTSNG	TRUE	SLC6A13	#N/A
chr12:369183-369215	-	CCDS8502.1	58.3845	0.9478	TRUE	DSRVSGTTSNG	TRUE	SLC6A13	#N/A
chr6:127775091-127775123	-	CCDS34531.1	57.8345	0.861	TRUE	DLHKQWENTET	TRUE	KIAA0408	#N/A
chr7:30174756-30174788	+	CCDS5425.2	57.7972	0.511	TRUE	DFQQLADVAEK	TRUE	#N/A	#N/A
chr1:97187424-97187428+chr1:97189120-97189147	+	CCDS754.1	57.1731	0.7821	TRUE	DGIVTEVAVGV	TRUE	PTBP2	#N/A
chr12:49959973-49959998+chr12:49960505-49960511	-	CCDS8787.1	56.8881	0.7848	TRUE	DKDSQGLLDSS	TRUE	MCRS1	#N/A
chr11:128564157-128564171+chr11:128628010-128628027	+	CCDS44768.1	56.8296	0.7375	TRUE	DGTIKEALSVV	TRUE	FLI1	#N/A
chr17:73467990-73468010+chr17:73481509-73481520	+	CCDS32732.1	56.1355	0.7901	TRUE	DLKEKHLGEPP	TRUE	TMEM94	#N/A
chr5:145202650-145202682	-	CCDS43377.1	55.7993	0.9022	TRUE	DKNVISVKIME	TRUE	PRELID2	#N/A
chr19:3381710-3381742	+	CCDS45914.1	54.9414	0.5408	TRUE	DEFHPFIEALL	TRUE	NFIC	#N/A
chr6:43596864-43596896	-	CCDS4903.1	54.6177	0.6953	TRUE	DSRVSELFGGC	TRUE	GTPBP2	#N/A
chr11:57558954-57558986	+	CCDS44604.1	54.5235	0.9477	TRUE	DDSEVESTASI	TRUE	CTNND1	#N/A
chr11:57558954-57558986	+	CCDS44605.1	54.5235	0.9477	TRUE	DDSEVESTASI	TRUE	CTNND1	#N/A
chr11:57558954-57558986	+	CCDS44606.1	54.5235	0.9477	TRUE	DDSEVESTASI	TRUE	CTNND1	#N/A
chr11:57558954-57558986	+	CCDS44607.1	54.5235	0.9477	TRUE	DDSEVESTASI	TRUE	CTNND1	#N/A
chr1:72748142-72748174	-	CCDS661.1	54.1175	0.7909	TRUE	DMMLLVQGACC	TRUE	NEGR1	#N/A
chr8:53126782-53126814	-	CCDS6149.1	53.2685	0.9138	TRUE	DAEAEDKTLRT	TRUE	ST18	#N/A
chr13:43155265-43155297	+	CCDS9385.1	53.1805	0.9443	TRUE	DPNRISEDGTH	TRUE	TNFSF11	#N/A
chr1:46663458-46663490	-	CCDS531.1	53.0115	0.8373	TRUE	DDWKPSPLIKP	TRUE	POMGNT1	#N/A
chr16:14721152-14721184	-	CCDS45420.1	52.2453	0.9312	TRUE	DFLLFQFGLCT	TRUE	PARN	#N/A
chr2:65455047-65455079	+	CCDS1881.1	52.1306	0.8521	TRUE	DSQGRKVVVCD	TRUE	ACTR2	#N/A
chr2:65455047-65455079	+	CCDS46307.1	52.1306	0.8521	TRUE	DSQGRKVVVCD	TRUE	ACTR2	#N/A
chr6:134301267-134301299	+	CCDS5168.1	51.8486	0.938	TRUE	DADSDVALDIL	TRUE	TBPL1	#N/A
chr14:31495356-31495388	-	CCDS41938.1	50.7846	0.78	TRUE	DELAGGGGGGP	TRUE	STRN3	#N/A
chr14:31495356-31495388	-	CCDS9641.1	50.7846	0.78	TRUE	DELAGGGGGGP	TRUE	STRN3	#N/A
chr5:142780369-142780401	-	CCDS34258.1	50.1565	0.8128	TRUE	DSKESLTPGRE	TRUE	NR3C1	#N/A
chr5:142780369-142780401	-	CCDS4278.1	50.1565	0.8128	TRUE	DSKESLTPGRE	TRUE	NR3C1	#N/A
chr5:142780369-142780401	-	CCDS47298.1	50.1565	0.8128	TRUE	DSKESLTPGRE	TRUE	NR3C1	#N/A
chr4:186112315-186112347	-	CCDS47168.1	50.0548	0.8762	TRUE	DQFGDILEGEV	TRUE	CFAP97	#N/A
chr10:112635789-112635821	+	CCDS7567.1	49.9258	0.9802	TRUE	DVENEQILNVN	TRUE	PDCD4	#N/A
chrX:12157094-12157126	+	CCDS35201.1	49.8897	0.5642	TRUE	DVFSFVKIAKL	TRUE	FRMPD4	#N/A
chr5:149384419-149384451	+	CCDS54935.1	49.7491	0.92	TRUE	DASYDGTEVTV	TRUE	HMGXB3	#N/A
chr2:171974327-171974359	-	CCDS46447.1	49.6362	0.7837	TRUE	DELHSLDPRRQ	TRUE	TLK1	#N/A
chr6:151694737-151694769	-	CCDS5231.1	49.1527	0.8585	TRUE	DLANHGLILLQ	TRUE	ZBTB2	#N/A
chr12:51470309-51470341	-	CCDS8807.1	48.5153	0.8144	TRUE	DAFTGSGLKRK	TRUE	CSRNP2	#N/A
chr1:2077466-2077498	+	CCDS41229.1	48.1425	0.7475	TRUE	DSVMPSQEPPV	TRUE	PRKCZ	#N/A
chr11:67135078-67135097+chr11:67140995-67141007	-	CCDS31617.1	47.9861	0.6837	TRUE	DLRAGDSWGML	TRUE	CLCF1	#N/A
chr19:797501-797505+chr19:799413-799440	+	CCDS32859.1	47.6022	0.5175	TRUE	DGIVPDIAVGT	TRUE	PTBP1	#N/A
chr19:797501-797505+chr19:799413-799440	+	CCDS42456.1	47.6022	0.5175	TRUE	DGIVPDIAVGT	TRUE	PTBP1	#N/A
chr19:797501-797505+chr19:799413-799440	+	CCDS45892.1	47.6022	0.5175	TRUE	DGIVPDIAVGT	TRUE	PTBP1	#N/A
chr19:797501-797505+chr19:799413-799440	+	CCDS45893.1	47.6022	0.5175	TRUE	DGIVPDIAVGT	TRUE	PTBP1	#N/A
chr10:134910478-134910510	+	CCDS41580.1	47.4331	0.552	TRUE	DLKTVLSLPRY	TRUE	ADGRA1	#N/A
chr1:114414210-114414242	-	CCDS863.1	47.3097	0.916	TRUE	DQREILQKFLD	TRUE	PTPN22	#N/A
chr1:114414210-114414242	-	CCDS864.2	47.3097	0.916	TRUE	DQREILQKFLD	TRUE	PTPN22	#N/A
chr2:46985673-46985705	+	CCDS1830.1	46.5292	0.8939	TRUE	DKVGKMWNNFK	TRUE	SOCS5	#N/A
chr8:51306802-51306825+chr8:51314770-51314778	+	CCDS6147.1	46.1222	0.696	TRUE	DFRTACEETKT	TRUE	SNTG1	#N/A
chr12:56827919-56827951	-	CCDS8918.1	46.1205	0.9179	TRUE	DLHMMNCELLA	TRUE	TIMELESS	0.9666
chr6:42789764-42789796	+	CCDS34451.1	46.1038	0.8787	TRUE	DDDDDSCLLDL	TRUE	GLTSCR1L	#N/A
chr19:49458189-49458219+chr19:49458805-49458806	+	CCDS12742.1	45.8696	0.7837	TRUE	DGSGEQPRGGG	TRUE	BAX	#N/A
chr19:49458189-49458219+chr19:49458805-49458806	+	CCDS12743.1	45.8696	0.7837	TRUE	DGSGEQPRGGG	TRUE	BAX	#N/A
chr19:49458189-49458219+chr19:49458805-49458806	+	CCDS12744.1	45.8696	0.7837	TRUE	DGSGEQPRGGG	TRUE	BAX	#N/A
chr19:49458189-49458219+chr19:49458805-49458806	+	CCDS12745.2	45.8696	0.7837	TRUE	DGSGEQPRGGG	TRUE	BAX	#N/A
chr19:18672870-18672902	+	CCDS12381.1	45.8638	0.8283	TRUE	DLPDSASRVFC	TRUE	KXD1	#N/A
chr2:74273453-74273485	+	CCDS46339.1	45.8193	0.946	TRUE	DSGPVYHGDSR	TRUE	#N/A	#N/A
chr17:38715169-38715194+chr17:38721652-38721658	-	CCDS11369.1	45.4214	0.835	TRUE	DLGKPMKSVLV	TRUE	CCR7	#N/A
chr17:1303369-1303401	-	CCDS11001.1	45.2909	0.7941	TRUE	DDREDLVYQAK	TRUE	YWHAE	#N/A
chr2:228996798-228996801+chr2:229046283-229046311	-	CCDS33389.1	45.0439	0.7455	TRUE	DGNSLLSVPSN	TRUE	SPHKAP	#N/A
chr2:228996798-228996801+chr2:229046283-229046311	-	CCDS46537.1	45.0439	0.7455	TRUE	DGNSLLSVPSN	TRUE	SPHKAP	#N/A
chr12:69080849-69080853+chr12:69082742-69082769	+	CCDS8985.1	44.671	0.8893	TRUE	DRSGFGEISSP	TRUE	NUP107	#N/A
chr14:51288739-51288771	-	CCDS32078.2	43.9717	0.9183	TRUE	DEVEQDQHEAR	TRUE	NIN	#N/A
chr14:51288739-51288771	-	CCDS32079.1	43.9717	0.9183	TRUE	DEVEQDQHEAR	TRUE	NIN	#N/A
chr17:48638824-48638856	+	CCDS45730.1	43.8744	0.5193	TRUE	DEEEDGAGAEE	TRUE	CACNA1G	#N/A
chr17:48638824-48638856	+	CCDS45731.1	43.8744	0.5193	TRUE	DEEEDGAGAEE	TRUE	CACNA1G	#N/A
chr17:48638824-48638856	+	CCDS45732.1	43.8744	0.5193	TRUE	DEEEDGAGAEE	TRUE	CACNA1G	#N/A
chr17:48638824-48638856	+	CCDS45733.1	43.8744	0.5193	TRUE	DEEEDGAGAEE	TRUE	CACNA1G	#N/A
chr17:48638824-48638856	+	CCDS45734.1	43.8744	0.5193	TRUE	DEEEDGAGAEE	TRUE	CACNA1G	#N/A
chr17:48638824-48638856	+	CCDS45735.1	43.8744	0.5193	TRUE	DEEEDGAGAEE	TRUE	CACNA1G	#N/A
chr17:48638824-48638856	+	CCDS45736.1	43.8744	0.5193	TRUE	DEEEDGAGAEE	TRUE	CACNA1G	#N/A
chr17:48638824-48638856	+	CCDS45737.1	43.8744	0.5193	TRUE	DEEEDGAGAEE	TRUE	CACNA1G	#N/A
chr17:48638824-48638856	+	CCDS45738.1	43.8744	0.5193	TRUE	DEEEDGAGAEE	TRUE	CACNA1G	#N/A
chr17:48638824-48638856	+	CCDS54142.1	43.8744	0.5193	TRUE	DEEEDGAGAEE	TRUE	CACNA1G	#N/A
chr17:48638824-48638856	+	CCDS54143.1	43.8744	0.5193	TRUE	DEEEDGAGAEE	TRUE	CACNA1G	#N/A
chr17:48638824-48638856	+	CCDS54144.1	43.8744	0.5193	TRUE	DEEEDGAGAEE	TRUE	CACNA1G	#N/A
chr17:48638824-48638856	+	CCDS54145.1	43.8744	0.5193	TRUE	DEEEDGAGAEE	TRUE	CACNA1G	#N/A
chr17:48638824-48638856	+	CCDS54146.1	43.8744	0.5193	TRUE	DEEEDGAGAEE	TRUE	#N/A	#N/A
chr6:143095840-143095872	-	CCDS43510.1	43.3798	0.9326	TRUE	DTGDTALGQKA	TRUE	HIVEP2	#N/A
chr2:55214833-55214834+chr2:55237223-55237253	-	CCDS42685.1	43.3528	0.8759	TRUE	DGQKKNWKDKV	TRUE	RTN4	#N/A
chr1:16535514-16535546	-	CCDS170.1	42.818	0.7284	TRUE	DCGPPATLQPH	TRUE	ARHGEF19	#N/A
chr4:39978162-39978194	-	CCDS47045.1	42.6118	0.6137	TRUE	DFTAQPKPATA	TRUE	PDS5A	#N/A
chr4:39978162-39978194	-	CCDS54759.1	42.6118	0.6137	TRUE	DFTAQPKPATA	TRUE	PDS5A	#N/A
chr3:135745890-135745922	+	CCDS54642.1	42.1958	0.907	TRUE	DIEEQKADIYE	TRUE	PPP2R3A	#N/A
chr16:67223544-67223576	-	CCDS10832.1	41.7275	0.7458	TRUE	DSAAKDEMQPA	TRUE	EXOC3L1	#N/A
chr7:103061926-103061958	-	CCDS43630.1	41.2175	0.8004	TRUE	DHAEENEILAA	TRUE	SLC26A5	#N/A
chr7:103061926-103061958	-	CCDS55150.1	41.2175	0.8004	TRUE	DHAEENEILAA	TRUE	SLC26A5	#N/A
chr7:103061926-103061958	-	CCDS5733.1	41.2175	0.8004	TRUE	DHAEENEILAA	TRUE	SLC26A5	#N/A
chr6:154360683-154360715	+	CCDS43517.1	40.9893	0.922	TRUE	DSSAAPTNASN	TRUE	OPRM1	#N/A
chr6:154360683-154360715	+	CCDS43518.1	40.9893	0.922	TRUE	DSSAAPTNASN	TRUE	OPRM1	#N/A
chr6:154360683-154360715	+	CCDS47504.1	40.9893	0.922	TRUE	DSSAAPTNASN	TRUE	OPRM1	#N/A
chr6:154360683-154360715	+	CCDS47505.1	40.9893	0.922	TRUE	DSSAAPTNASN	TRUE	OPRM1	#N/A
chr6:154360683-154360715	+	CCDS47506.1	40.9893	0.922	TRUE	DSSAAPTNASN	TRUE	OPRM1	#N/A
chr6:154360683-154360715	+	CCDS47507.1	40.9893	0.922	TRUE	DSSAAPTNASN	TRUE	OPRM1	#N/A
chr6:154360683-154360715	+	CCDS47508.1	40.9893	0.922	TRUE	DSSAAPTNASN	TRUE	OPRM1	#N/A
chr6:154360683-154360715	+	CCDS55069.1	40.9893	0.922	TRUE	DSSAAPTNASN	TRUE	#N/A	#N/A
chr6:154360683-154360715	+	CCDS55070.1	40.9893	0.922	TRUE	DSSAAPTNASN	TRUE	OPRM1	#N/A
chr19:41306481-41306513	+	CCDS12567.1	40.884	0.7133	TRUE	DSPCQPQPLSQ	TRUE	EGLN2	#N/A
chr16:71610283-71610315	-	CCDS10903.1	40.728	0.965	TRUE	DPYMIQMSSKG	TRUE	TAT	#N/A
chr9:125719342-125719374	+	CCDS6848.2	40.6263	0.916	TRUE	DDKASVGKISV	TRUE	RABGAP1	#N/A
chr1:44877773-44877805	+	CCDS510.1	40.6067	0.9745	TRUE	DLHRAAFKMEN	TRUE	RNF220	#N/A
chr6:36867203-36867235	+	CCDS4827.1	40.3912	0.939	TRUE	DFILEDMDLAA	TRUE	C6orf89	#N/A
chr17:46608231-46608263	-	CCDS32675.1	39.7093	0.871	TRUE	DYNRMNSFLEY	TRUE	HOXB1	#N/A
chr1:67390715-67390747	+	CCDS53325.1	39.6873	0.7819	TRUE	DGASSGGGGSS	TRUE	MIER1	#N/A
chr1:67390715-67390747	+	CCDS53326.1	39.6873	0.7819	TRUE	DGASSGGGGSS	TRUE	MIER1	#N/A
chr2:169757845-169757877	+	CCDS2230.1	39.6599	0.8407	TRUE	DFLHRNGVLII	TRUE	G6PC2	#N/A
chr2:169757845-169757877	+	CCDS46443.1	39.6599	0.8407	TRUE	DFLHRNGVLII	TRUE	G6PC2	#N/A
chr9:37033993-37034025	-	CCDS6607.1	39.5738	0.9784	TRUE	DLEKNYPTPRT	TRUE	PAX5	#N/A
chr10:46159138-46159170	-	CCDS7214.1	39.5444	0.8621	TRUE	DNRKEPPFFND	TRUE	ZFAND4	#N/A
chr2:202632091-202632106+chr2:202633589-202633605	-	CCDS42800.1	38.8529	0.9704	TRUE	DSKKRSSTEAE	TRUE	ALS2	#N/A
chr2:202632091-202632106+chr2:202633589-202633605	-	CCDS46492.1	38.8529	0.9704	TRUE	DSKKRSSTEAE	TRUE	ALS2	#N/A
chr17:48712301-48712333	+	CCDS32681.1	38.709	0.5852	TRUE	DALCGSGELGS	TRUE	ABCC3	#N/A
chr17:48712301-48712333	+	CCDS45739.1	38.709	0.5852	TRUE	DALCGSGELGS	TRUE	ABCC3	#N/A
chr1:216896606-216896638	-	CCDS41468.1	38.659	0.869	TRUE	DSVELCLPESF	TRUE	ESRRG	#N/A
chr3:15373880-15373912	-	CCDS2625.2	38.1413	0.5993	TRUE	DAALKRSRSEE	TRUE	SH3BP5	#N/A
chr19:41774136-41774168	+	CCDS12577.1	37.7183	0.9479	TRUE	DNITRQNQFYD	TRUE	HNRNPUL1	#N/A
chr5:134369536-134369568	-	CCDS4182.1	37.4348	0.4212	TRUE	DAFKGGMSLER	TRUE	PITX1	#N/A
chr19:39897548-39897568+chr19:39898383-39898394	+	CCDS12534.1	36.9487	0.6715	TRUE	DLTAIYESLLS	TRUE	#N/A	#N/A
chr16:88643535-88643567	+	CCDS10967.1	36.5149	0.866	TRUE	DVAESPERDPH	TRUE	ZC3H18	#N/A
chr3:57326026-57326058	-	CCDS46856.2	36.1085	0.955	TRUE	DNYTSDEDIDE	TRUE	ASB14	#N/A
chr10:28966830-28966862	+	CCDS7162.1	35.985	0.6424	TRUE	DRHSSYIFIWL	TRUE	BAMBI	#N/A
chr12:8759581-8759608+chr12:8765356-8765360	-	CCDS41747.1	34.8628	0.8224	TRUE	DSLLMNRRKFL	TRUE	AICDA	#N/A
chr21:33078665-33078670+chr21:33103976-33104002	-	CCDS33537.1	34.7163	0.6882	TRUE	DAVNAFNQELF	TRUE	SCAF4	#N/A
chr21:33078665-33078670+chr21:33103976-33104002	-	CCDS46644.1	34.7163	0.6882	TRUE	DAVNAFNQELF	TRUE	SCAF4	#N/A
chr21:33078665-33078670+chr21:33103976-33104002	-	CCDS54482.1	34.7163	0.6882	TRUE	DAVNAFNQELF	TRUE	SCAF4	#N/A
chr2:166806220-166806234+chr2:166810195-166810212	-	CCDS33315.1	34.5079	0.7369	TRUE	DSQELKTLINY	TRUE	TTC21B	#N/A
chr6:111136304-111136336	-	CCDS5085.1	33.9529	0.5775	TRUE	DYDFKAKLAAE	TRUE	CDK19	#N/A
chr3:18462424-18462456	-	CCDS2631.1	33.5932	0.9274	TRUE	DHLNEATQGKE	TRUE	SATB1	#N/A
chr17:72667729-72667761	+	CCDS11703.1	33.3759	0.9028	TRUE	DLQRPDSYQGG	TRUE	RAB37	#N/A
chr15:72766984-72767016	+	CCDS10244.1	32.3785	0.5593	TRUE	DSDEGYNYEFD	TRUE	ARIH1	#N/A
chrX:117162401-117162433	-	CCDS55481.1	31.9213	0.8252	TRUE	DHLHRGELVAA	TRUE	KLHL13	#N/A
chr18:30050356-30050388	-	CCDS11905.1	30.4726	0.537	TRUE	DPAPSLGCSLK	TRUE	GAREM1	#N/A
chr15:64592663-64592695	-	CCDS10192.2	29.1071	0.9095	TRUE	DHPSREKDERQ	TRUE	CSNK1G1	#N/A
chr16:30970056-30970088	+	CCDS32435.1	29.0188	0.7641	TRUE	DQEGGGDGQKA	TRUE	SETD1A	#N/A
chr7:14028642-14028674	-	CCDS55086.1	28.6755	0.9288	TRUE	DGFYDQQVPYM	TRUE	ETV1	#N/A
chr7:14028642-14028674	-	CCDS55087.1	28.6755	0.9288	TRUE	DGFYDQQVPYM	TRUE	ETV1	#N/A
chr7:14028642-14028674	-	CCDS55088.1	28.6755	0.9288	TRUE	DGFYDQQVPYM	TRUE	ETV1	#N/A
chr2:162175340-162175372	+	CCDS46437.1	28.6466	0.9493	TRUE	DRLLRLGGGMP	TRUE	PSMD14	#N/A
chr2:152954901-152954927+chr2:152955155-152955160	-	CCDS46427.1	27.8024	0.7224	TRUE	DVVARGTTTRR	TRUE	CACNB4	#N/A
chr12:47186819-47186851	-	CCDS8750.1	27.721	0.8286	TRUE	DPMELRNVNIE	TRUE	SLC38A4	#N/A
chr12:122231504-122231536	-	CCDS9222.1	25.7107	0.6486	TRUE	DAPGALAQTAA	TRUE	RHOF	#N/A
chr1:42050433-42050465	-	CCDS44124.1	25.4011	0.803	TRUE	DPEQSVKGTKK	TRUE	HIVEP3	#N/A
chr1:42050433-42050465	-	CCDS463.1	25.4011	0.803	TRUE	DPEQSVKGTKK	TRUE	HIVEP3	#N/A
chr3:194182884-194182916	-	CCDS43187.1	25.2632	0.8993	TRUE	DREERKTINQG	TRUE	ATP13A3	#N/A
chr12:110841499-110841531	-	CCDS44971.1	25.111	0.9177	TRUE	DPGDAAILESS	TRUE	ANAPC7	#N/A
chr12:110841499-110841531	-	CCDS9145.2	25.111	0.9177	TRUE	DPGDAAILESS	TRUE	ANAPC7	#N/A
chr3:73046192-73046222+chr3:73047228-73047229	+	CCDS2917.1	24.9324	0.6045	TRUE	DVERLQEALKD	TRUE	PPP4R2	#N/A
chr1:40367071-40367103	-	CCDS30682.1	24.1542	0.8034	TRUE	DYDSYQHYFYD	TRUE	MYCL	#N/A
chr16:56685869-56685893+chr16:56686483-56686490	+	CCDS10765.1	22.8002	0.5045	TRUE	DPNCSCTTGGS	TRUE	MT1B	#N/A
chr12:48491876-48491907+chr12:48495252-48495252	-	CCDS44868.1	22.6925	0.9757	TRUE	DDIADRMRMDA	TRUE	#N/A	#N/A
chr18:46468912-46468925+chr18:46474754-46474772	-	CCDS54186.1	22.3656	0.7134	TRUE	DFLKPTADCPD	TRUE	SMAD7	#N/A
chr7:27135496-27135528	-	CCDS5401.1	22.1935	0.7674	TRUE	DNARMNSFLEY	TRUE	HOXA1	#N/A
chr7:27135496-27135528	-	CCDS5402.2	22.1935	0.7674	TRUE	DNARMNSFLEY	TRUE	HOXA1	#N/A
chr1:151804205-151804237	-	CCDS1004.1	22.103	0.7299	TRUE	DRAPQRQHRAS	TRUE	RORC	#N/A
chr19:48176835-48176867	+	CCDS46134.1	21.9948	0.7444	TRUE	DDEDGRCLLDV	TRUE	GLTSCR1	#N/A
chr7:11014464-11014496	+	CCDS47542.1	20.3355	0.7966	TRUE	DRSSKRRQVKP	TRUE	PHF14	#N/A
chr11:2291527-2291559	-	CCDS7732.1	19.3701	0.5202	TRUE	DGGTLPRSAPP	TRUE	ASCL2	#N/A
chr2:86491153-86491164+chr2:86564602-86564622	-	CCDS54372.1	19.1994	0.6157	TRUE	DHLQAGGVKWM	TRUE	REEP1	#N/A
chr9:128509736-128509768	+	CCDS6865.1	18.2537	0.42	TRUE	DDQSRMLQTLA	TRUE	PBX3	#N/A
chr19:41770412-41770444	+	CCDS12576.1	17.9794	0.7533	TRUE	DVRRLKVNELR	TRUE	HNRNPUL1	#N/A
chrY:2829135-2829167	+	CCDS48201.1	17.5407	0.4022	TRUE	DGDQIVVEIQE	TRUE	ZFY	#N/A
chrX:149613786-149613818	+	CCDS14693.2	17.1905	0.8111	TRUE	DDWKSRLVIKS	TRUE	MAMLD1	#N/A
chrX:149613786-149613818	+	CCDS55525.1	17.1905	0.8111	TRUE	DDWKSRLVIKS	TRUE	MAMLD1	#N/A
chrX:149613786-149613818	+	CCDS55526.1	17.1905	0.8111	TRUE	DDWKSRLVIKS	TRUE	MAMLD1	#N/A
chr11:71955013-71955045	-	CCDS8214.1	16.3693	0.6992	TRUE	DYSYLNSYDSC	TRUE	PHOX2A	#N/A
chr16:11363084-11363116	-	CCDS45410.1	15.4489	0.7136	TRUE	DTQTHSLPITH	TRUE	TNP2	#N/A
chr12:53901223-53901255	-	CCDS8862.1	14.1791	0.8896	TRUE	DSRQAAALLVL	TRUE	NPFF	#N/A
chr7:107384612-107384621+chr7:107389325-107389347	+	CCDS5747.1	13.9231	0.7446	TRUE	DHTDNELQGTN	TRUE	CBLL1	#N/A
chr12:69326582-69326614	-	CCDS8987.1	12.6814	0.7632	TRUE	DFPCLWLGLLL	TRUE	CPM	#N/A
chr19:50094915-50094947	+	CCDS46143.1	12.0738	0.4633	TRUE	DRNYPSAGFGD	TRUE	PRR12	#N/A
chr2:208030257-208030289	-	CCDS2373.1	11.733	0.6849	TRUE	DVLASYSIFQE	TRUE	KLF7	#N/A
chr7:121944456-121944488	-	CCDS34741.2	11.3759	0.8768	TRUE	DSSCHNATTKM	TRUE	FEZF1	#N/A
chr7:121944456-121944488	-	CCDS55157.1	11.3759	0.8768	TRUE	DSSCHNATTKM	TRUE	FEZF1	#N/A
chrX:147582621-147582653	+	CCDS14684.1	10.6688	0.563	TRUE	DLFDFFRDWDL	TRUE	AFF2	#N/A
chrX:147582621-147582653	+	CCDS55520.1	10.6688	0.563	TRUE	DLFDFFRDWDL	TRUE	#N/A	#N/A
chr11:20622675-20622707	+	CCDS7854.1	10.556	0.8968	TRUE	DCSAPKEMNKL	TRUE	SLC6A5	#N/A
chr17:7111553-7111558+chr17:7120437-7120463	-	CCDS45600.1	9.892	0.6338	TRUE	DCLCIVTTKKY	TRUE	DLG4	#N/A
chr3:89156902-89156934	+	CCDS2922.1	8.8951	0.8674	TRUE	DCQLSILLLLS	TRUE	EPHA3	#N/A
chr3:89156902-89156934	+	CCDS46875.1	8.8951	0.8674	TRUE	DCQLSILLLLS	TRUE	EPHA3	#N/A
chr6:25652635-25652667	+	CCDS4561.1	8.7591	0.7994	TRUE	DSSREPTLGRL	TRUE	SCGN	#N/A
chr17:41276078-41276110	-	CCDS11453.1	6.5437	0.6095	TRUE	DLSALRVEEVQ	TRUE	BRCA1	#N/A
chr17:41276078-41276110	-	CCDS11455.2	6.5437	0.6095	TRUE	DLSALRVEEVQ	TRUE	BRCA1	#N/A
chr17:41276078-41276110	-	CCDS11456.2	6.5437	0.6095	TRUE	DLSALRVEEVQ	TRUE	BRCA1	#N/A
chr10:98064258-98064290	+	CCDS44465.1	4.9202	0.9055	TRUE	DPPRASHLSPR	TRUE	DNTT	#N/A
chr10:98064258-98064290	+	CCDS7447.1	4.9202	0.9055	TRUE	DPPRASHLSPR	TRUE	DNTT	#N/A
chr7:27224728-27224760	-	CCDS5411.1	4.8367	0.9106	TRUE	DFDERGPCSSN	TRUE	HOXA11	#N/A
chr8:22861951-22861983	+	CCDS6034.1	4.7576	0.7942	TRUE	DSDMDYERPNV	TRUE	RHOBTB2	#N/A
chr10:25304830-25304862	-	CCDS7146.1	4.643	1	TRUE	DPTCSSECIYN	TRUE	ENKUR	#N/A
chr4:18023339-18023371	-	CCDS3425.1	3.9815	0.5349	TRUE	DKGRERMAAAA	TRUE	LCORL	#N/A
chr4:18023339-18023371	-	CCDS54749.1	3.9815	0.5349	TRUE	DKGRERMAAAA	TRUE	LCORL	#N/A
chrX:73965450-73965482	-	CCDS35337.1	3.6617	0.8935	TRUE	DNQQDKAIVAS	TRUE	KIAA2022	#N/A
chr15:43784623-43784655	-	CCDS10096.1	2.3479	0.8178	TRUE	DPTGSQLDSDF	TRUE	TP53BP1	#N/A
chr15:88799349-88799381	-	CCDS10340.1	0.0381	0.5061	TRUE	DVSLCPAKCSF	TRUE	NTRK3	#N/A
chr15:88799349-88799381	-	CCDS32322.1	0.0381	0.5061	TRUE	DVSLCPAKCSF	TRUE	NTRK3	#N/A
chr15:88799349-88799381	-	CCDS32323.1	0.0381	0.5061	TRUE	DVSLCPAKCSF	TRUE	NTRK3	#N/A
chr6:167704981-167705013	+	CCDS47515.1	286.891	0.8678	TRUE	DRSLRNVLVVS	FALSE	UNC93A	#N/A
chr6:167704981-167705013	+	CCDS5300.1	286.891	0.8678	TRUE	DRSLRNVLVVS	FALSE	UNC93A	#N/A
chr21:37537035-37537067	+	CCDS13643.1	271.416	0.9802	TRUE	DPEEQELLNDY	FALSE	DOPEY2	#N/A
chr4:2343277-2343309	-	CCDS54708.1	268.223	0.6852	TRUE	DECIPQDRAPR	FALSE	ZFYVE28	#N/A
chr4:2343277-2343309	-	CCDS54709.1	268.223	0.6852	TRUE	DECIPQDRAPR	FALSE	ZFYVE28	#N/A
chr1:231474133-231474165	+	CCDS1594.1	244.601	0.8245	TRUE	DDDLMLALRLQ	FALSE	SPRTN	#N/A
chr1:231474133-231474165	+	CCDS31054.1	244.601	0.8245	TRUE	DDDLMLALRLQ	FALSE	SPRTN	#N/A
chr12:48090091-48090123	-	CCDS53782.1	241.888	0.9596	TRUE	DADPYNPVLPT	FALSE	RPAP3	#N/A
chr4:169931205-169931237	-	CCDS3812.1	236.41	0.9078	TRUE	DKVCAVFGGSR	FALSE	CBR4	#N/A
chr9:86571380-86571412	-	CCDS6666.2	226.253	0.7666	TRUE	DGLLNPRESSK	FALSE	C9orf64	#N/A
chr9:139250217-139250249	+	CCDS48056.1	205.366	0.7621	TRUE	DDQRCPLDDGQ	FALSE	GPSM1	#N/A
chr13:114535705-114535725+chr13:114537524-114537535	-	CCDS45073.1	201.661	0.6717	TRUE	DTCEDILPCVP	FALSE	GAS6	#N/A
chr1:15850660-15850692	-	CCDS158.1	198.569	0.7665	TRUE	DEADRRLLRRC	FALSE	CASP9	#N/A
chr1:15850660-15850692	-	CCDS159.1	198.569	0.7665	TRUE	DEADRRLLRRC	FALSE	#N/A	#N/A
chr4:81256926-81256958	+	CCDS3587.1	196.05	0.9408	TRUE	DQEEGLKALDN	FALSE	C4orf22	#N/A
chr11:129830824-129830856	-	CCDS44771.1	193.01	0.9095	TRUE	DSKDESSHVWP	FALSE	PRDM10	#N/A
chr11:129830824-129830856	-	CCDS8484.1	193.01	0.9095	TRUE	DSKDESSHVWP	FALSE	PRDM10	#N/A
chr17:6338389-6338421	-	CCDS11075.1	192.179	0.8384	TRUE	DAALLLNVEGV	FALSE	AIPL1	#N/A
chr17:6338389-6338421	-	CCDS32539.1	192.179	0.8384	TRUE	DAALLLNVEGV	FALSE	AIPL1	#N/A
chr17:6338389-6338421	-	CCDS32540.1	192.179	0.8384	TRUE	DAALLLNVEGV	FALSE	AIPL1	#N/A
chr10:90661469-90661495+chr10:90665200-90665205	+	CCDS7391.1	175.794	0.9701	TRUE	DQPFTVNSLKK	FALSE	STAMBPL1	#N/A
chr20:36874496-36874528	-	CCDS33467.1	173.159	0.8941	TRUE	DPPSLDTAIQH	FALSE	KIAA1755	#N/A
chr16:2546153-2546185	+	CCDS42107.1	167.346	0.8801	TRUE	DSPGYNCFVDK	FALSE	TBC1D24	1
chr5:126993217-126993249	+	CCDS34221.1	166.056	0.9441	TRUE	DGGQPIPSSLV	FALSE	CTXN3	#N/A
chr14:61201584-61201616	+	CCDS53899.1	164.798	0.8882	TRUE	DDQGCPRCKTT	FALSE	MNAT1	#N/A
chr14:61201584-61201616	+	CCDS9750.1	164.798	0.8882	TRUE	DDQGCPRCKTT	FALSE	MNAT1	#N/A
chr5:191657-191689	+	CCDS47184.1	164.556	0.8089	TRUE	DTMRSLRFISA	FALSE	LRRC14B	#N/A
chr14:104027466-104027498	-	CCDS9982.1	161.612	0.8979	TRUE	DMGNQHPSISR	FALSE	BAG5	#N/A
chr8:54163562-54163594	-	CCDS6152.1	159.888	0.8466	TRUE	DSPIQIFRGEP	FALSE	OPRK1	#N/A
chr4:1341883-1341915	+	CCDS33938.1	158.394	0.7905	TRUE	DQKLSKLVEEL	FALSE	UVSSA	#N/A
chr2:3718751-3718780+chr2:3721665-3721667	+	CCDS46223.1	158.289	0.7853	TRUE	DMASESVGGKI	FALSE	ALLC	#N/A
chr20:18123308-18123340	+	CCDS13133.1	154.686	0.9051	TRUE	DSSIHLSSLIS	FALSE	KAT14	#N/A
chr8:80992653-80992685	-	CCDS34912.1	154.411	0.8541	TRUE	DCREMDLYEDY	FALSE	TPD52	#N/A
chr13:27998878-27998910	+	CCDS45019.1	151.647	0.8134	TRUE	DPPAVVAESVS	FALSE	GTF3A	#N/A
chr2:113300075-113300107	+	CCDS2097.1	151.197	0.976	TRUE	DPGSRWRNLPS	FALSE	POLR1B	#N/A
chr2:113300075-113300107	+	CCDS46395.1	151.197	0.976	TRUE	DPGSRWRNLPS	FALSE	POLR1B	#N/A
chr2:225266450-225266482	-	CCDS2461.1	149.548	0.9172	TRUE	DETQGPLAMTV	FALSE	FAM124B	#N/A
chr2:225266450-225266482	-	CCDS46527.1	149.548	0.9172	TRUE	DETQGPLAMTV	FALSE	FAM124B	#N/A
chr3:48670993-48671025	-	CCDS46826.1	148.256	0.7749	TRUE	DLRRRDYHMER	FALSE	SLC26A6	#N/A
chr19:50902112-50902144	+	CCDS12795.1	147.462	0.6316	TRUE	DGKRRPGPGPG	FALSE	POLD1	#N/A
chr16:81272517-81272549	+	CCDS10934.1	145.177	0.8963	TRUE	DIIFGRNRKEQ	FALSE	BCO1	#N/A
chr3:161064076-161064108	-	CCDS33887.1	142.568	1	TRUE	DLRRVKEYFSW	FALSE	SPTSSB	#N/A
chr1:155880517-155880549	-	CCDS1123.1	141.786	0.814	TRUE	DSGTRPVGSCC	FALSE	RIT1	#N/A
chr16:85722469-85722501	-	CCDS10953.1	141.642	0.6241	TRUE	DAAEVEFLAEK	FALSE	GINS2	#N/A
chr2:9983674-9983688+chr2:9985349-9985366	+	CCDS33143.1	139.281	0.8143	TRUE	DLEEAEEFKER	FALSE	TAF1B	#N/A
chr20:23402004-23402036	-	CCDS13152.1	137.583	0.9097	TRUE	DNAGKEREAVQ	FALSE	NAPB	#N/A
chrX:69282378-69282410	+	CCDS14395.1	136.598	0.8635	TRUE	DDPKSEQQRIL	FALSE	OTUD6A	#N/A
chr9:95088284-95088316	+	CCDS35063.1	136.446	0.6892	TRUE	DAELAEVRALQ	FALSE	CENPP	#N/A
chr11:65429558-65429559+chr11:65429650-65429676+chr11:65430297-65430300	-	CCDS31609.1	136.267	0.7351	TRUE	DELFPLIFPAE	FALSE	RELA	#N/A
chr11:65429558-65429559+chr11:65429650-65429676+chr11:65430297-65430300	-	CCDS44651.1	136.267	0.7351	TRUE	DELFPLIFPAE	FALSE	RELA	#N/A
chr14:104177389-104177421	-	CCDS9984.1	136.097	0.5948	TRUE	DLDLLDLNPRI	FALSE	XRCC3	#N/A
chr3:9005034-9005066	-	CCDS2571.1	135.521	0.8516	TRUE	DSLAESRWPPG	FALSE	RAD18	#N/A
chr4:122791433-122791465	-	CCDS3724.1	135.452	0.8054	TRUE	DLILNRMDYLQ	FALSE	BBS7	#N/A
chr4:122791433-122791465	-	CCDS54799.1	135.452	0.8054	TRUE	DLILNRMDYLQ	FALSE	BBS7	#N/A
chrX:123480496-123480528	+	CCDS14608.1	134.147	0.8538	TRUE	DAVAVYHGKIS	FALSE	SH2D1A	#N/A
chrX:123480496-123480528	+	CCDS48162.1	134.147	0.8538	TRUE	DAVAVYHGKIS	FALSE	SH2D1A	#N/A
chr8:86115471-86115490+chr8:86118412-86118424	+	CCDS55254.1	134.047	0.8948	TRUE	DDSINNRFSYV	FALSE	E2F5	#N/A
chr22:45718264-45718296	+	CCDS14065.1	132.791	0.8544	TRUE	DSVEKTTNRSE	FALSE	FAM118A	#N/A
chr10:76857607-76857639	-	CCDS7346.1	130.9	0.921	TRUE	DSLQKQDLRRP	FALSE	#N/A	#N/A
chr19:15487809-15487825+chr19:15490524-15490539	-	CCDS12329.1	130.895	0.63	TRUE	DQGYGGYGAWS	FALSE	AKAP8	0.7333
chr18:72201906-72201926+chr18:72223573-72223584	+	CCDS12007.1	130.735	0.6602	TRUE	DPKLGRMAASL	FALSE	CNDP1	#N/A
chr1:32667540-32667572	+	CCDS354.2	130.436	0.8642	TRUE	DDKKKKRSPKP	FALSE	CCDC28B	#N/A
chr8:124253551-124253583	-	CCDS6341.1	130.021	0.8868	TRUE	DSGCWLFGGEF	FALSE	C8orf76	#N/A
chr11:62439221-62439253	+	CCDS41658.1	129.906	0.9092	TRUE	DSLRKMLISVA	FALSE	UQCC3	#N/A
chr3:15248006-15248038	+	CCDS2624.1	128.143	0.695	TRUE	DATALERDAVQ	FALSE	CAPN7	#N/A
chr15:85197470-85197502	-	CCDS45339.1	128.098	0.8147	TRUE	DPGDDWLVESL	FALSE	WDR73	#N/A
chr3:108836871-108836903	-	CCDS2955.1	126.35	0.8823	TRUE	DDRYPALQRAQ	FALSE	MORC1	#N/A
chr4:84376811-84376843	-	CCDS3603.1	125.969	0.9061	TRUE	DECGSRIRRRV	FALSE	HELQ	#N/A
chr12:120662158-120662180+chr12:120703420-120703429	-	CCDS44996.1	124.306	0.7108	TRUE	DDLDALLADLE	FALSE	PXN	#N/A
chr12:120662158-120662180+chr12:120703420-120703429	-	CCDS44997.1	124.306	0.7108	TRUE	DDLDALLADLE	FALSE	PXN	#N/A
chr2:111431933-111431942+chr2:111435547-111435569	-	CCDS33273.1	123.92	0.9159	TRUE	DTPENVLQMLE	FALSE	BUB1	#N/A
chr8:76452231-76452263	+	CCDS6220.2	123.486	0.8619	TRUE	DMANYSEVLDP	FALSE	HNF4G	#N/A
chr22:50631493-50631522+chr22:50632005-50632007	+	CCDS14086.1	123.287	0.547	TRUE	DGEEQQPPHEA	FALSE	TRABD	#N/A
chr1:24746041-24746073	+	CCDS30631.1	122.995	0.8849	TRUE	DGSHSAALKLQ	FALSE	NIPAL3	#N/A
chr20:25507188-25507220	-	CCDS33452.1	122.866	0.9884	TRUE	DEEENHYVSQL	FALSE	NINL	#N/A
chr7:150033954-150033986	+	CCDS5901.1	121.89	0.7678	TRUE	DPPAEKPGEAG	FALSE	LRRC61	#N/A
chr19:56109196-56109228	-	CCDS12928.1	121.543	0.5659	TRUE	DDVPAPTPAPA	FALSE	FIZ1	#N/A
chr11:77907295-77907327	+	CCDS41693.1	121.511	0.7075	TRUE	DKILEAVVTSS	FALSE	USP35	#N/A
chr14:100789755-100789779+chr14:100792125-100792132	+	CCDS9959.1	121.249	0.7947	TRUE	DFVAGAIGGVC	FALSE	SLC25A47	#N/A
chr19:48059078-48059110	-	CCDS46133.1	120.125	0.9759	TRUE	DQYSLGDEGAL	FALSE	#N/A	#N/A
chr1:19651161-19651193	+	CCDS30618.1	119.909	0.8506	TRUE	DQALSLWFLLG	FALSE	PQLC2	#N/A
chr20:17705674-17705706	+	CCDS13129.1	117.658	0.903	TRUE	DNMSPRLRAFL	FALSE	BANF2	#N/A
chr8:107670218-107670250	+	CCDS6304.2	116.633	0.6301	TRUE	DYLTTFTEKSG	FALSE	OXR1	#N/A
chr1:109395251-109395283	-	CCDS791.2	116.623	0.8657	TRUE	DEADFSEHTTY	FALSE	AKNAD1	#N/A
chr10:105238754-105238786	-	CCDS44476.1	116.112	0.8571	TRUE	DKFRMLFQHFQ	FALSE	CALHM3	0.8
chr6:2959531-2959563	-	CCDS4479.1	115.556	0.9093	TRUE	DVLAEANGTFA	FALSE	SERPINB6	#N/A
chr9:90589326-90589358	-	CCDS35060.1	114.573	0.7249	TRUE	DQYCILGRIGE	FALSE	CDK20	#N/A
chr9:90589326-90589358	-	CCDS55324.1	114.573	0.7249	TRUE	DQYCILGRIGE	FALSE	CDK20	#N/A
chr9:90589326-90589358	-	CCDS6677.1	114.573	0.7249	TRUE	DQYCILGRIGE	FALSE	CDK20	#N/A
chr9:90589326-90589358	-	CCDS6678.1	114.573	0.7249	TRUE	DQYCILGRIGE	FALSE	CDK20	#N/A
chr21:44073980-44073993+chr21:44153466-44153484	+	CCDS42947.1	114.349	0.7086	TRUE	DAFRRAFKINE	FALSE	PDE9A	#N/A
chr5:176923478-176923510	-	CCDS4422.1	113.316	0.7394	TRUE	DSFKVVLEGPA	FALSE	PDLIM7	#N/A
chr5:176923478-176923510	-	CCDS4423.1	113.316	0.7394	TRUE	DSFKVVLEGPA	FALSE	PDLIM7	#N/A
chr5:176923478-176923510	-	CCDS4424.1	113.316	0.7394	TRUE	DSFKVVLEGPA	FALSE	PDLIM7	#N/A
chr16:103993-104025	+	CCDS10396.1	112.291	0.9554	TRUE	DVFQEGLAMVV	FALSE	SNRNP25	#N/A
chr20:62339936-62339968	+	CCDS13534.1	111.56	0.5946	TRUE	DEESLESALQT	FALSE	ZGPAT	#N/A
chr20:62339936-62339968	+	CCDS13535.1	111.56	0.5946	TRUE	DEESLESALQT	FALSE	ZGPAT	#N/A
chr21:39671187-39671219	+	CCDS13656.1	109.743	0.7925	TRUE	DAIHIGMSSTP	FALSE	KCNJ15	#N/A
chr5:176936506-176936538	-	CCDS47349.1	108.669	0.7443	TRUE	DPLETPIKDGI	FALSE	DOK3	#N/A
chr5:176936506-176936538	-	CCDS47350.1	108.669	0.7443	TRUE	DPLETPIKDGI	FALSE	DOK3	#N/A
chr19:3760227-3760259	-	CCDS12110.1	108.46	0.6762	TRUE	DFPTISRSPSG	FALSE	APBA3	#N/A
chr2:220041515-220041547	-	CCDS2433.1	108.081	0.7421	TRUE	DLTGLLLDEEG	FALSE	CNPPD1	#N/A
chr16:15069060-15069077+chr16:15091610-15091624	+	CCDS32393.1	107.176	0.7539	TRUE	DASLEKIADPT	FALSE	PDXDC1	#N/A
chr9:80912130-80912162	+	CCDS6659.1	106.467	0.9362	TRUE	DAPRQVVNFGP	FALSE	PSAT1	#N/A
chr9:80912130-80912162	+	CCDS6660.1	106.467	0.9362	TRUE	DAPRQVVNFGP	FALSE	#N/A	#N/A
chr18:61223396-61223428	+	CCDS11984.1	104.531	0.8658	TRUE	DSLVTANTKFC	FALSE	SERPINB12	#N/A
chr14:69866090-69866122	+	CCDS9795.1	104.3	0.9006	TRUE	DDFISISLLSL	FALSE	SLC39A9	#N/A
chr1:31230557-31230589	-	CCDS337.1	104.024	0.923	TRUE	DPRLSTVRQTC	FALSE	LAPTM5	#N/A
chrX:100603617-100603649	-	CCDS14481.1	103.949	0.7535	TRUE	DSSSSSSAAGL	FALSE	TIMM8A	#N/A
chr1:1262294-1262326	+	CCDS30555.1	103.323	0.738	TRUE	DDSETGFNLKV	FALSE	#N/A	#N/A
chr1:1558836-1558868	+	CCDS53264.1	103.002	0.5467	TRUE	DPDPQAGVQVG	FALSE	MIB2	#N/A
chr16:70316631-70316663	-	CCDS32474.1	102.808	0.8665	TRUE	DSTLTASEIRQ	FALSE	AARS	#N/A
chr11:117965537-117965569	+	CCDS53716.1	102.591	0.8258	TRUE	DPDSDQPLNSL	FALSE	TMPRSS4	#N/A
chr11:117965537-117965569	+	CCDS53717.1	102.591	0.8258	TRUE	DPDSDQPLNSL	FALSE	TMPRSS4	#N/A
chr13:21750581-21750613	-	CCDS31946.1	102.317	0.8948	TRUE	DPIRSFCGKLR	FALSE	SKA3	#N/A
chr13:21750581-21750613	-	CCDS53856.1	102.317	0.8948	TRUE	DPIRSFCGKLR	FALSE	SKA3	#N/A
chr9:134526311-134526336+chr9:134612792-134612798	-	CCDS48047.1	101.163	0.7972	TRUE	DTDSQRSHLSS	FALSE	RAPGEF1	#N/A
chr7:5569253-5569285	-	CCDS5341.1	98.3893	0.6521	TRUE	DDDIAALVVDN	FALSE	ACTB	#N/A
chr19:39384133-39384165	-	CCDS46069.1	97.9234	0.6505	TRUE	DFLRNLFSQTL	FALSE	#N/A	#N/A
chr9:139886899-139886931	+	CCDS7020.1	97.9071	0.677	TRUE	DPLSPPLCTLP	FALSE	C9orf142	#N/A
chr10:62671265-62671297	-	CCDS7261.1	97.7476	0.946	TRUE	DADMDYERPNV	FALSE	RHOBTB1	#N/A
chr2:238536291-238536323	+	CCDS46551.1	97.5012	0.4092	TRUE	DMGTQGSGRKR	FALSE	LRRFIP1	#N/A
chr3:66271524-66271553+chr3:66286968-66286970	+	CCDS2905.2	96.8639	0.8576	TRUE	DRPGFVAALVA	FALSE	SLC25A26	#N/A
chr13:92051304-92051336	+	CCDS9468.1	96.5074	0.6897	TRUE	DAQTWPVGFRC	FALSE	GPC5	#N/A
chr4:1722529-1722561	-	CCDS3351.1	96.4392	0.6375	TRUE	DSPEVTFTLAY	FALSE	TMEM129	#N/A
chr4:1722529-1722561	-	CCDS46998.1	96.4392	0.6375	TRUE	DSPEVTFTLAY	FALSE	TMEM129	#N/A
chr3:38991818-38991850	-	CCDS33737.1	95.964	0.7629	TRUE	DDRCYPVIFPD	FALSE	SCN11A	#N/A
chr9:108456945-108456977	+	CCDS6768.1	95.1121	0.8306	TRUE	DSPWDELALAF	FALSE	TMEM38B	#N/A
chr6:33359766-33359774+chr6:33365806-33365829	+	CCDS34430.1	95.0155	0.8352	TRUE	DPQRSPLLEVK	FALSE	KIFC1	#N/A
chr6:34855699-34855731	-	CCDS4797.1	94.6626	0.9555	TRUE	DDAHESPSDKG	FALSE	TAF11	#N/A
chr19:39108500-39108532	-	CCDS42564.1	93.8084	0.5232	TRUE	DVVDPDIFNRD	FALSE	MAP4K1	#N/A
chr9:95896464-95896496	-	CCDS6703.1	92.6986	0.6356	TRUE	DSGTEEYELNG	FALSE	NINJ1	#N/A
chr19:1491272-1491304	+	CCDS12070.1	92.0284	0.5956	TRUE	DGLRQRVEHFL	FALSE	REEP6	#N/A
chr5:167913507-167913539	+	CCDS4367.1	90.7351	0.8203	TRUE	DVLVSECSARL	FALSE	RARS	#N/A
chr6:167040472-167040504	-	CCDS5294.1	88.2111	0.6284	TRUE	DLSMKKFAVRR	FALSE	RPS6KA2	#N/A
chr5:893117-893149	+	CCDS3858.1	87.9117	0.5119	TRUE	DEAVGDLKQAL	FALSE	TRIP13	#N/A
chr12:117348846-117348878	+	CCDS44988.1	86.9784	0.7459	TRUE	DDYSLDEFRRR	FALSE	FBXW8	#N/A
chr12:117348846-117348878	+	CCDS9182.1	86.9784	0.7459	TRUE	DDYSLDEFRRR	FALSE	FBXW8	#N/A
chr10:113941507-113941539	-	CCDS7570.1	86.9517	0.9196	TRUE	DESALTLGTID	FALSE	GPAM	#N/A
chr11:581516-581548	+	CCDS44507.1	86.656	0.8096	TRUE	DDDSLDELVAR	FALSE	PHRF1	#N/A
chr9:116175777-116175809	+	CCDS6796.1	86.575	0.9073	TRUE	DLPDESQWDET	FALSE	C9orf43	#N/A
chr15:43585804-43585829+chr15:43594439-43594445	-	CCDS32213.1	86.2128	0.8346	TRUE	DQVATLRLESV	FALSE	TGM7	#N/A
chr20:30102358-30102390	+	CCDS13182.1	86.0764	0.6947	TRUE	DSALSDPHNGS	FALSE	HM13	#N/A
chr20:30102358-30102390	+	CCDS13183.1	86.0764	0.6947	TRUE	DSALSDPHNGS	FALSE	HM13	#N/A
chr20:30102358-30102390	+	CCDS42861.1	86.0764	0.6947	TRUE	DSALSDPHNGS	FALSE	HM13	#N/A
chr17:45000562-45000587+chr17:45006886-45006892	+	CCDS11507.1	85.4461	0.931	TRUE	DPLFQQTHKQV	FALSE	GOSR2	#N/A
chr17:45000562-45000587+chr17:45006886-45006892	+	CCDS42355.1	85.4461	0.931	TRUE	DPLFQQTHKQV	FALSE	GOSR2	#N/A
chr17:45000562-45000587+chr17:45006886-45006892	+	CCDS45719.1	85.4461	0.931	TRUE	DPLFQQTHKQV	FALSE	GOSR2	#N/A
chr16:82034428-82034460	-	CCDS42205.1	85.3307	0.872	TRUE	DPKRSQKESVL	FALSE	SDR42E1	#N/A
chr5:72858671-72858703	-	CCDS4020.1	84.664	0.7522	TRUE	DTSTNLDIGAQ	FALSE	ANKRA2	#N/A
chr7:97911111-97911143	+	CCDS55133.1	84.0696	0.4968	TRUE	DHKPLLQERPP	FALSE	BRI3	#N/A
chr7:97911111-97911143	+	CCDS5656.1	84.0696	0.4968	TRUE	DHKPLLQERPP	FALSE	BRI3	#N/A
chr20:62697841-62697873	+	CCDS13554.1	82.9192	0.7526	TRUE	DLLRELKAMPI	FALSE	TCEA2	#N/A
chr1:10725609-10725628+chr1:10753931-10753943	-	CCDS120.2	80.5735	0.575	TRUE	DLGTAEGTRCT	FALSE	CASZ1	#N/A
chr1:10725609-10725628+chr1:10753931-10753943	-	CCDS41246.1	80.5735	0.575	TRUE	DLGTAEGTRCT	FALSE	CASZ1	#N/A
chr12:113376339-113376371	+	CCDS44981.1	79.6656	0.5108	TRUE	DLYSTPAAALD	FALSE	OAS3	#N/A
chr3:52811635-52811667	+	CCDS2864.1	79.6084	0.7714	TRUE	DGAMGPRGLLL	FALSE	ITIH1	#N/A
chr7:30721861-30721893	-	CCDS5429.1	79.0204	0.7924	TRUE	DAALLHSLLEA	FALSE	CRHR2	#N/A
chr11:2482943-2482944+chr11:2549158-2549188	+	CCDS31342.1	78.8623	0.665	TRUE	DFLIVLVCLIF	FALSE	KCNQ1	#N/A
chr10:134755953-134755985	-	CCDS7672.2	78.8116	0.6373	TRUE	DLVITQELARA	FALSE	C10orf93	#N/A
chr14:35515742-35515774	+	CCDS41944.1	78.0499	0.7703	TRUE	DQEPVGGVERG	FALSE	FAM177A1	#N/A
chr6:160327991-160328023	+	CCDS5272.1	77.9945	0.8383	TRUE	DGSNVTSFVVE	FALSE	MAS1	#N/A
chr22:20861969-20862001	+	CCDS13781.1	77.9053	0.8508	TRUE	DVSGQETDWRS	FALSE	MED15	#N/A
chr22:20861969-20862001	+	CCDS33602.1	77.9053	0.8508	TRUE	DVSGQETDWRS	FALSE	MED15	#N/A
chr12:30848546-30848578	-	CCDS8719.1	77.1817	0.6365	TRUE	DLNRIIQALKG	FALSE	IPO8	#N/A
chr6:32139238-32139270	-	CCDS4744.1	76.0113	0.8092	TRUE	DLWPGAWMLLL	FALSE	AGPAT1	#N/A
chr3:125787027-125787059	-	CCDS33842.1	75.6543	0.609	TRUE	DGTETRQRRLD	FALSE	SLC41A3	#N/A
chr3:125787027-125787059	-	CCDS33843.1	75.6543	0.609	TRUE	DGTETRQRRLD	FALSE	SLC41A3	#N/A
chr3:125787027-125787059	-	CCDS43144.1	75.6543	0.609	TRUE	DGTETRQRRLD	FALSE	SLC41A3	#N/A
chr13:99948364-99948396	-	CCDS9492.1	75.1849	0.8868	TRUE	DIQMANNFTPP	FALSE	GPR183	#N/A
chr16:27561176-27561208	-	CCDS32414.1	74.8728	0.6728	TRUE	DALESLLDEVA	FALSE	GTF3C1	#N/A
chr22:50765382-50765414	-	CCDS46732.1	74.7105	0.6321	TRUE	DALLGTGPRRA	FALSE	DENND6B	#N/A
chr11:65154511-65154543	+	CCDS8102.1	73.7991	0.8227	TRUE	DGTEGSAGQPG	FALSE	FRMD8	#N/A
chr14:91883999-91884031	-	CCDS45151.1	73.6293	0.569	TRUE	DVTVSELLELF	FALSE	CCDC88C	#N/A
chr15:73660576-73660608	-	CCDS10248.1	73.506	0.4938	TRUE	DKLPPSMRKRL	FALSE	HCN4	#N/A
chr6:43612839-43612871	+	CCDS4905.1	73.4278	0.712	TRUE	DADSLLLSLEL	FALSE	RSPH9	#N/A
chr6:43612839-43612871	+	CCDS55005.1	73.4278	0.712	TRUE	DADSLLLSLEL	FALSE	RSPH9	#N/A
chr6:128841468-128841500	-	CCDS47473.1	73.2816	0.5775	TRUE	DTTAAAALPAF	FALSE	PTPRK	#N/A
chr6:128841468-128841500	-	CCDS5137.1	73.2816	0.5775	TRUE	DTTAAAALPAF	FALSE	PTPRK	#N/A
chr10:27444359-27444391	+	CCDS53502.1	73.059	0.9173	TRUE	DPTAGSKKEPG	FALSE	MASTL	#N/A
chr10:27444359-27444391	+	CCDS53503.1	73.059	0.9173	TRUE	DPTAGSKKEPG	FALSE	MASTL	#N/A
chr10:27444359-27444391	+	CCDS7153.1	73.059	0.9173	TRUE	DPTAGSKKEPG	FALSE	MASTL	#N/A
chr14:64749668-64749700	-	CCDS32096.1	72.9556	0.8616	TRUE	DIKNSPSSLNS	FALSE	ESR2	#N/A
chr14:64749668-64749700	-	CCDS9762.1	72.9556	0.8616	TRUE	DIKNSPSSLNS	FALSE	ESR2	#N/A
chr10:27793302-27793334	+	CCDS7155.1	72.308	0.8578	TRUE	DEDVLTTLKIL	FALSE	RAB18	#N/A
chr6:74072456-74072488	+	CCDS34484.1	72.2065	0.7235	TRUE	DAPRRFPTLVQ	FALSE	KHDC3L	#N/A
chr15:91769497-91769529	+	CCDS10370.1	71.1814	0.8905	TRUE	DDYKYQDNYGG	FALSE	SV2B	#N/A
chr1:110613199-110613231	-	CCDS819.1	70.7105	0.6519	TRUE	DPEHCAPFRVG	FALSE	ALX3	#N/A
chr19:17530948-17530980	+	CCDS12359.1	70.0912	0.7075	TRUE	DPVPGTDSAPL	FALSE	MVB12A	#N/A
chr8:18079560-18079592	+	CCDS6007.1	69.4681	0.6238	TRUE	DIEAYLERIGY	FALSE	NAT1	#N/A
chr19:35842458-35842490	+	CCDS12458.1	69.0119	0.743	TRUE	DLPPQLSFGLY	FALSE	FFAR1	#N/A
chr17:71165462-71165494	+	CCDS11691.1	68.8037	0.871	TRUE	DMADEPLNGSH	FALSE	SSTR2	#N/A
chr4:41615095-41615115+chr4:41615483-41615494	+	CCDS47047.1	68.6759	0.9162	TRUE	DSERQVKDTDD	FALSE	LIMCH1	#N/A
chr4:41615095-41615115+chr4:41615483-41615494	+	CCDS54765.1	68.6759	0.9162	TRUE	DSERQVKDTDD	FALSE	LIMCH1	#N/A
chr5:10354014-10354029+chr5:10377910-10377926	+	CCDS34135.1	68.0609	0.632	TRUE	DTAEEDICRVC	FALSE	MARCH6	#N/A
chr20:24523737-24523769	+	CCDS13164.1	67.9525	0.8955	TRUE	DGIIEQKSMLV	FALSE	SYNDIG1	#N/A
chr20:54963218-54963250	-	CCDS13451.1	67.5334	0.77	TRUE	DRSKENCISGP	FALSE	AURKA	#N/A
chr3:50655000-50655032	+	CCDS2832.1	67.1768	0.7969	TRUE	DGETAEEQGGP	FALSE	MAPKAPK3	#N/A
chr11:4626699-4626731	-	CCDS31356.1	66.2301	0.7755	TRUE	DPTALVEAIVE	FALSE	TRIM68	#N/A
chrX:53111684-53111716	+	CCDS14350.1	64.5249	0.7202	TRUE	DRPDEGPPAKT	FALSE	TSPYL2	#N/A
chr3:49840823-49840855	+	CCDS2804.1	64.1795	0.7196	TRUE	DMHSARLDSFL	FALSE	FAM212A	#N/A
chr15:89790882-89790914	+	CCDS10349.2	63.5337	0.9249	TRUE	DQKILSLAAEK	FALSE	FANCI	#N/A
chr15:89790882-89790914	+	CCDS45346.1	63.5337	0.9249	TRUE	DQKILSLAAEK	FALSE	FANCI	#N/A
chr16:81045548-81045580	+	CCDS10931.1	61.6603	0.8824	TRUE	DETVAEFIKRT	FALSE	CENPN	#N/A
chr16:81045548-81045580	+	CCDS42199.1	61.6603	0.8824	TRUE	DETVAEFIKRT	FALSE	CENPN	#N/A
chr16:81045548-81045580	+	CCDS42200.1	61.6603	0.8824	TRUE	DETVAEFIKRT	FALSE	CENPN	#N/A
chr1:6556598-6556629+chr1:6557380-6557380	-	CCDS41241.1	61.1541	0.7376	TRUE	DDQSPAEKKGL	FALSE	PLEKHG5	#N/A
chr19:19383989-19384021	-	CCDS42528.1	60.2385	0.6932	TRUE	DIPPLAGKIAA	FALSE	TM6SF2	#N/A
chr4:99182720-99182720+chr4:99214559-99214590	+	CCDS43253.1	59.6125	0.8659	TRUE	DNLSDTLKKLK	FALSE	RAP1GDS1	#N/A
chr4:99182720-99182720+chr4:99214559-99214590	+	CCDS43254.1	59.6125	0.8659	TRUE	DNLSDTLKKLK	FALSE	RAP1GDS1	#N/A
chr12:133398679-133398711	-	CCDS53846.1	59.5651	0.8431	TRUE	DGASAEQDGLQ	FALSE	GOLGA3	#N/A
chr12:133398679-133398711	-	CCDS9281.1	59.5651	0.8431	TRUE	DGASAEQDGLQ	FALSE	GOLGA3	#N/A
chr1:169454969-169455001	-	CCDS1280.1	59.2216	0.7209	TRUE	DVPGPVSRRAA	FALSE	SLC19A2	#N/A
chr19:6270747-6270770+chr19:6279784-6279792	-	CCDS12160.1	58.8445	0.69	TRUE	DNQCTVQVRLE	FALSE	MLLT1	#N/A
chrX:134166417-134166449	+	CCDS43997.1	58.6024	0.7897	TRUE	DGRVQLIKALL	FALSE	FAM127A	#N/A
chr2:242811912-242811944	+	CCDS42843.1	58.4985	0.427	TRUE	DRAGADMWAST	FALSE	RTP5	#N/A
chr5:148756574-148756588+chr5:148758768-148758785	-	CCDS4297.1	58.3183	0.834	TRUE	DWPHNLLFLLT	FALSE	IL17B	#N/A
chrX:15526480-15526512	+	CCDS14168.1	57.9245	0.892	TRUE	DTKSILEELLL	FALSE	BMX	#N/A
chr6:109466428-109466460	+	CCDS5071.1	57.7842	0.8391	TRUE	DSELMHSIVGS	FALSE	CEP57L1	#N/A
chr11:3877504-3877536	+	CCDS7749.1	57.4645	0.7177	TRUE	DVCVRLALWLL	FALSE	STIM1	#N/A
chr21:44073980-44073993+chr21:44108027-44108045	+	CCDS42942.1	55.809	0.6635	TRUE	DAFRRNTTISL	FALSE	PDE9A	#N/A
chr21:44073980-44073993+chr21:44108027-44108045	+	CCDS42943.1	55.809	0.6635	TRUE	DAFRRNTTISL	FALSE	PDE9A	#N/A
chr21:44073980-44073993+chr21:44108027-44108045	+	CCDS42944.1	55.809	0.6635	TRUE	DAFRRNTTISL	FALSE	PDE9A	#N/A
chr13:47470006-47470038	-	CCDS9405.1	55.5277	0.8562	TRUE	DILCEENTSLS	FALSE	HTR2A	#N/A
chrX:134186103-134186135	-	CCDS43998.1	55.5173	0.4713	TRUE	DGRVQLMKALL	FALSE	FAM127B	#N/A
chr11:9597504-9597536	+	CCDS44536.1	55.2258	0.6925	TRUE	DTEKSGKREFD	FALSE	WEE1	#N/A
chr7:35733905-35733937	-	CCDS5446.1	53.5425	0.7299	TRUE	DQSGMEIPVTL	FALSE	HERPUD2	#N/A
chr7:87104746-87104778	-	CCDS5605.1	53.3368	0.6041	TRUE	DLEAAKNGTAW	FALSE	ABCB4	#N/A
chr7:87104746-87104778	-	CCDS5606.1	53.3368	0.6041	TRUE	DLEAAKNGTAW	FALSE	ABCB4	#N/A
chr7:87104746-87104778	-	CCDS5607.1	53.3368	0.6041	TRUE	DLEAAKNGTAW	FALSE	ABCB4	#N/A
chr1:153941005-153941037	+	CCDS1056.1	53.1196	0.8089	TRUE	DLGIPDLLDAW	FALSE	CREB3L4	#N/A
chr12:56075542-56075574	+	CCDS8887.2	53.0729	0.8363	TRUE	DILVPLLQLLV	FALSE	#N/A	#N/A
chr5:150175006-150175038	+	CCDS47312.2	52.7733	0.9393	TRUE	DAVSQVPMEVV	FALSE	SMIM3	#N/A
chr11:118484555-118484587	+	CCDS44750.1	51.2816	0.9058	TRUE	DALNRNQIGPG	FALSE	PHLDB1	0.899
chr11:118484555-118484587	+	CCDS8401.1	51.2816	0.9058	TRUE	DALNRNQIGPG	FALSE	PHLDB1	0.899
chr7:6620196-6620228	+	CCDS5352.1	51.0085	0.8832	TRUE	DFLVLFLFYLA	FALSE	ZDHHC4	#N/A
chr3:153839785-153839817	+	CCDS46938.1	50.8796	0.7022	TRUE	DGESEVDFSSN	FALSE	ARHGEF26	#N/A
chr20:61436215-61436247	+	CCDS13504.1	50.6789	0.5267	TRUE	DDPDCDSTWEE	FALSE	OGFR	#N/A
chr4:90756783-90756815	-	CCDS3634.1	50.5861	0.8596	TRUE	DVFMKGLSKAK	FALSE	SNCA	#N/A
chr4:90756783-90756815	-	CCDS43252.1	50.5861	0.8596	TRUE	DVFMKGLSKAK	FALSE	SNCA	#N/A
chr16:89238243-89238275	+	CCDS10976.1	50.5013	0.5609	TRUE	DAAFLLVLGLL	FALSE	CDH15	#N/A
chr17:35687304-35687336	-	CCDS11317.1	50.1448	0.9225	TRUE	DEPSPLAQPLE	FALSE	ACACA	#N/A
chr14:45415096-45415128	-	CCDS9680.1	49.6816	0.9211	TRUE	DHTSPTYMLAN	FALSE	KLHL28	#N/A
chr5:140044501-140044533	+	CCDS4235.1	49.5629	0.9025	TRUE	DRTCEERPAED	FALSE	WDR55	#N/A
chr13:99174071-99174103	-	CCDS9488.1	49.231	0.6225	TRUE	DSRAQLWGLAL	FALSE	STK24	#N/A
chr7:99032830-99032862	-	CCDS34691.1	49.0543	0.8881	TRUE	DFVRLARLFAR	FALSE	PTCD1	#N/A
chr19:12577632-12577664	-	CCDS42504.1	48.3236	0.6385	TRUE	DSVVFEDVAVN	FALSE	ZNF709	#N/A
chr9:139838500-139838532	-	CCDS7014.1	48.1167	0.6438	TRUE	DEGGTPLLPDS	FALSE	FBXW5	#N/A
chr20:2674307-2674339	+	CCDS46573.1	48.1042	0.4698	TRUE	DALPRSGLNLK	FALSE	EBF4	#N/A
chr1:158736437-158736469	-	CCDS30905.1	47.5404	0.8244	TRUE	DTGNWSQVAEF	FALSE	OR6N1	#N/A
chr1:6674130-6674162	+	CCDS85.1	47.2085	0.507	TRUE	DSDSCAAAFHP	FALSE	PHF13	#N/A
chr9:125377020-125377052	+	CCDS35125.1	47.1398	0.9153	TRUE	DNSNWTSVSHF	FALSE	OR1Q1	#N/A
chr7:99277484-99277516	-	CCDS55134.1	46.6119	0.4074	TRUE	DLIPNLAVETW	FALSE	CYP3A5	#N/A
chr7:99277484-99277516	-	CCDS5672.1	46.6119	0.4074	TRUE	DLIPNLAVETW	FALSE	CYP3A5	#N/A
chr17:73874594-73874626	-	CCDS32737.1	46.5846	0.648	TRUE	DGSGPFSCPIC	FALSE	TRIM47	#N/A
chr22:18226756-18226779+chr22:18232871-18232879	-	CCDS13748.1	46.0624	0.789	TRUE	DCEVNNGSSLR	FALSE	BID	#N/A
chr6:44224591-44224615+chr6:44225137-44225144	-	CCDS34462.1	46.0046	0.6085	TRUE	DARWWAVVVLA	FALSE	SLC35B2	#N/A
chr18:61582748-61582780	+	CCDS11990.1	45.7945	0.9567	TRUE	DSLATSINQFA	FALSE	SERPINB10	#N/A
chr1:241695748-241695780	+	CCDS1618.1	44.5837	0.9235	TRUE	DSSVIQRKKVA	FALSE	KMO	#N/A
chr2:182756797-182756829	+	CCDS2284.1	43.947	0.5866	TRUE	DRPLSSSAEAE	FALSE	SSFA2	#N/A
chr2:182756797-182756829	+	CCDS46467.1	43.947	0.5866	TRUE	DRPLSSSAEAE	FALSE	SSFA2	#N/A
chr10:63441004-63441036	+	CCDS7262.1	43.3409	0.8671	TRUE	DFSIIQYSKFM	FALSE	C10orf107	#N/A
chr1:158747390-158747422	-	CCDS30906.1	42.7142	0.8922	TRUE	DQYNHSSLAEF	FALSE	OR6N2	#N/A
chr2:37193571-37193603	-	CCDS1784.1	42.4582	0.5525	TRUE	DEQAGPGVFFS	FALSE	STRN	#N/A
chr11:67220160-67220192	-	CCDS8165.1	42.0564	0.9185	TRUE	DTTMEADLGAT	FALSE	GPR152	#N/A
chr1:248058892-248058924	+	CCDS31099.1	41.3428	0.927	TRUE	DGTNGSTQTHF	FALSE	OR2W3	0.7333
chr2:42396755-42396776+chr2:42472645-42472655	+	CCDS1807.1	40.9553	0.8616	TRUE	DGFAGSLDDSI	FALSE	EML4	#N/A
chr2:42396755-42396776+chr2:42472645-42472655	+	CCDS46266.1	40.9553	0.8616	TRUE	DGFAGSLDDSI	FALSE	EML4	#N/A
chr19:15575134-15575166	-	CCDS46006.1	40.6287	0.7102	TRUE	DPPSPSRTSQT	FALSE	RASAL3	#N/A
chr7:99332681-99332713	-	CCDS5673.1	40.4452	0.6025	TRUE	DLIPNLAVETW	FALSE	CYP3A7	#N/A
chr20:32848184-32848216	+	CCDS13232.1	40.401	0.9239	TRUE	DVTRLLLATLL	FALSE	ASIP	#N/A
chr12:50410463-50410495	-	CCDS8795.1	40.0942	0.9191	TRUE	DTMMLNVRNLF	FALSE	RACGAP1	#N/A
chr6:153073316-153073348	+	CCDS5240.1	39.335	0.8782	TRUE	DTRNKAQLLVL	FALSE	VIP	#N/A
chr6:153073316-153073348	+	CCDS5241.1	39.335	0.8782	TRUE	DTRNKAQLLVL	FALSE	VIP	#N/A
chr11:8933000-8933032	+	CCDS7793.1	39.2998	0.9196	TRUE	DNCLAAAALNG	FALSE	AKIP1	#N/A
chr4:130023769-130023801	+	CCDS3741.1	39.0224	0.8316	TRUE	DFKIEHTWDGF	FALSE	C4orf33	#N/A
chr13:51796641-51796673	+	CCDS9427.1	38.6722	0.5093	TRUE	DPKAGGGGEED	FALSE	FAM124A	#N/A
chr18:61255905-61255937	+	CCDS11985.1	38.6265	0.8309	TRUE	DSLGAVSTRLG	FALSE	SERPINB13	#N/A
chr1:168698377-168698409	-	CCDS1275.1	38.3043	0.7605	TRUE	DLSLLWVLLPL	FALSE	DPT	#N/A
chr9:127265639-127265671	-	CCDS6856.1	37.9269	0.6616	TRUE	DYSYDEDLDEL	FALSE	NR5A1	#N/A
chr11:120916403-120916435	+	CCDS31692.1	37.5523	0.8928	TRUE	DQPSGRSFMQV	FALSE	TBCEL	0.7809
chr22:50994799-50994831	-	CCDS46733.1	37.327	0.8872	TRUE	DDADPEERNYD	FALSE	SYCE3	#N/A
chr19:58790451-58790483	+	CCDS12974.1	37.2222	0.8191	TRUE	DPEDEGVAGVM	FALSE	ZNF8	#N/A
chr11:74800723-74800755	-	CCDS31639.1	36.9677	0.8386	TRUE	DATACNESVDG	FALSE	OR2AT4	#N/A
chr4:48485582-48485614	+	CCDS3482.1	36.6124	0.6818	TRUE	DGNDNVTLLFA	FALSE	SLC10A4	#N/A
chr14:20528207-20528239	+	CCDS32029.1	35.8384	0.6897	TRUE	DLKNGSLVTEF	FALSE	OR4L1	#N/A
chr19:47823038-47823070	+	CCDS33063.1	35.547	0.6182	TRUE	DSFNYTTPDYG	FALSE	C5AR1	#N/A
chr4:126237570-126237602	+	CCDS3732.3	35.4426	0.7737	TRUE	DLAPDRATGRP	FALSE	FAT4	#N/A
chr6:116832863-116832895	+	CCDS5108.1	35.3822	0.9445	TRUE	DAFQGILKFFL	FALSE	FAM26E	#N/A
chr7:120969350-120969382	+	CCDS5781.1	35.3727	0.8558	TRUE	DRAALLGLARL	FALSE	WNT16	#N/A
chr3:186282083-186282115	-	CCDS3276.1	35.2324	0.9191	TRUE	DQSRVLLWVKA	FALSE	TBCCD1	#N/A
chr4:141264796-141264828	+	CCDS3750.1	34.0991	0.9898	TRUE	DGSRKEEEEDS	FALSE	SCOC	#N/A
chr8:42050668-42050700	-	CCDS6126.1	33.9431	0.837	TRUE	DAMKRGLCCVL	FALSE	PLAT	#N/A
chr8:42050668-42050700	-	CCDS6127.1	33.9431	0.837	TRUE	DAMKRGLCCVL	FALSE	PLAT	#N/A
chr3:57069142-57069174	-	CCDS46854.1	33.4746	0.8412	TRUE	DSSTAMNQCSC	FALSE	ARHGEF3	#N/A
chr9:100745841-100745873	+	CCDS6732.1	33.3739	0.5078	TRUE	DMKRRIHLELR	FALSE	ANP32B	#N/A
chr8:1791569-1791601	+	CCDS34794.1	33.2794	0.4608	TRUE	DQREPLPPAPA	FALSE	ARHGEF10	#N/A
chr3:111805258-111805290	+	CCDS46887.1	32.8819	0.8553	TRUE	DLAQPSQPVDE	FALSE	C3orf52	#N/A
chr3:111805258-111805290	+	CCDS54620.1	32.8819	0.8553	TRUE	DLAQPSQPVDE	FALSE	C3orf52	#N/A
chr1:248845570-248845602	-	CCDS31125.1	32.8138	0.5063	TRUE	DNLTKVTEFLL	FALSE	OR14I1	#N/A
chr15:68724370-68724402	-	CCDS45291.1	31.7423	0.6384	TRUE	DLPRGLVVAWA	FALSE	ITGA11	#N/A
chr11:117693416-117693432+chr11:117698710-117698725	-	CCDS8385.1	30.0781	0.7155	TRUE	DRWYLGGSPKG	FALSE	FXYD2	#N/A
chr7:69064643-69064675	+	CCDS47601.1	28.913	0.637	TRUE	DGPTRGHGLRK	FALSE	AUTS2	#N/A
chr7:69064643-69064675	+	CCDS47602.1	28.913	0.637	TRUE	DGPTRGHGLRK	FALSE	AUTS2	#N/A
chr7:69064643-69064675	+	CCDS5539.1	28.913	0.637	TRUE	DGPTRGHGLRK	FALSE	AUTS2	#N/A
chr1:1114599-1114631	+	CCDS44036.1	28.4448	0.687	TRUE	DHSCTRFIHRR	FALSE	TTLL10	#N/A
chr10:96443580-96443612	+	CCDS44460.1	28.3578	0.6253	TRUE	DPAVALVLCLS	FALSE	CYP2C18	#N/A
chr10:96443580-96443612	+	CCDS7435.1	28.3578	0.6253	TRUE	DPAVALVLCLS	FALSE	CYP2C18	#N/A
chr3:46414397-46414429	+	CCDS2739.1	28.1981	0.7704	TRUE	DYQVSSPIYDI	FALSE	CCR5	#N/A
chr2:233636037-233636069	-	CCDS2498.1	27.151	0.9354	TRUE	DSSNCKVIAPL	FALSE	KCNJ13	#N/A
chr2:233636037-233636069	-	CCDS54437.1	27.151	0.9354	TRUE	DSSNCKVIAPL	FALSE	KCNJ13	#N/A
chr5:176056620-176056652	-	CCDS4406.1	27.0722	0.568	TRUE	DVFMKGLSMAK	FALSE	SNCB	#N/A
chr2:70314879-70314911	+	CCDS1898.1	26.8874	0.856	TRUE	DAGVTESGLNV	FALSE	PCBP1	#N/A
chr16:56716456-56716480+chr16:56717077-56717084	+	CCDS10768.1	26.4587	0.6152	TRUE	DPNCSCSPVGS	FALSE	MT1X	#N/A
chr11:62379055-62379068+chr11:62379908-62379926	-	CCDS8023.2	26.4061	0.6601	TRUE	DGAAGPGDGPA	FALSE	EML3	#N/A
chr10:102506021-102506053	+	CCDS41561.1	25.9658	0.6947	TRUE	DMHCKADPFSA	FALSE	PAX2	#N/A
chr10:102506021-102506053	+	CCDS53569.1	25.9658	0.6947	TRUE	DMHCKADPFSA	FALSE	PAX2	#N/A
chr10:102506021-102506053	+	CCDS7499.1	25.9658	0.6947	TRUE	DMHCKADPFSA	FALSE	PAX2	#N/A
chr5:42565980-42566012	+	CCDS3940.1	25.7087	0.9765	TRUE	DLWQLLLTLAL	FALSE	GHR	#N/A
chr11:55682023-55682055	-	CCDS31513.1	24.831	0.757	TRUE	DWENCSSLTDF	FALSE	OR5W2	#N/A
chr3:98250881-98250913	+	CCDS2931.1	24.4464	0.8466	TRUE	DPEETSVYLDY	FALSE	GPR15	#N/A
chr9:130889961-130889993	-	CCDS6891.1	23.8897	0.619	TRUE	DPAARVVRALW	FALSE	PTGES2	#N/A
chr9:131790398-131790430	-	CCDS6916.1	23.8861	0.6891	TRUE	DFNMKKLASDA	FALSE	SH3GLB2	#N/A
chr9:129376732-129376764	+	CCDS55342.1	23.5321	0.4312	TRUE	DIATGPESLER	FALSE	LMX1B	#N/A
chr9:129376732-129376764	+	CCDS55343.1	23.5321	0.4312	TRUE	DIATGPESLER	FALSE	LMX1B	#N/A
chr9:129376732-129376764	+	CCDS6866.2	23.5321	0.4312	TRUE	DIATGPESLER	FALSE	LMX1B	#N/A
chr17:2996255-2996287	-	CCDS11019.1	23.3506	0.5602	TRUE	DGGNQSEGSEF	FALSE	OR1D2	#N/A
chr16:2827096-2827128	-	CCDS32374.1	22.6201	0.5711	TRUE	DVFLMIRRHKT	FALSE	TCEB2	#N/A
chr16:2827096-2827128	-	CCDS45387.1	22.6201	0.5711	TRUE	DVFLMIRRHKT	FALSE	TCEB2	#N/A
chr1:197742044-197742062+chr1:197744269-197744282	-	CCDS41452.2	22.0513	0.642	TRUE	DCRTKANPDRT	FALSE	DENND1B	#N/A
chr7:127233911-127233943	+	CCDS34746.1	21.6516	0.8432	TRUE	DETEWIHRHPK	FALSE	FSCN3	#N/A
chrY:59106543-59106575	+	CCDS14769.4	21.1222	0.587	TRUE	DAAVTDDFQQI	FALSE	SPRY3	0.8333
chr9:19786829-19786861	-	CCDS55297.1	20.4344	0.9291	TRUE	DLQQSTTITSL	FALSE	SLC24A2	#N/A
chr9:19786829-19786861	-	CCDS6493.1	20.4344	0.9291	TRUE	DLQQSTTITSL	FALSE	SLC24A2	#N/A
chr11:56431165-56431197	+	CCDS31535.1	20.0092	0.8739	TRUE	DKENSSMVTEF	FALSE	OR5AR1	#N/A
chr8:80976812-80976828+chr8:81083660-81083675	-	CCDS47879.1	19.7536	0.7241	TRUE	DRGEQGLLRTD	FALSE	TPD52	#N/A
chr8:80976812-80976828+chr8:81083660-81083675	-	CCDS55249.1	19.7536	0.7241	TRUE	DRGEQGLLRTD	FALSE	TPD52	#N/A
chr2:202131213-202131245	+	CCDS2342.1	19.6025	0.8412	TRUE	DFSRNLYDIGE	FALSE	CASP8	#N/A
chr2:202131213-202131245	+	CCDS2343.1	19.6025	0.8412	TRUE	DFSRNLYDIGE	FALSE	CASP8	#N/A
chr2:202131213-202131245	+	CCDS2345.1	19.6025	0.8412	TRUE	DFSRNLYDIGE	FALSE	CASP8	#N/A
chr2:202131213-202131245	+	CCDS42799.1	19.6025	0.8412	TRUE	DFSRNLYDIGE	FALSE	CASP8	#N/A
chr12:85431958-85431990	+	CCDS41816.1	19.3644	0.7777	TRUE	DDDDAKLKAEI	FALSE	LRRIQ1	#N/A
chr2:241831155-241831180+chr2:241831347-241831353	-	CCDS42840.1	19.324	0.6082	TRUE	DTGSLNAASLR	FALSE	C2orf54	#N/A
chr6:42897312-42897344	+	CCDS4875.1	19.3152	0.7966	TRUE	DSMPEPASRCL	FALSE	CNPY3	#N/A
chr12:49449072-49449104	-	CCDS44873.1	19.2566	0.8049	TRUE	DSQKLAGEDKD	FALSE	KMT2D	#N/A
chr13:108922247-108922279	+	CCDS45067.1	19.1479	0.7676	TRUE	DDSTEREQSRL	FALSE	TNFSF13B	#N/A
chr13:108922247-108922279	+	CCDS9509.1	19.1479	0.7676	TRUE	DDSTEREQSRL	FALSE	TNFSF13B	#N/A
chr11:35160854-35160886	+	CCDS31455.1	18.9264	0.7447	TRUE	DKFWWHAAWGL	FALSE	CD44	#N/A
chr11:35160854-35160886	+	CCDS31456.1	18.9264	0.7447	TRUE	DKFWWHAAWGL	FALSE	CD44	#N/A
chr11:35160854-35160886	+	CCDS31457.1	18.9264	0.7447	TRUE	DKFWWHAAWGL	FALSE	CD44	#N/A
chr11:35160854-35160886	+	CCDS31458.1	18.9264	0.7447	TRUE	DKFWWHAAWGL	FALSE	CD44	#N/A
chr11:35160854-35160886	+	CCDS7897.1	18.9264	0.7447	TRUE	DKFWWHAAWGL	FALSE	CD44	#N/A
chr7:5460842-5460874	-	CCDS47534.1	18.7633	0.6208	TRUE	DGRDFGPQRSV	FALSE	TNRC18	#N/A
chr2:97508240-97508248+chr2:97509703-97509726	-	CCDS2027.1	18.6319	0.8681	TRUE	DFISIQQLVSG	FALSE	ANKRD23	#N/A
chrX:115567881-115567913	+	CCDS14570.1	18.4197	0.8424	TRUE	DKLKCPSFFKC	FALSE	SLC6A14	#N/A
chr22:42229278-42229310	+	CCDS14023.1	18.3899	0.6343	TRUE	DDSGELGGLET	FALSE	SREBF2	#N/A
chr19:45926597-45926629	-	CCDS12662.1	17.7391	0.9277	TRUE	DPGKDKEGVPQ	FALSE	ERCC1	#N/A
chr19:45926597-45926629	-	CCDS12663.1	17.7391	0.9277	TRUE	DPGKDKEGVPQ	FALSE	ERCC1	#N/A
chr19:45926597-45926629	-	CCDS54279.1	17.7391	0.9277	TRUE	DPGKDKEGVPQ	FALSE	ERCC1	#N/A
chr7:102769188-102769220	-	CCDS5729.1	17.6237	0.989	TRUE	DENESNQSLMT	FALSE	NAPEPLD	#N/A
chr22:18222154-18222186	-	CCDS13749.1	17.3231	0.8885	TRUE	DRSIPPGLVNG	FALSE	BID	#N/A
chr5:38258860-38258892	+	CCDS3924.1	16.9732	0.7758	TRUE	DLIRGVLLRLL	FALSE	EGFLAM	#N/A
chr15:81616405-81616437	-	CCDS10318.1	16.7622	0.8611	TRUE	DPALAAQMSEA	FALSE	STARD5	#N/A
chr18:8609729-8609761	+	CCDS42410.1	16.3909	0.4467	TRUE	DPGAALQRRAG	FALSE	RAB12	#N/A
chr5:63257511-63257543	-	CCDS34168.1	16.2604	0.674	TRUE	DVLSPGQGNNT	FALSE	HTR1A	#N/A
chr4:164271429-164271461	+	CCDS3804.1	16.2189	0.8561	TRUE	DLELDEYYNKT	FALSE	NPY5R	#N/A
chrX:65835827-65835859	-	CCDS14386.1	15.8862	0.6442	TRUE	DCQENEYWDQW	FALSE	EDA2R	#N/A
chr11:113186983-113187015	+	CCDS8360.2	15.7797	0.8286	TRUE	DADKEKDLQKF	FALSE	#N/A	#N/A
chr3:136649406-136649436+chr3:136664425-136664426	+	CCDS54644.1	15.0851	0.8699	TRUE	DWLNVFKDFFS	FALSE	NCK1	#N/A
chr21:44073980-44073993+chr21:44119078-44119096	+	CCDS42945.1	14.5151	0.605	TRUE	DAFRSTPYKVR	FALSE	PDE9A	#N/A
chr21:44073980-44073993+chr21:44119078-44119096	+	CCDS42946.1	14.5151	0.605	TRUE	DAFRSTPYKVR	FALSE	PDE9A	#N/A
chrX:102884848-102884880	+	CCDS35358.1	14.4381	0.8942	TRUE	DKPRKENEEEP	FALSE	TCEAL1	#N/A
chr1:108735208-108735240	-	CCDS786.1	13.9325	0.6779	TRUE	DSLYGDLFWYL	FALSE	SLC25A24	#N/A
chr4:106816813-106816845	+	CCDS34046.1	13.3768	0.5085	TRUE	DFLLALVLVSS	FALSE	NPNT	#N/A
chr4:106816813-106816845	+	CCDS54784.1	13.3768	0.5085	TRUE	DFLLALVLVSS	FALSE	NPNT	#N/A
chr4:106816813-106816845	+	CCDS54785.1	13.3768	0.5085	TRUE	DFLLALVLVSS	FALSE	NPNT	#N/A
chr4:106816813-106816845	+	CCDS54786.1	13.3768	0.5085	TRUE	DFLLALVLVSS	FALSE	NPNT	#N/A
chr4:106816813-106816845	+	CCDS54787.1	13.3768	0.5085	TRUE	DFLLALVLVSS	FALSE	NPNT	#N/A
chr14:20483317-20483349	-	CCDS32027.1	13.2642	0.6913	TRUE	DPQNYSLVSEF	FALSE	OR4K14	#N/A
chr5:176562108-176562140	+	CCDS4412.1	12.5298	0.9021	TRUE	DQTCELPRRNC	FALSE	NSD1	#N/A
chr22:37603807-37603839	-	CCDS13944.1	12.3716	0.8578	TRUE	DMLHPSSVSTT	FALSE	SSTR3	#N/A
chrX:114844566-114844598	+	CCDS14568.1	12.2172	0.7849	TRUE	DEMATTQISKD	FALSE	PLS3	#N/A
chr19:53619666-53619686+chr19:53625657-53625668	-	CCDS54313.1	12.0132	0.4323	TRUE	DGDGLTFRDVA	FALSE	ZNF415	#N/A
chr2:20867003-20867035	+	CCDS1701.1	9.8118	0.4355	TRUE	DLSAAAALCLW	FALSE	GDF7	#N/A
chr3:172835486-172835518	-	CCDS3221.1	9.6345	0.8486	TRUE	DAGSSRSLENA	FALSE	SPATA16	#N/A
chr12:71833864-71833896	+	CCDS9000.1	9.349	0.686	TRUE	DTSRLGVLLSL	FALSE	LGR5	#N/A
chr2:55254581-55254613	-	CCDS1852.1	9.0625	0.9164	TRUE	DLKEQPGNTIS	FALSE	RTN4	#N/A
chr17:39041402-39041434	-	CCDS11379.1	8.7372	0.8472	TRUE	DFSRRSFHRSL	FALSE	KRT20	#N/A
chr7:137761268-137761300	+	CCDS55169.1	8.4614	0.906	TRUE	DLSAASHRIPL	FALSE	AKR1D1	#N/A
chr7:137761268-137761300	+	CCDS55170.1	8.4614	0.906	TRUE	DLSAASHRIPL	FALSE	AKR1D1	#N/A
chr7:137761268-137761300	+	CCDS5846.1	8.4614	0.906	TRUE	DLSAASHRIPL	FALSE	AKR1D1	#N/A
chr14:22133300-22133332	+	CCDS41916.1	7.169	0.7487	TRUE	DSLNQTRVTEF	FALSE	OR4E2	#N/A
chr1:11728719-11728751	+	CCDS133.1	5.3158	0.7281	TRUE	DAPHSKAALDS	FALSE	FBXO6	#N/A
chr17:9548953-9548985	+	CCDS45610.1	4.9124	0.4925	TRUE	DLGPGDAAGGG	FALSE	USP43	#N/A
chr2:21001188-21001220	-	CCDS1702.1	4.5943	0.946	TRUE	DSELKEEIPVH	FALSE	LDAH	#N/A
chr7:140302162-140302194	-	CCDS43659.1	4.4947	0.8871	TRUE	DMFSLDMIISD	FALSE	DENND2A	#N/A
chr14:77889197-77889229	-	CCDS45142.1	4.0544	0.922	TRUE	DMLQDLESLQF	FALSE	NOXRED1	#N/A
chr19:1969775-1969807	+	CCDS12077.1	3.7916	0.6366	TRUE	DFDKKGGKGET	FALSE	CSNK1G2	#N/A
chr2:21266782-21266814	-	CCDS1703.1	3.7632	0.5286	TRUE	DPPRPALLALL	FALSE	APOB	#N/A
chr18:51880908-51880940	-	CCDS11955.1	3.4025	0.863	TRUE	DFKAIAQQTAQ	FALSE	STARD6	#N/A
chr12:101603591-101603623	-	CCDS9080.1	3.0567	0.8103	TRUE	DTPRGIGTFVV	FALSE	SLC5A8	#N/A
chr9:137534037-137534069	+	CCDS6982.1	2.4209	0.4272	TRUE	DVHTRWKARSA	FALSE	COL5A1	#N/A
chr7:95115287-95115319	+	CCDS5641.1	2.2302	0.9706	TRUE	DGTTAPVTKSG	FALSE	ASB4	#N/A
chr7:95115287-95115319	+	CCDS5642.1	2.2302	0.9706	TRUE	DGTTAPVTKSG	FALSE	ASB4	#N/A
chr2:86947794-86947826	+	CCDS1991.1	2.1529	0.5298	TRUE	DQCVTVERELE	FALSE	RMND5A	#N/A
chr11:70049569-70049601	+	CCDS8196.1	1.8262	0.6691	TRUE	DPFLVLLHSVS	FALSE	FADD	#N/A
chrX:84502582-84502614	+	CCDS35344.1	0.8081	0.7325	TRUE	DSGGGSLGLHT	FALSE	ZNF711	#N/A
chr19:17932280-17932312	-	CCDS12365.1	0.5467	0.4839	TRUE	DPRLPAWALVL	FALSE	INSL3	#N/A
chr1:166944470-166944502	-	CCDS1256.1	0.4053	0.4435	TRUE	DRVLLRWISLF	FALSE	ILDR2	#N/A
chr13:21750581-21750613	-	CCDS53856.1	102.317	0.8948	ok	DPIRSFCGKLR	FALSE	SKA3	#N/A
chr13:52730291-52730323	-	CCDS53871.1	140.656	0.9432	ok	DDYMVLRMIGE	TRUE	NEK3	#N/A
chr14:61201584-61201616	+	CCDS53899.1	164.798	0.8882	ok	DDQGCPRCKTT	FALSE	MNAT1	#N/A
chr14:105865681-105865713	+	CCDS53916.1	-32.1438	0.471	ok	DSRKLSPRGKK	FALSE	TEX22	#N/A
chr15:49329955-49329966+chr15:49338473-49338493	-	CCDS53942.1	150.195	0.8581	ok	DRAPTEQNVKL	TRUE	SECISBP2L	#N/A
chr15:94841498-94841530	+	CCDS53975.1	222.507	0.7451	ok	DLDKPSVWGSL	TRUE	MCTP2	#N/A
chr16:4837611-4837643	-	CCDS53987.1	90.7183	0.8164	ok	DPLRRSPSPCL	TRUE	SEPT12	#N/A
chr7:27135496-27135528	-	CCDS5401.1	22.1935	0.7674	ok	DNARMNSFLEY	TRUE	HOXA1	#N/A
chr16:66600420-66600452	+	CCDS54019.1	-114.386	0.6224	ok	DPEHAKPESSE	FALSE	CMTM1	#N/A
chr7:27135496-27135528	-	CCDS5402.2	22.1935	0.7674	ok	DNARMNSFLEY	TRUE	HOXA1	#N/A
chr16:66600420-66600452	+	CCDS54020.1	-114.386	0.6224	ok	DPEHAKPESSE	FALSE	CMTM1	#N/A
chr16:66600420-66600452	+	CCDS54021.1	-114.386	0.6224	ok	DPEHAKPESSE	FALSE	CMTM1	#N/A
chr17:28270649-28270667+chr17:28295809-28295822	+	CCDS54103.1	-76.7854	0.8552	ok	DEIKSQELNLE	FALSE	EFCAB5	#N/A
chr7:27224728-27224760	-	CCDS5411.1	4.8367	0.9106	ok	DFDERGPCSSN	TRUE	HOXA11	#N/A
chr17:48638824-48638856	+	CCDS54142.1	43.8744	0.5193	ok	DEEEDGAGAEE	TRUE	CACNA1G	#N/A
chr17:48638824-48638856	+	CCDS54143.1	43.8744	0.5193	ok	DEEEDGAGAEE	TRUE	CACNA1G	#N/A
chr17:48638824-48638856	+	CCDS54144.1	43.8744	0.5193	ok	DEEEDGAGAEE	TRUE	CACNA1G	#N/A
chr17:48638824-48638856	+	CCDS54145.1	43.8744	0.5193	ok	DEEEDGAGAEE	TRUE	CACNA1G	#N/A
chr17:48638824-48638856	+	CCDS54146.1	43.8744	0.5193	ok	DEEEDGAGAEE	TRUE	#N/A	#N/A
chr17:73643460-73643492	+	CCDS54166.1	-129.426	0.8429	ok	DQLVFKETIWN	FALSE	SMIM6	#N/A
chr18:46468912-46468925+chr18:46474754-46474772	-	CCDS54186.1	22.3656	0.7134	ok	DFLKPTADCPD	TRUE	SMAD7	#N/A
chr7:30174756-30174788	+	CCDS5425.2	57.7972	0.511	ok	DFQQLADVAEK	TRUE	#N/A	#N/A
chr19:45926597-45926629	-	CCDS54279.1	17.7391	0.9277	ok	DPGKDKEGVPQ	FALSE	ERCC1	#N/A
chr7:30721861-30721893	-	CCDS5429.1	79.0204	0.7924	ok	DAALLHSLLEA	FALSE	CRHR2	#N/A
chr19:51845343-51845375	-	CCDS54300.1	-145.423	0.728	ok	DNPQALPLFLL	FALSE	VSIG10L	#N/A
chr19:53619666-53619686+chr19:53625657-53625668	-	CCDS54313.1	12.0132	0.4323	ok	DGDGLTFRDVA	FALSE	ZNF415	#N/A
chr7:31003687-31003719	+	CCDS5432.1	-73.16	0.73	ok	DRRMWGAHVFC	TRUE	GHRHR	#N/A
chr2:10186289-10186321	+	CCDS54333.1	162.458	0.802	ok	DICESILERKR	TRUE	KLF11	#N/A
chr2:33359808-33359840	+	CCDS54344.1	-24.3373	0.7994	ok	DTKLMCLLFFF	FALSE	LTBP1	#N/A
chr2:33359808-33359840	+	CCDS54345.1	-24.3373	0.7994	ok	DTKLMCLLFFF	FALSE	LTBP1	#N/A
chr2:44573446-44573478	-	CCDS54353.1	73.3447	0.9	ok	DAFEKVRTKLE	TRUE	PREPL	#N/A
chr2:47382355-47382387	-	CCDS54356.1	-62.3109	0.6903	ok	DQPAVATASTS	FALSE	C2orf61	#N/A
chr2:73466900-73466924+chr2:73467565-73467572	+	CCDS54367.1	128.909	0.9544	ok	DKLIVDGRGKA	TRUE	CCT7	#N/A
chr2:86491153-86491164+chr2:86564602-86564622	-	CCDS54372.1	19.1994	0.6157	ok	DHLQAGGVKWM	TRUE	REEP1	#N/A
chr2:233636037-233636069	-	CCDS54437.1	27.151	0.9354	ok	DSSNCKVIAPL	FALSE	KCNJ13	#N/A
chr7:35733905-35733937	-	CCDS5446.1	53.5425	0.7299	ok	DQSGMEIPVTL	FALSE	HERPUD2	#N/A
chr7:36429639-36429653+chr7:36435875-36435892	+	CCDS5447.1	171.537	0.7963	ok	DPFTEKLLERT	TRUE	ANLN	#N/A
chr21:33078665-33078670+chr21:33103976-33104002	-	CCDS54482.1	34.7163	0.6882	ok	DAVNAFNQELF	TRUE	SCAF4	#N/A
chr22:31884669-31884701	-	CCDS54520.1	-31.6028	0.8114	ok	DRRSMGETESG	FALSE	EIF4ENIF1	#N/A
chr22:37163365-37163397	-	CCDS54522.1	103.168	0.6478	ok	DLVVKTVPVPD	TRUE	IFT27	#N/A
chr3:52183957-52183989	-	CCDS54591.1	132.436	0.8144	ok	DSCLMVWHMKP	TRUE	POC1A	#N/A
chr3:111805258-111805290	+	CCDS54620.1	32.8819	0.8553	ok	DLAQPSQPVDE	FALSE	C3orf52	#N/A
chr3:122277294-122277314+chr3:122278453-122278464	-	CCDS54633.1	-191.377	0.9082	ok	DFSMVAGAAAY	FALSE	PARP9	#N/A
chr3:122277294-122277314+chr3:122278453-122278464	-	CCDS54634.1	-191.377	0.9082	ok	DFSMVAGAAAY	FALSE	PARP9	#N/A
chr3:129147296-129147328	-	CCDS54638.1	-114.05	0.7369	ok	DDDYEAYHSLF	FALSE	EFCAB12	#N/A
chr3:135745890-135745922	+	CCDS54642.1	42.1958	0.907	ok	DIEEQKADIYE	TRUE	PPP2R3A	#N/A
chr3:136649406-136649436+chr3:136664425-136664426	+	CCDS54644.1	15.0851	0.8699	ok	DWLNVFKDFFS	FALSE	NCK1	#N/A
chr3:156547122-156547154	+	CCDS54660.1	96.9597	0.8291	ok	DHHIPMHALPE	TRUE	LEKR1	#N/A
chr4:2343277-2343309	-	CCDS54708.1	268.223	0.6852	ok	DECIPQDRAPR	FALSE	ZFYVE28	#N/A
chr4:2343277-2343309	-	CCDS54709.1	268.223	0.6852	ok	DECIPQDRAPR	FALSE	ZFYVE28	#N/A
chr4:18023339-18023371	-	CCDS54749.1	3.9815	0.5349	ok	DKGRERMAAAA	TRUE	LCORL	#N/A
chr4:39978162-39978194	-	CCDS54759.1	42.6118	0.6137	ok	DFTAQPKPATA	TRUE	PDS5A	#N/A
chr4:41615095-41615115+chr4:41615483-41615494	+	CCDS54765.1	68.6759	0.9162	ok	DSERQVKDTDD	FALSE	LIMCH1	#N/A
chr4:44653606-44653638	-	CCDS54766.1	-213.228	0.786	ok	DLLKISHTKLH	FALSE	YIPF7	#N/A
chr4:106816813-106816845	+	CCDS54784.1	13.3768	0.5085	ok	DFLLALVLVSS	FALSE	NPNT	#N/A
chr4:106816813-106816845	+	CCDS54785.1	13.3768	0.5085	ok	DFLLALVLVSS	FALSE	NPNT	#N/A
chr4:106816813-106816845	+	CCDS54786.1	13.3768	0.5085	ok	DFLLALVLVSS	FALSE	NPNT	#N/A
chr4:106816813-106816845	+	CCDS54787.1	13.3768	0.5085	ok	DFLLALVLVSS	FALSE	NPNT	#N/A
chr4:122791433-122791465	-	CCDS54799.1	135.452	0.8054	ok	DLILNRMDYLQ	FALSE	BBS7	#N/A
chr5:16877802-16877816+chr5:16935897-16935914	-	CCDS54834.1	84.067	0.7675	ok	DNFFTEGTRVW	TRUE	MYO10	#N/A
chr5:140220910-140220942	+	CCDS54919.1	-29.2817	0.5	ok	DYHWRGELGSW	FALSE	PCDHA8	#N/A
chr5:148651535-148651547+chr5:148679072-148679091	+	CCDS54932.1	137.235	0.7288	ok	DRGQVLEQLLP	TRUE	AFAP1L1	#N/A
chr5:149384419-149384451	+	CCDS54935.1	49.7491	0.92	ok	DASYDGTEVTV	TRUE	HMGXB3	#N/A
chr6:43612839-43612871	+	CCDS55005.1	73.4278	0.712	ok	DADSLLLSLEL	FALSE	RSPH9	#N/A
chr6:154360683-154360715	+	CCDS55069.1	40.9893	0.922	ok	DSSAAPTNASN	TRUE	#N/A	#N/A
chr6:154360683-154360715	+	CCDS55070.1	40.9893	0.922	ok	DSSAAPTNASN	TRUE	OPRM1	#N/A
chr7:872165-872197	+	CCDS55079.1	234.884	0.7983	ok	DFSRLHMYSPP	TRUE	SUN1	#N/A
chr7:872165-872197	+	CCDS55080.1	234.884	0.7983	ok	DFSRLHMYSPP	TRUE	SUN1	#N/A
chr7:14028642-14028674	-	CCDS55086.1	28.6755	0.9288	ok	DGFYDQQVPYM	TRUE	ETV1	#N/A
chr7:14028642-14028674	-	CCDS55087.1	28.6755	0.9288	ok	DGFYDQQVPYM	TRUE	ETV1	#N/A
chr7:14028642-14028674	-	CCDS55088.1	28.6755	0.9288	ok	DGFYDQQVPYM	TRUE	ETV1	#N/A
chr7:54825246-54825278	-	CCDS5513.1	137.719	0.8429	ok	DQVMQFVEPSR	TRUE	SEC61G	#N/A
chr7:97911111-97911143	+	CCDS55133.1	84.0696	0.4968	ok	DHKPLLQERPP	FALSE	BRI3	#N/A
chr7:99277484-99277516	-	CCDS55134.1	46.6119	0.4074	ok	DLIPNLAVETW	FALSE	CYP3A5	#N/A
chr7:103061926-103061958	-	CCDS55150.1	41.2175	0.8004	ok	DHAEENEILAA	TRUE	SLC26A5	#N/A
chr7:121944456-121944488	-	CCDS55157.1	11.3759	0.8768	ok	DSSCHNATTKM	TRUE	FEZF1	#N/A
chr7:137761268-137761300	+	CCDS55169.1	8.4614	0.906	ok	DLSAASHRIPL	FALSE	AKR1D1	#N/A
chr7:137761268-137761300	+	CCDS55170.1	8.4614	0.906	ok	DLSAASHRIPL	FALSE	AKR1D1	#N/A
chr8:22019345-22019377	+	CCDS55209.1	129.227	0.8443	ok	DVGSKEVLMES	TRUE	SFTPC	#N/A
chr8:70744873-70744905	-	CCDS55242.1	-53.519	0.7987	ok	DEGTGLQPGAG	FALSE	SLCO5A1	#N/A
chr8:70744873-70744905	-	CCDS55243.1	-53.519	0.7987	ok	DEGTGLQPGAG	FALSE	SLCO5A1	#N/A
chr8:80976812-80976828+chr8:81083660-81083675	-	CCDS55249.1	19.7536	0.7241	ok	DRGEQGLLRTD	FALSE	TPD52	#N/A
chr8:86115471-86115490+chr8:86118412-86118424	+	CCDS55254.1	134.047	0.8948	ok	DDSINNRFSYV	FALSE	E2F5	#N/A
chr9:15307286-15307318	-	CCDS55295.1	-188.368	0.6913	ok	DAVLACRLRGR	FALSE	TTC39B	#N/A
chr9:15307286-15307318	-	CCDS55296.1	-188.368	0.6913	ok	DAVLACRLRGR	FALSE	TTC39B	#N/A
chr9:19786829-19786861	-	CCDS55297.1	20.4344	0.9291	ok	DLQQSTTITSL	FALSE	SLC24A2	#N/A
chr9:90589326-90589358	-	CCDS55324.1	114.573	0.7249	ok	DQYCILGRIGE	FALSE	CDK20	#N/A
chr9:97522069-97522101	+	CCDS55327.1	93.2601	0.8244	ok	DIQLDPARDDL	TRUE	C9orf3	#N/A
chr9:97522069-97522101	+	CCDS55328.1	93.2601	0.8244	ok	DIQLDPARDDL	TRUE	C9orf3	#N/A
chr9:115092727-115092754+chr9:115095750-115095754	-	CCDS55333.1	-36.6979	0.8621	ok	DGVVTDLITVG	FALSE	PTBP3	#N/A
chr9:129376732-129376764	+	CCDS55342.1	23.5321	0.4312	ok	DIATGPESLER	FALSE	LMX1B	#N/A
chr9:129376732-129376764	+	CCDS55343.1	23.5321	0.4312	ok	DIATGPESLER	FALSE	LMX1B	#N/A
chrX:14599305-14599337	+	CCDS55371.1	102.075	0.9057	ok	DYRVNIFLRQQ	TRUE	GLRA2	#N/A
chrX:15287961-15287993	-	CCDS55372.1	-66.7625	0.8479	ok	DGKQGGMDGSK	FALSE	ASB9	#N/A
chrX:17820095-17820127	-	CCDS55374.1	132.417	0.8754	ok	DDLQSQNLSMD	TRUE	RAI2	#N/A
chr7:66461969-66461969+chr7:66463052-66463083	+	CCDS5538.1	-37.4531	0.6315	ok	DPSADTWDLFS	FALSE	TYW1	#N/A
chr7:69064643-69064675	+	CCDS5539.1	28.913	0.637	ok	DGPTRGHGLRK	FALSE	AUTS2	#N/A
chrX:37431127-37431159	+	CCDS55398.1	74.7364	0.7168	ok	DTKRCFANRFD	TRUE	LANCL3	#N/A
chrX:49137903-49137924+chrX:49138447-49138457	+	CCDS55415.1	-69.2405	0.7902	ok	DDNTFAMEHPD	FALSE	PPP1R3F	#N/A
chrX:69645644-69645676	+	CCDS55438.1	-16.5162	0.8996	ok	DWSLAFLLVIS	TRUE	GDPD2	#N/A
chrX:70316382-70316414	+	CCDS55440.1	-41.9739	0.6994	ok	DPGNENSATEA	FALSE	FOXO4	#N/A
chrX:70473070-70473102	-	CCDS55443.1	84.1419	0.6632	ok	DPSDFPSPFDP	TRUE	ZMYM3	#N/A
chrX:70473070-70473102	-	CCDS55444.1	84.1419	0.6632	ok	DPSDFPSPFDP	TRUE	ZMYM3	#N/A
chrX:91090507-91090539	+	CCDS55458.1	66.6772	0.695	ok	DLLSGTYIFAV	TRUE	PCDH11X	#N/A
chrX:91090507-91090539	+	CCDS55459.1	66.6772	0.695	ok	DLLSGTYIFAV	TRUE	PCDH11X	#N/A
chrX:91090507-91090539	+	CCDS55460.1	66.6772	0.695	ok	DLLSGTYIFAV	TRUE	PCDH11X	#N/A
chrX:91090507-91090539	+	CCDS55461.1	66.6772	0.695	ok	DLLSGTYIFAV	TRUE	PCDH11X	#N/A
chrX:106146482-106146514	-	CCDS55471.1	-53.7349	0.7255	ok	DSAACAAAATP	FALSE	RIPPLY1	#N/A
chrX:117162401-117162433	-	CCDS55481.1	31.9213	0.8252	ok	DHLHRGELVAA	TRUE	KLHL13	#N/A
chrX:135067821-135067853	+	CCDS55504.1	177.999	0.6996	ok	DEEIVSEKQAE	TRUE	SLC9A6	#N/A
chrX:147582621-147582653	+	CCDS55520.1	10.6688	0.563	ok	DLFDFFRDWDL	TRUE	#N/A	#N/A
chrX:149613786-149613818	+	CCDS55525.1	17.1905	0.8111	ok	DDWKSRLVIKS	TRUE	MAMLD1	#N/A
chrX:149613786-149613818	+	CCDS55526.1	17.1905	0.8111	ok	DDWKSRLVIKS	TRUE	MAMLD1	#N/A
chr7:87104746-87104778	-	CCDS5605.1	53.3368	0.6041	ok	DLEAAKNGTAW	FALSE	ABCB4	#N/A
chr7:87104746-87104778	-	CCDS5606.1	53.3368	0.6041	ok	DLEAAKNGTAW	FALSE	ABCB4	#N/A
chr7:87104746-87104778	-	CCDS5607.1	53.3368	0.6041	ok	DLEAAKNGTAW	FALSE	ABCB4	#N/A
chr7:87229465-87229497	-	CCDS5608.1	-43.9133	0.8352	ok	DLEGDRNGGAK	FALSE	ABCB1	#N/A
chr7:87488007-87488039	-	CCDS5610.1	-75.4549	0.9209	ok	DPETRGQEIIK	FALSE	SLC25A40	#N/A
chr7:93519955-93519987	-	CCDS5632.1	-55.1205	0.8051	ok	DPARPLGLSIL	FALSE	TFPI2	#N/A
chr7:95115287-95115319	+	CCDS5641.1	2.2302	0.9706	ok	DGTTAPVTKSG	FALSE	ASB4	#N/A
chr7:95115287-95115319	+	CCDS5642.1	2.2302	0.9706	ok	DGTTAPVTKSG	FALSE	ASB4	#N/A
chr7:97911111-97911143	+	CCDS5656.1	84.0696	0.4968	ok	DHKPLLQERPP	FALSE	BRI3	#N/A
chr7:99277484-99277516	-	CCDS5672.1	46.6119	0.4074	ok	DLIPNLAVETW	FALSE	CYP3A5	#N/A
chr7:99332681-99332713	-	CCDS5673.1	40.4452	0.6025	ok	DLIPNLAVETW	FALSE	CYP3A7	#N/A
chr7:102769188-102769220	-	CCDS5729.1	17.6237	0.989	ok	DENESNQSLMT	FALSE	NAPEPLD	#N/A
chr7:103061926-103061958	-	CCDS5733.1	41.2175	0.8004	ok	DHAEENEILAA	TRUE	SLC26A5	#N/A
chr7:107384612-107384621+chr7:107389325-107389347	+	CCDS5747.1	13.9231	0.7446	ok	DHTDNELQGTN	TRUE	CBLL1	#N/A
chr7:115850765-115850788+chr7:115874588-115874596	+	CCDS5763.1	91.15	0.8676	ok	DLENKVKKMGL	TRUE	TES	#N/A
chr7:120969350-120969382	+	CCDS5781.1	35.3727	0.8558	ok	DRAALLGLARL	FALSE	WNT16	#N/A
chr7:128388641-128388673	+	CCDS5805.1	70.0618	0.9465	ok	DLRQFLMCLSL	TRUE	CALU	#N/A
chr7:134552488-134552520	+	CCDS5834.1	142.681	0.8517	ok	DDFERRRELRR	TRUE	CALD1	#N/A
chr7:134552488-134552520	+	CCDS5835.1	142.681	0.8517	ok	DDFERRRELRR	TRUE	CALD1	#N/A
chr7:134552488-134552520	+	CCDS5836.2	142.681	0.8517	ok	DDFERRRELRR	TRUE	CALD1	#N/A
chr7:137531573-137531605	-	CCDS5845.1	-17.7153	0.5115	ok	DAAGRGCHLLP	TRUE	DGKI	#N/A
chr7:137761268-137761300	+	CCDS5846.1	8.4614	0.906	ok	DLSAASHRIPL	FALSE	AKR1D1	#N/A
chr1:54520099-54520131	+	CCDS587.1	126.906	0.9745	ok	DKFVIRTPRIQ	TRUE	TCEANC2	#N/A
chr7:143057151-143057183	-	CCDS5882.1	131.286	0.7519	ok	DSTSSLHGSSL	TRUE	FAM131B	#N/A
chr7:150033954-150033986	+	CCDS5901.1	121.89	0.7678	ok	DPPAEKPGEAG	FALSE	LRRC61	#N/A
chr7:150384151-150384175+chr7:150389403-150389410	+	CCDS5905.1	-143.743	0.4878	ok	DQNEHSHWGPH	FALSE	GIMAP2	#N/A
chr7:154862613-154862645	+	CCDS5936.1	-15.0696	0.74	ok	DLPVNLTSFSL	TRUE	HTR5A	#N/A
chr8:15095097-15095129	-	CCDS5992.2	99.7416	0.831	ok	DRSTNLDIEEL	TRUE	SGCZ	#N/A
chr8:18079560-18079592	+	CCDS6007.1	69.4681	0.6238	ok	DIEAYLERIGY	FALSE	NAT1	#N/A
chr8:18257517-18257549	+	CCDS6008.1	73.9055	0.6161	ok	DIEAYFERIGY	TRUE	NAT2	#N/A
chr8:22136903-22136935	+	CCDS6029.1	100.223	0.9317	ok	DPFRPSFRGQS	TRUE	PIWIL2	#N/A
chr8:22861951-22861983	+	CCDS6034.1	4.7576	0.7942	ok	DSDMDYERPNV	TRUE	RHOBTB2	#N/A
chr8:25317759-25317791	+	CCDS6049.1	-69.9163	0.7365	ok	DANSKDKPPET	FALSE	CDCA2	#N/A
chr8:30511080-30511112	-	CCDS6078.1	120.856	0.9088	ok	DPSLLRERELF	TRUE	GTF2E2	#N/A
chr8:30669902-30669934	-	CCDS6079.1	-1.9993	0.5485	ok	DDKAFTKELDQ	FALSE	PPP2CB	#N/A
chr8:38205654-38205686	-	CCDS6105.1	-0.5603	0.9333	ok	DFSFSFMQGIM	TRUE	WHSC1L1	#N/A
chr8:42050668-42050700	-	CCDS6126.1	33.9431	0.837	ok	DAMKRGLCCVL	FALSE	PLAT	#N/A
chr8:42050668-42050700	-	CCDS6127.1	33.9431	0.837	ok	DAMKRGLCCVL	FALSE	PLAT	#N/A
chr8:51306802-51306825+chr8:51314770-51314778	+	CCDS6147.1	46.1222	0.696	ok	DFRTACEETKT	TRUE	SNTG1	#N/A
chr8:53126782-53126814	-	CCDS6149.1	53.2685	0.9138	ok	DAEAEDKTLRT	TRUE	ST18	#N/A
chr8:53852471-53852503	+	CCDS6151.1	-103.815	0.6787	ok	DNASFSEPWPA	FALSE	NPBWR1	#N/A
chr8:54163562-54163594	-	CCDS6152.1	159.888	0.8466	ok	DSPIQIFRGEP	FALSE	OPRK1	#N/A
chr8:70744873-70744905	-	CCDS6205.1	-53.519	0.7987	ok	DEGTGLQPGAG	FALSE	SLCO5A1	#N/A
chr8:76452231-76452263	+	CCDS6220.2	123.486	0.8619	ok	DMANYSEVLDP	FALSE	HNF4G	#N/A
chr8:101163587-101163619	+	CCDS6285.1	126.858	0.9555	ok	DTQKDVQPPKQ	TRUE	POLR2K	#N/A
chr8:101961082-101961114	-	CCDS6290.1	62.5754	0.8271	ok	DKNELVQKAKL	TRUE	YWHAZ	#N/A
chr8:107670218-107670250	+	CCDS6304.2	116.633	0.6301	ok	DYLTTFTEKSG	FALSE	OXR1	#N/A
chr8:121457714-121457746	+	CCDS6333.1	161.37	0.8968	ok	DRYLLLVIWGE	TRUE	MTBP	#N/A
chr8:124253551-124253583	-	CCDS6341.1	130.021	0.8868	ok	DSGCWLFGGEF	FALSE	C8orf76	#N/A
chr8:128748843-128748869+chr8:128750494-128750499	+	CCDS6359.2	-55.0219	0.7411	ok	DFFRVVENQQP	TRUE	MYC	#N/A
chr8:145515443-145515475	+	CCDS6419.1	-30.0776	0.7097	ok	DLPVGPGAAGP	FALSE	HSF1	#N/A
chr9:15307286-15307318	-	CCDS6477.2	-188.368	0.6913	ok	DAVLACRLRGR	FALSE	TTC39B	#N/A
chr9:19786829-19786861	-	CCDS6493.1	20.4344	0.9291	ok	DLQQSTTITSL	FALSE	SLC24A2	#N/A
chr9:27109592-27109624	+	CCDS6519.1	-31.3858	0.9182	ok	DSLASLVLCGV	TRUE	TEK	#N/A
chr9:35689779-35689811	-	CCDS6586.1	65.2492	0.7729	ok	DAIKKKMQMLK	TRUE	TPM2	#N/A
chr9:35689779-35689811	-	CCDS6587.1	65.2492	0.7729	ok	DAIKKKMQMLK	TRUE	TPM2	#N/A
chr9:37033993-37034025	-	CCDS6607.1	39.5738	0.9784	ok	DLEKNYPTPRT	TRUE	PAX5	#N/A
chr1:72748142-72748174	-	CCDS661.1	54.1175	0.7909	ok	DMMLLVQGACC	TRUE	NEGR1	#N/A
chr9:37442513-37442545	-	CCDS6610.1	67.4273	0.9749	ok	DFPGHFEQIFQ	TRUE	ZBTB5	#N/A
chr9:80912130-80912162	+	CCDS6659.1	106.467	0.9362	ok	DAPRQVVNFGP	FALSE	PSAT1	#N/A
chr1:75198932-75198964	+	CCDS666.1	116.51	0.7794	ok	DRSAEFRKWKA	TRUE	TYW3	#N/A
chr9:80912130-80912162	+	CCDS6660.1	106.467	0.9362	ok	DAPRQVVNFGP	FALSE	#N/A	#N/A
chr9:86571380-86571412	-	CCDS6666.2	226.253	0.7666	ok	DGLLNPRESSK	FALSE	C9orf64	#N/A
chr9:90589326-90589358	-	CCDS6677.1	114.573	0.7249	ok	DQYCILGRIGE	FALSE	CDK20	#N/A
chr9:90589326-90589358	-	CCDS6678.1	114.573	0.7249	ok	DQYCILGRIGE	FALSE	CDK20	#N/A
chr9:95896464-95896496	-	CCDS6703.1	92.6986	0.6356	ok	DSGTEEYELNG	FALSE	NINJ1	#N/A
chr9:97522069-97522101	+	CCDS6713.1	93.2601	0.8244	ok	DIQLDPARDDL	TRUE	C9orf3	#N/A
chr9:100700383-100700415	-	CCDS6731.1	-57.2624	0.9737	ok	DLGKDQSHLKH	FALSE	HEMGN	#N/A
chr9:100745841-100745873	+	CCDS6732.1	33.3739	0.5078	ok	DMKRRIHLELR	FALSE	ANP32B	#N/A
chr9:108210505-108210516+chr9:108226517-108226537	+	CCDS6764.1	90.1341	0.7795	ok	DSQKEALQRII	TRUE	FSD1L	#N/A
chr9:108210505-108210516+chr9:108226517-108226537	+	CCDS6765.2	90.1341	0.7795	ok	DSQKEALQRII	TRUE	#N/A	#N/A
chr9:108456945-108456977	+	CCDS6768.1	95.1121	0.8306	ok	DSPWDELALAF	FALSE	TMEM38B	#N/A
chr9:115092727-115092754+chr9:115095750-115095754	-	CCDS6784.1	-36.6979	0.8621	ok	DGVVTDLITVG	FALSE	PTBP3	#N/A
chr9:116175777-116175809	+	CCDS6796.1	86.575	0.9073	ok	DLPDESQWDET	FALSE	C9orf43	#N/A
chr9:117692548-117692580	-	CCDS6810.1	-98.0923	0.8545	ok	DPGLQQALNGM	FALSE	TNFSF8	#N/A
chr9:125719342-125719374	+	CCDS6848.2	40.6263	0.916	ok	DDKASVGKISV	TRUE	RABGAP1	#N/A
chr9:127265639-127265671	-	CCDS6856.1	37.9269	0.6616	ok	DYSYDEDLDEL	FALSE	NR5A1	#N/A
chr9:128509736-128509768	+	CCDS6865.1	18.2537	0.42	ok	DDQSRMLQTLA	TRUE	PBX3	#N/A
chr9:129376732-129376764	+	CCDS6866.2	23.5321	0.4312	ok	DIATGPESLER	FALSE	LMX1B	#N/A
chr9:130616599-130616631	-	CCDS6880.1	-29.0365	0.8697	ok	DRGTLPLAVAL	FALSE	ENG	#N/A
chr9:130889961-130889993	-	CCDS6891.1	23.8897	0.619	ok	DPAARVVRALW	FALSE	PTGES2	#N/A
chr9:131329023-131329055	+	CCDS6905.1	144.792	0.9509	ok	DPSGVKVLETA	TRUE	SPTAN1	#N/A
chr9:131790398-131790430	-	CCDS6916.1	23.8861	0.6891	ok	DFNMKKLASDA	FALSE	SH3GLB2	#N/A
chr9:135753607-135753639	-	CCDS6954.1	119.718	0.6561	ok	DATIAPHRIPP	TRUE	AK8	#N/A
chr9:136401838-136401870	+	CCDS6976.1	-68.6452	0.73	ok	DGRWQCSCWAW	FALSE	ADAMTSL2	#N/A
chr9:137534037-137534069	+	CCDS6982.1	2.4209	0.4272	ok	DVHTRWKARSA	FALSE	COL5A1	#N/A
chr9:139292845-139292877	-	CCDS6998.1	290.425	0.7444	ok	DVDAEREKITQ	TRUE	SNAPC4	#N/A
chr9:139838500-139838532	-	CCDS7014.1	48.1167	0.6438	ok	DEGGTPLLPDS	FALSE	FBXW5	#N/A
chr9:139886899-139886931	+	CCDS7020.1	97.9071	0.677	ok	DPLSPPLCTLP	FALSE	C9orf142	#N/A
chr9:140173145-140173177	+	CCDS7041.1	-7.801	0.5452	ok	DRGQPSLEPAA	FALSE	TOR4A	#N/A
chr10:3109791-3109823	+	CCDS7059.1	-65.9054	0.5359	ok	DADDSRAPKGS	FALSE	PFKP	#N/A
chr10:3827171-3827203	-	CCDS7060.1	119.642	0.7859	ok	DVLPMCSIFQE	TRUE	KLF6	#N/A
chr10:5136640-5136672	+	CCDS7063.1	-50.1157	0.429	ok	DSKHQCVKLND	FALSE	AKR1C3	#N/A
chr10:5238834-5238866	+	CCDS7064.1	-97.7288	0.4463	ok	DPKYQRVELND	FALSE	AKR1C4	#N/A
chr10:6104079-6104111	-	CCDS7076.1	-74.2298	0.7917	ok	DSYLLMWGLLT	FALSE	IL2RA	#N/A
chr10:13206206-13206209+chr10:13212922-13212950	+	CCDS7095.1	101.344	0.9254	ok	DEEEDNLSLLT	TRUE	MCM10	#N/A
chr10:13206206-13206209+chr10:13212922-13212950	+	CCDS7096.1	101.344	0.9254	ok	DEEEDNLSLLT	TRUE	MCM10	#N/A
chr10:13629090-13629122	+	CCDS7100.1	241.653	0.9127	ok	DILKSEILRKR	TRUE	PRPF18	#N/A
chr10:23481463-23481495	+	CCDS7143.1	77.2877	0.4147	ok	DAVLLEHFPGG	TRUE	PTF1A	#N/A
chr10:25304830-25304862	-	CCDS7146.1	4.643	1	ok	DPTCSSECIYN	TRUE	ENKUR	#N/A
chr10:27444359-27444391	+	CCDS7153.1	73.059	0.9173	ok	DPTAGSKKEPG	FALSE	MASTL	#N/A
chr10:27793302-27793334	+	CCDS7155.1	72.308	0.8578	ok	DEDVLTTLKIL	FALSE	RAB18	#N/A
chr10:28966830-28966862	+	CCDS7162.1	35.985	0.6424	ok	DRHSSYIFIWL	TRUE	BAMBI	#N/A
chr10:46159138-46159170	-	CCDS7214.1	39.5444	0.8621	ok	DNRKEPPFFND	TRUE	ZFAND4	#N/A
chr10:62671265-62671297	-	CCDS7261.1	97.7476	0.946	ok	DADMDYERPNV	FALSE	RHOBTB1	#N/A
chr10:63441004-63441036	+	CCDS7262.1	43.3409	0.8671	ok	DFSIIQYSKFM	FALSE	C10orf107	#N/A
chr1:90460820-90460832+chr1:90463669-90463688	+	CCDS727.1	86.8435	0.8554	ok	DFEDDYTHSAC	TRUE	ZNF326	#N/A
chr10:69597734-69597766	-	CCDS7271.1	103.369	0.9519	ok	DAILNYRSEDT	TRUE	DNAJC12	#N/A
chr10:69597734-69597766	-	CCDS7272.1	103.369	0.9519	ok	DAILNYRSEDT	TRUE	DNAJC12	#N/A
chr10:70096982-70097014	+	CCDS7278.1	-11.3218	0.9279	ok	DWVMKHNGPND	TRUE	HNRNPH3	#N/A
chr10:70096982-70097014	+	CCDS7279.1	-11.3218	0.9279	ok	DWVMKHNGPND	TRUE	HNRNPH3	#N/A
chr1:90460820-90460832+chr1:90463669-90463688	+	CCDS728.1	86.8435	0.8554	ok	DFEDDYTHSAC	TRUE	ZNF326	#N/A
chr10:71075714-71075746	+	CCDS7291.1	-111.853	0.8321	ok	DCEHSLSLPCR	TRUE	HK1	#N/A
chr10:76857607-76857639	-	CCDS7346.1	130.9	0.921	ok	DSLQKQDLRRP	FALSE	#N/A	#N/A
chr10:88718458-88718490	+	CCDS7380.1	83.2952	0.8604	ok	DVFKKGFSIAK	TRUE	SNCG	#N/A
chr10:90661469-90661495+chr10:90665200-90665205	+	CCDS7391.1	175.794	0.9701	ok	DQPFTVNSLKK	FALSE	STAMBPL1	#N/A
chr10:96443580-96443612	+	CCDS7435.1	28.3578	0.6253	ok	DPAVALVLCLS	FALSE	CYP2C18	#N/A
chr10:96522466-96522498	+	CCDS7436.1	-70.8689	0.5963	ok	DPFVVLVLCLS	FALSE	CYP2C19	#N/A
chr10:96698443-96698475	+	CCDS7437.1	-40.8792	0.6359	ok	DSLVVLVLCLS	FALSE	CYP2C9	#N/A
chr10:98031120-98031152	-	CCDS7446.1	152.406	0.9175	ok	DKLNKITVPAS	TRUE	BLNK	#N/A
chr10:98064258-98064290	+	CCDS7447.1	4.9202	0.9055	ok	DPPRASHLSPR	TRUE	DNTT	#N/A
chr10:99400503-99400535	+	CCDS7469.1	110.632	0.6905	ok	DETSPLVSPER	TRUE	PI4K2A	#N/A
chr10:102506021-102506053	+	CCDS7499.1	25.9658	0.6947	ok	DMHCKADPFSA	FALSE	PAX2	#N/A
chr10:103113941-103113973	+	CCDS7511.1	87.0308	0.826	ok	DPAEAVLQEKA	TRUE	BTRC	#N/A
chr10:103113941-103113973	+	CCDS7512.1	87.0308	0.826	ok	DPAEAVLQEKA	TRUE	BTRC	#N/A
chr10:103347082-103347114	-	CCDS7513.1	87.385	0.834	ok	DPRGILKAFPK	TRUE	POLL	#N/A
chr1:97187424-97187428+chr1:97189120-97189147	+	CCDS754.1	57.1731	0.7821	ok	DGIVTEVAVGV	TRUE	PTBP2	#N/A
chr10:105840396-105840428	-	CCDS7554.1	176.922	0.8544	ok	DVTKKNKRDGT	TRUE	COL17A1	#N/A
chr10:112635789-112635821	+	CCDS7567.1	49.9258	0.9802	ok	DVENEQILNVN	TRUE	PDCD4	#N/A
chr10:113941507-113941539	-	CCDS7570.1	86.9517	0.9196	ok	DESALTLGTID	FALSE	GPAM	#N/A
chr10:114136071-114136103	+	CCDS7572.1	-149.824	0.8945	ok	DALKPPCLWRN	FALSE	ACSL5	#N/A
chr10:134755953-134755985	-	CCDS7672.2	78.8116	0.6373	ok	DLVITQELARA	FALSE	C10orf93	#N/A
chr11:278573-278598+chr11:279327-279333	+	CCDS7693.1	-80.1694	0.5626	ok	DQPEAPCSSTG	FALSE	NLRP6	#N/A
chr11:540688-540720	+	CCDS7700.1	-71.0911	0.7012	ok	DLGWDRSRGPR	FALSE	LRRC56	#N/A
chr11:2291527-2291559	-	CCDS7732.1	19.3701	0.5202	ok	DGGTLPRSAPP	TRUE	ASCL2	#N/A
chr11:3877504-3877536	+	CCDS7749.1	57.4645	0.7177	ok	DVCVRLALWLL	FALSE	STIM1	#N/A
chr11:6625505-6625537	+	CCDS7768.1	96.7092	0.8552	ok	DDIFTQCREGN	TRUE	ILK	#N/A
chr11:8933000-8933032	+	CCDS7793.1	39.2998	0.9196	ok	DNCLAAAALNG	FALSE	AKIP1	#N/A
chr11:17565819-17565851	-	CCDS7825.1	197.539	0.845	ok	DRKVAREFRHK	TRUE	USH1C	#N/A
chr11:18194807-18194839	+	CCDS7831.1	-42.3041	0.4997	ok	DPTVPVFGTKL	FALSE	MRGPRX4	#N/A
chr11:18956296-18956328	-	CCDS7846.1	-76.8159	0.4365	ok	DPTISTLDTEL	FALSE	MRGPRX1	#N/A
chr11:19077914-19077946	-	CCDS7847.1	-146.096	0.9062	ok	DPTTPAWGTES	FALSE	MRGPRX2	#N/A
chr11:20622675-20622707	+	CCDS7854.1	10.556	0.8968	ok	DCSAPKEMNKL	TRUE	SLC6A5	#N/A
chr1:108735208-108735240	-	CCDS786.1	13.9325	0.6779	ok	DSLYGDLFWYL	FALSE	SLC25A24	#N/A
chr11:35160854-35160886	+	CCDS7897.1	18.9264	0.7447	ok	DKFWWHAAWGL	FALSE	CD44	#N/A
chr1:109395251-109395283	-	CCDS791.2	116.623	0.8657	ok	DEADFSEHTTY	FALSE	AKNAD1	#N/A
chr11:46717622-46717654	-	CCDS7922.1	176.444	0.7379	ok	DPLSELQDDLT	TRUE	ARHGAP1	#N/A
chr11:57297627-57297659	-	CCDS7959.1	232.554	0.9719	ok	DPLRAQQLAAE	TRUE	TIMM10	#N/A
chr11:59856242-59856274	+	CCDS7980.1	-53.8959	0.946	ok	DTESNRRANLA	FALSE	MS4A2	#N/A
chr11:60197151-60197183	+	CCDS7987.1	-50.1187	0.8499	ok	DSSTAHSPVFL	FALSE	MS4A5	#N/A
chr11:60609601-60609633	+	CCDS7993.1	180.509	0.8042	ok	DTPLRRSRRLG	TRUE	CCDC86	#N/A
chr11:62379055-62379068+chr11:62379908-62379926	-	CCDS8023.2	26.4061	0.6601	ok	DGAAGPGDGPA	FALSE	EML3	#N/A
chr11:63994128-63994160	+	CCDS8061.1	140.375	0.8264	ok	DPEVTLLLQCP	TRUE	NUDT22	#N/A
chr11:65154511-65154543	+	CCDS8102.1	73.7991	0.8227	ok	DGTEGSAGQPG	FALSE	FRMD8	#N/A
chr11:65793815-65793847	-	CCDS8127.1	-146.507	0.7573	ok	DQNSVPEKAQN	TRUE	CATSPER1	#N/A
chr11:67220160-67220192	-	CCDS8165.1	42.0564	0.9185	ok	DTTMEADLGAT	FALSE	GPR152	#N/A
chr1:110613199-110613231	-	CCDS819.1	70.7105	0.6519	ok	DPEHCAPFRVG	FALSE	ALX3	#N/A
chr11:70049569-70049601	+	CCDS8196.1	1.8262	0.6691	ok	DPFLVLLHSVS	FALSE	FADD	#N/A
chr11:71955013-71955045	-	CCDS8214.1	16.3693	0.6992	ok	DYSYLNSYDSC	TRUE	PHOX2A	#N/A
chr1:111061374-111061406	-	CCDS826.1	109.307	0.9173	ok	DVCGWKEMEVA	TRUE	KCNA10	#N/A
chr11:93472435-93472467	-	CCDS8293.1	-141.558	0.6303	ok	DKSGIDSLDHV	FALSE	TAF1D	#N/A
chr11:107431584-107431616	-	CCDS8337.2	-68.7939	0.9152	ok	DSNHQSNYKLS	FALSE	ALKBH8	#N/A
chr11:111782413-111782445	-	CCDS8351.1	93.0044	0.8281	ok	DIAIHHPWIRR	TRUE	CRYAB	#N/A
chr11:113186983-113187015	+	CCDS8360.2	15.7797	0.8286	ok	DADKEKDLQKF	FALSE	#N/A	#N/A
chr11:113295338-113295370	-	CCDS8361.1	144.482	0.888	ok	DPLNLSWYDDD	TRUE	DRD2	#N/A
chr11:113295338-113295370	-	CCDS8362.1	144.482	0.888	ok	DPLNLSWYDDD	TRUE	DRD2	#N/A
chr11:113934026-113934058	+	CCDS8367.1	102.798	0.9009	ok	DLTKMGMIQLQ	TRUE	ZBTB16	#N/A
chr11:117693416-117693432+chr11:117698710-117698725	-	CCDS8385.1	30.0781	0.7155	ok	DRWYLGGSPKG	FALSE	FXYD2	#N/A
chr1:6640673-6640705	+	CCDS84.1	195.645	0.8297	ok	DGSFVQHSVRV	TRUE	ZBTB48	#N/A
chr11:118978455-118978487	+	CCDS8413.1	-7.1861	0.702	ok	DPGWGQRDVGW	FALSE	C2CD2L	#N/A
chr11:121174088-121174120	+	CCDS8435.1	119.56	0.9668	ok	DLVLRVADYYF	TRUE	SC5D	#N/A
chr11:124609984-124609995+chr11:124615399-124615419	+	CCDS8451.1	109.248	0.8476	ok	DCCTENACSKP	TRUE	NRGN	#N/A
chr11:125616203-125616235	+	CCDS8464.1	-74.9028	0.8171	ok	DKSLLLELPIL	FALSE	PATE1	#N/A
chr11:129830824-129830856	-	CCDS8484.1	193.01	0.9095	ok	DSKDESSHVWP	FALSE	PRDM10	#N/A
chr1:6674130-6674162	+	CCDS85.1	47.2085	0.507	ok	DSDSCAAAFHP	FALSE	PHF13	#N/A
chr12:319117-319149	-	CCDS8501.1	-18.9785	0.8715	ok	DGKVAVQECGP	FALSE	SLC6A12	#N/A
chr12:369183-369215	-	CCDS8502.1	58.3845	0.9478	ok	DSRVSGTTSNG	TRUE	SLC6A13	#N/A
chr12:7864170-7864202	+	CCDS8582.1	-106.692	0.5768	ok	DPSQFNPTYIP	FALSE	DPPA3	#N/A
chr12:9760400-9760432	-	CCDS8601.1	-20.3147	0.5899	ok	DQQAIYAELNL	TRUE	KLRB1	#N/A
chr12:10603720-10603752	-	CCDS8625.1	-31.2784	0.6804	ok	DNQGVIYSDLN	FALSE	KLRC1	#N/A
chr12:10603720-10603752	-	CCDS8626.1	-31.2784	0.6804	ok	DNQGVIYSDLN	FALSE	KLRC1	#N/A
chr1:114414210-114414242	-	CCDS863.1	47.3097	0.916	ok	DQREILQKFLD	TRUE	PTPN22	#N/A
chr1:114414210-114414242	-	CCDS864.2	47.3097	0.916	ok	DQREILQKFLD	TRUE	PTPN22	#N/A
chr12:12765110-12765121+chr12:12788711-12788731	+	CCDS8651.1	70.5145	0.9045	ok	DDSKVVGGKVK	TRUE	CREBL2	#N/A
chr12:14576853-14576885	+	CCDS8663.1	60.9649	0.9076	ok	DSLEEPQKKVF	TRUE	ATF7IP	#N/A
chr12:20852514-20852546	+	CCDS8683.1	-11.0893	0.826	ok	DTSSKENIQLF	TRUE	SLCO1C1	#N/A
chr12:20968676-20968708	+	CCDS8684.1	-53.148	0.4205	ok	DQHQHLNKTAE	FALSE	SLCO1B3	#N/A
chr12:21294512-21294544	+	CCDS8685.1	-95.4671	0.7542	ok	DQNQHLNKTAE	TRUE	SLCO1B1	#N/A
chr12:22199241-22199273	+	CCDS8696.1	65.7653	0.7872	ok	DSVEKGAATSV	TRUE	CMAS	#N/A
chr12:26277677-26277709	-	CCDS8706.1	-9.7494	0.7519	ok	DEGIPHLQERQ	TRUE	BHLHE41	#N/A
chr12:28410152-28410178+chr12:28412297-28412302	+	CCDS8716.1	98.794	0.8163	ok	DDDDFGGFEAA	TRUE	CCDC91	#N/A
chr12:30848546-30848578	-	CCDS8719.1	77.1817	0.6365	ok	DLNRIIQALKG	FALSE	IPO8	#N/A
chr12:39299301-39299333	-	CCDS8733.1	125.114	0.8452	ok	DSRYNSTAGIG	TRUE	CPNE8	#N/A
chr1:115168570-115168602	-	CCDS875.1	90.6674	0.9001	ok	DVGFSRTTVQT	TRUE	DENND2C	#N/A
chr12:47186819-47186851	-	CCDS8750.1	27.721	0.8286	ok	DPMELRNVNIE	TRUE	SLC38A4	#N/A
chr12:49959973-49959998+chr12:49960505-49960511	-	CCDS8787.1	56.8881	0.7848	ok	DKDSQGLLDSS	TRUE	MCRS1	#N/A
chr12:50410463-50410495	-	CCDS8795.1	40.0942	0.9191	ok	DTMMLNVRNLF	FALSE	RACGAP1	#N/A
chr12:51470309-51470341	-	CCDS8807.1	48.5153	0.8144	ok	DAFTGSGLKRK	TRUE	CSRNP2	#N/A
chr1:116194038-116194070	+	CCDS883.1	149.128	0.8209	ok	DTESTYSGYSY	TRUE	VANGL1	#N/A
chr12:53442931-53442963	+	CCDS8842.1	-153.383	0.6876	ok	DGGGVCVGRGD	FALSE	TNS2	#N/A
chr12:53848588-53848620	+	CCDS8859.1	-11.3576	0.8916	ok	DTGVIEGGLNV	TRUE	PCBP2	#N/A
chr12:53901223-53901255	-	CCDS8862.1	14.1791	0.8896	ok	DSRQAAALLVL	TRUE	NPFF	#N/A
chr12:56075542-56075574	+	CCDS8887.2	53.0729	0.8363	ok	DILVPLLQLLV	FALSE	#N/A	#N/A
chr12:56359760-56359792	-	CCDS8897.1	-168.761	0.8469	ok	DLVLKRCLLHL	FALSE	PMEL	#N/A
chr1:118462945-118462977	-	CCDS897.1	59.5493	0.9708	ok	DPLGAPSQFVD	TRUE	GDAP2	#N/A
chr12:69080849-69080853+chr12:69082742-69082769	+	CCDS8985.1	44.671	0.8893	ok	DRSGFGEISSP	TRUE	NUP107	#N/A
chr12:69326582-69326614	-	CCDS8987.1	12.6814	0.7632	ok	DFPCLWLGLLL	TRUE	CPM	#N/A
chr12:71833864-71833896	+	CCDS9000.1	9.349	0.686	ok	DTSRLGVLLSL	FALSE	LGR5	#N/A
chr12:81110846-81110878	+	CCDS9020.1	173.687	1	ok	DVMDGCQFSPS	TRUE	MYF5	#N/A
chr12:101603591-101603623	-	CCDS9080.1	3.0567	0.8103	ok	DTPRGIGTFVV	FALSE	SLC5A8	#N/A
chr12:106751661-106751693	+	CCDS9105.1	192.858	0.8942	ok	DVLAEEFGNLT	TRUE	POLR3B	#N/A
chr12:107168527-107168559	+	CCDS9109.2	89.8371	0.7449	ok	DEERALYIVRA	TRUE	RIC8B	#N/A
chr12:110841499-110841531	-	CCDS9145.2	25.111	0.9177	ok	DPGDAAILESS	TRUE	ANAPC7	#N/A
chr1:145516404-145516436	+	CCDS917.1	118.055	0.8313	ok	DAWVRFSAQSQ	TRUE	#N/A	#N/A
chr12:113865791-113865823	+	CCDS9170.1	-14.0689	0.5363	ok	DGPVAEHAKQE	FALSE	SDSL	#N/A
chr12:117348846-117348878	+	CCDS9182.1	86.9784	0.7459	ok	DDYSLDEFRRR	FALSE	FBXW8	#N/A
chr12:122231504-122231536	-	CCDS9222.1	25.7107	0.6486	ok	DAPGALAQTAA	TRUE	RHOF	#N/A
chr12:133398679-133398711	-	CCDS9281.1	59.5651	0.8431	ok	DGASAEQDGLQ	FALSE	GOLGA3	#N/A
chr12:133721082-133721111+chr12:133727614-133727616	+	CCDS9283.1	-90.4705	0.591	ok	DAKSLTAWSRT	FALSE	ZNF10	#N/A
chr13:20763685-20763717	-	CCDS9290.1	216.735	0.8854	ok	DWGTLQTILGG	TRUE	GJB2	#N/A
chr13:20797584-20797616	-	CCDS9291.1	224.784	0.8248	ok	DWGTLHTFIGG	TRUE	GJB6	#N/A
chr13:26828782-26828814	+	CCDS9317.1	-14.724	0.6953	ok	DYDFKVKLSSE	TRUE	CDK8	#N/A
chr13:31309746-31309778	+	CCDS9337.1	175.688	0.8924	ok	DQETVGNVVLL	TRUE	ALOX5AP	#N/A
chr13:39564823-39564855	-	CCDS9367.1	95.5433	0.7576	ok	DSRVSSPEKQD	TRUE	STOML3	#N/A
chr13:39611344-39611376	-	CCDS9368.2	114.796	0.9158	ok	DKKSFEMVLDE	TRUE	PROSER1	#N/A
chr13:43155265-43155297	+	CCDS9385.1	53.1805	0.9443	ok	DPNRISEDGTH	TRUE	TNFSF11	#N/A
chr13:47470006-47470038	-	CCDS9405.1	55.5277	0.8562	ok	DILCEENTSLS	FALSE	HTR2A	#N/A
chr13:51796641-51796673	+	CCDS9427.1	38.6722	0.5093	ok	DPKAGGGGEED	FALSE	FAM124A	#N/A
chr13:53024694-53024726	-	CCDS9434.1	-7.3517	0.7834	ok	DRFVWTSGLLE	FALSE	VPS36	#N/A
chr13:67802537-67802569	-	CCDS9443.1	-14.4284	0.9218	ok	DLRDFYLLAAL	TRUE	PCDH9	#N/A
chr13:67802537-67802569	-	CCDS9444.1	-14.4284	0.9218	ok	DLRDFYLLAAL	TRUE	PCDH9	#N/A
chr13:92051304-92051336	+	CCDS9468.1	96.5074	0.6897	ok	DAQTWPVGFRC	FALSE	GPC5	#N/A
chr1:150245224-150245256	+	CCDS948.1	-21.5483	0.872	ok	DVLFVAIFAVP	FALSE	C1orf54	#N/A
chr13:99174071-99174103	-	CCDS9488.1	49.231	0.6225	ok	DSRAQLWGLAL	FALSE	STK24	#N/A
chr1:150255681-150255713	+	CCDS949.1	-4.0542	0.7691	ok	DSPSSVSSYSS	TRUE	CIART	#N/A
chr13:99948364-99948396	-	CCDS9492.1	75.1849	0.8868	ok	DIQMANNFTPP	FALSE	GPR183	#N/A
chr13:108922247-108922279	+	CCDS9509.1	19.1479	0.7676	ok	DDSTEREQSRL	FALSE	TNFSF13B	#N/A
chr14:31495356-31495388	-	CCDS9641.1	50.7846	0.78	ok	DELAGGGGGGP	TRUE	STRN3	#N/A
chr14:35591130-35591162	-	CCDS9654.1	112.503	0.9043	ok	DWKEVLRRRLA	TRUE	PPP2R3C	#N/A
chr14:45415096-45415128	-	CCDS9680.1	49.6816	0.9211	ok	DHTSPTYMLAN	FALSE	KLHL28	#N/A
chr14:51338896-51338928	+	CCDS9702.1	-44.9463	0.6072	ok	DAQDCQAAASP	FALSE	ABHD12B	#N/A
chr14:61201584-61201616	+	CCDS9750.1	164.798	0.8882	ok	DDQGCPRCKTT	FALSE	MNAT1	#N/A
chr14:64749668-64749700	-	CCDS9762.1	72.9556	0.8616	ok	DIKNSPSSLNS	FALSE	ESR2	#N/A
chr14:64957216-64957248	-	CCDS9765.1	129.183	0.8572	ok	DTASHSLVLLQ	TRUE	ZBTB25	#N/A
chr14:69445738-69445770	-	CCDS9792.1	66.1594	0.7461	ok	DHYDSQQTNDY	TRUE	ACTN1	#N/A
chr14:69866090-69866122	+	CCDS9795.1	104.3	0.9006	ok	DDFISISLLSL	FALSE	SLC39A9	#N/A
chr14:76620710-76620742	+	CCDS9848.1	79.3755	0.8342	ok	DELVHDLASAL	TRUE	GPATCH2L	#N/A
chr14:76620710-76620742	+	CCDS9849.1	79.3755	0.8342	ok	DELVHDLASAL	TRUE	GPATCH2L	#N/A
chr14:88852166-88852181+chr14:88857725-88857741	+	CCDS9883.1	-5.332	0.7398	ok	DGSRRVRATSV	FALSE	SPATA7	#N/A
chr14:100789755-100789779+chr14:100792125-100792132	+	CCDS9959.1	121.249	0.7947	ok	DFVAGAIGGVC	FALSE	SLC25A47	#N/A
chr14:104027466-104027498	-	CCDS9982.1	161.612	0.8979	ok	DMGNQHPSISR	FALSE	BAG5	#N/A
chr14:104177389-104177421	-	CCDS9984.1	136.097	0.5948	ok	DLDLLDLNPRI	FALSE	XRCC3	#N/A
chr3:37903694-37903726	+	CCDS33734.1	27.0966	0.2394	low branch length	DGPAIITQVTN	FALSE	CTDSPL	0.7998
chr3:37903694-37903726	+	CCDS33735.1	27.0966	0.2394	low branch length	DGPAIITQVTN	FALSE	CTDSPL	0.7998
chr17:5033666-5033698	+	CCDS11069.2	21.0444	0.0027	low branch length	DMVENADSLQA	TRUE	USP6	#N/A
chr17:34590419-34590451	-	CCDS11309.2	9.9349	0.0027	low branch length	DVVEVAGSWWA	TRUE	#N/A	#N/A
chr19:496503-496535	+	CCDS12028.1	24.906	0.3975	low branch length	DFGLALLLAGL	FALSE	MADCAM1	#N/A
chr19:496503-496535	+	CCDS12029.1	24.906	0.3975	low branch length	DFGLALLLAGL	FALSE	MADCAM1	#N/A
chr19:589949-589981	+	CCDS12035.1	34.5096	0.1858	low branch length	DARGGGGRPGE	FALSE	HCN2	#N/A
chr19:2850585-2850617	+	CCDS12096.1	83.9277	0.3987	low branch length	DSVVFEDVAVD	FALSE	ZNF555	#N/A
chr19:2873494-2873526	+	CCDS12097.1	65.2463	0.3434	low branch length	DTVVFEDVVVD	FALSE	ZNF556	#N/A
chr19:2915520-2915552	+	CCDS12098.1	40.6805	0.3087	low branch length	DSVVFEDVAVD	FALSE	ZNF57	#N/A
chr19:2939373-2939405	-	CCDS12099.1	42.2238	0.3866	low branch length	DCVIFEEVAVN	FALSE	ZNF77	#N/A
chr19:5844815-5844847	-	CCDS12153.1	5.2852	0.3231	low branch length	DPLGAAKPQWP	FALSE	FUT3	#N/A
chr19:5867701-5867733	-	CCDS12154.1	-25.7521	0.3171	low branch length	DPLGPAKPQWL	FALSE	FUT5	#N/A
chr19:11888426-11888458	+	CCDS12266.2	15.0761	0.2329	low branch length	DSVAFEDVAIN	FALSE	ZNF441	#N/A
chr19:12433493-12433525	-	CCDS12270.1	18.6448	0.1175	low branch length	DAVAFEDVAVN	TRUE	ZNF563	#N/A
chr19:12734514-12734546	+	CCDS12273.1	23.9753	0.1878	low branch length	DSVAFEDVSVS	TRUE	ZNF791	#N/A
chr19:19825264-19825296	-	CCDS12409.1	21.1234	0.2384	low branch length	DSVSFEDVAVN	FALSE	ZNF14	#N/A
chr19:35760008-35760040	+	CCDS12452.1	30.808	0.3173	low branch length	DMLDPGLDPAA	TRUE	USF2	#N/A
chr19:35760008-35760040	+	CCDS12453.1	30.808	0.3173	low branch length	DMLDPGLDPAA	TRUE	USF2	#N/A
chr22:17073405-17073437	-	CCDS13738.1	-15.9326	0.2974	low branch length	DSTVPSALELP	FALSE	CCT8L2	#N/A
chr22:17672695-17672700+chr22:17680439-17680465	-	CCDS13743.1	-66.4037	0.3802	low branch length	DSLEWNWALVY	FALSE	CECR1	#N/A
chrX:140336555-140336587	-	CCDS14673.1	10.3504	0.0497	low branch length	DKQSSAGGVKR	FALSE	SPANXC	#N/A
chrX:140672765-140672797	-	CCDS14674.1	5.6392	0.0027	low branch length	DKQSSAGGVKR	TRUE	SPANXA1	#N/A
chrX:140786527-140786559	-	CCDS14675.1	8.6194	0.0721	low branch length	DKQSSAGGVKR	TRUE	SPANXD	#N/A
chr2:96259775-96259807	+	CCDS2015.1	-8.3868	0.2597	low branch length	DSDFSHAFQKE	FALSE	TRIM43	#N/A
chr2:121103768-121103800	+	CCDS2132.1	4.3372	0.3046	low branch length	DGLPGRALGAA	FALSE	INHBB	#N/A
chr2:239112159-239112191	-	CCDS2526.1	58.176	0.3981	low branch length	DLFGDLPEPER	TRUE	ILKAP	#N/A
chr1:247202807-247202839	-	CCDS31087.1	28.5236	0.0678	low branch length	DSVSFEDVAVA	TRUE	ZNF670	#N/A
chr1:248524886-248524918	+	CCDS31113.1	-13.0496	0.3747	low branch length	DNITWMASHTG	FALSE	OR2T4	#N/A
chr17:34806483-34806515	-	CCDS32629.1	9.9343	0	low branch length	DVVEVAGSWWA	TRUE	TBC1D3G	#N/A
chr19:12296600-12296632	+	CCDS32916.1	23.389	0.213	low branch length	DSVAFEDVDVN	TRUE	ZNF136	#N/A
chr19:16855871-16855903	+	CCDS32945.1	8.2382	0.0136	low branch length	DSQFHMAGEAS	TRUE	#N/A	#N/A
chr19:19788673-19788705	+	CCDS32971.1	19.1214	0.0136	low branch length	DSVAFEDVAVN	TRUE	ZNF101	#N/A
chr19:21326354-21326386	+	CCDS32979.1	-7.7328	0.0782	low branch length	DDLKYGVYPLK	FALSE	ZNF431	#N/A
chr2:100720881-100720913	-	CCDS33258.1	23.0913	0.3298	low branch length	DSFDLALLQEW	TRUE	AFF3	#N/A
chr4:5527061-5527093	+	CCDS3381.1	7.0405	0.0136	low branch length	DTQKQIHKTHN	TRUE	LINC01587	#N/A
chr7:51384295-51384327	-	CCDS34637.1	61.3355	0.3646	low branch length	DAPRASAAKPP	FALSE	COBL	#N/A
chr7:102193706-102193738	+	CCDS34716.2	6.9583	0.0027	low branch length	DRTETRFRKRG	TRUE	SPDYE2	#N/A
chr8:116989-117021	-	CCDS34792.1	27.3007	0.2648	low branch length	DGENHSVVSEF	FALSE	OR4F21	#N/A
chr9:137218481-137218505+chr9:137293478-137293485	+	CCDS35172.1	28.6437	0.2939	low branch length	DTKHFLPLDFS	TRUE	RXRA	#N/A
chrX:70800675-70800707	+	CCDS35326.1	-83.9761	0.3297	low branch length	DGCKKELPRLQ	FALSE	ACRC	#N/A
chr6:13814626-13814658	-	CCDS35495.1	14.3721	0.3195	low branch length	DCGSVGGQRTQ	TRUE	MCUR1	#N/A
chr1:367662-367694	+	CCDS41220.1	29.7095	0.2602	low branch length	DGENHSVVSEF	FALSE	#N/A	#N/A
chr1:621999-622031	-	CCDS41221.1	26.1345	0.3554	low branch length	DGENHSVVSEF	FALSE	OR4F16	#N/A
chr17:34502375-34502407	-	CCDS42300.1	9.9343	0	low branch length	DVVEVAGSWWA	TRUE	TBC1D3B	#N/A
chr19:11725342-11725374	+	CCDS42502.1	52.5936	0.2416	low branch length	DSVAFEDVAVN	TRUE	ZNF627	#N/A
chr19:11941098-11941130	+	CCDS42503.1	3.5383	0.2329	low branch length	DPVAFKDVAVN	FALSE	ZNF440	#N/A
chr19:12639478-12639510	-	CCDS42505.1	14.212	0.2779	low branch length	DSVASEDVAVN	FALSE	ZNF564	#N/A
chr19:21948556-21948588	-	CCDS42538.1	-14.9994	0.0782	low branch length	DDPRYGMCPLK	FALSE	ZNF100	#N/A
chr2:100720881-100720913	-	CCDS42723.1	23.0913	0.3298	low branch length	DSFDLALLQEW	TRUE	AFF3	#N/A
chr3:126194673-126194705	-	CCDS43145.1	18.1792	0.3044	low branch length	DLPALLPAPTA	FALSE	ZXDC	#N/A
chr3:126194673-126194705	-	CCDS43146.1	18.1792	0.3044	low branch length	DLPALLPAPTA	FALSE	ZXDC	#N/A
chr5:180794291-180794323	+	CCDS43415.1	22.5579	0.2829	low branch length	DGENHSVVSEF	FALSE	OR4F3	#N/A
chr6:73952205-73952237	-	CCDS43480.1	-51.1834	0.3559	low branch length	DMGTSALSKKP	FALSE	KHDC1	#N/A
chrX:52936256-52936288	+	CCDS43957.1	-30.6879	0.3208	low branch length	DPLQKRNPASP	TRUE	FAM156B	#N/A
chrX:140677898-140677930	+	CCDS44007.1	9.3685	0	low branch length	DKQSSAGGVKR	TRUE	SPANXA2	#N/A
chr1:247265383-247265415	-	CCDS44345.1	20.5266	0.095	low branch length	DSVAFEDVAVN	TRUE	ZNF669	#N/A
chr10:5045992-5046024	-	CCDS44350.1	-57.6183	0.3044	low branch length	DSKYQCVKLND	FALSE	AKR1C2	#N/A
chr11:101981583-101981615	+	CCDS44716.1	24.9431	0.3291	low branch length	DPGQQPPPQPA	FALSE	YAP1	#N/A
chr17:34755430-34755462	-	CCDS45653.1	15.4457	0.0083	low branch length	DVVEVAGSWWA	TRUE	TBC1D3H	#N/A
chr17:36285548-36285580	+	CCDS45657.1	15.4457	0.0027	low branch length	DVVEVAGSWWA	TRUE	#N/A	#N/A
chr17:36347046-36347078	-	CCDS45658.1	15.4457	0.0027	low branch length	DVVEVAGSWWA	TRUE	TBC1D3	#N/A
chr18:77724739-77724771	+	CCDS45886.1	75.3401	0.293	low branch length	DVRGPEAPGGR	TRUE	HSBP1L1	#N/A
chr19:11836110-11836142	-	CCDS45981.1	19.8185	0.1779	low branch length	DSVAFEDVAVN	FALSE	ZNF823	#N/A
chr19:12184846-12184878	+	CCDS45985.1	18.8333	0.3116	low branch length	DLVAFEDVAVN	FALSE	ZNF844	#N/A
chr19:12386865-12386897	-	CCDS45988.1	30.3466	0.2336	low branch length	DSVAFEDVAVN	FALSE	ZNF44	#N/A
chr20:42543535-42543567	+	CCDS46603.1	43.6482	0.3555	low branch length	DVRLYPSAPAV	TRUE	TOX2	#N/A
chr22:51113073-51113105	+	CCDS46737.1	47.6228	0.2163	low branch length	DGPGASAVVVR	TRUE	SHANK3	#N/A
chr6:168475989-168476015+chr6:168476419-168476424	-	CCDS47518.1	93.5685	0.2725	low branch length	DDVKATGRELF	TRUE	FRMD1	#N/A
chr7:102283153-102283185	-	CCDS47675.1	-4.5926	0.3677	low branch length	DNSWRLGPAIG	TRUE	UPK3BL	#N/A
chr8:144772282-144772293+chr8:144773243-144773263	+	CCDS47932.1	37.8635	0.336	low branch length	DMAQEPVTFRD	TRUE	ZNF707	#N/A
chr9:140289774-140289806	-	CCDS48066.1	31.124	0.2705	low branch length	DPGDPAGDPAA	TRUE	EXD3	#N/A
chrX:13338018-13338050	-	CCDS48080.1	32.64	0.1702	low branch length	DFIFHEKQEGF	FALSE	#N/A	#N/A
chr7:6230161-6230162+chr7:6312105-6312135	-	CCDS5346.1	41.4487	0.3934	low branch length	DEDGGGEGGGV	FALSE	CYTH3	#N/A
chr11:89609150-89609182	-	CCDS53693.1	-17.736	0.2975	low branch length	DSDDLQVFQNE	FALSE	TRIM64B	#N/A
chr11:101981583-101981615	+	CCDS53699.1	24.9431	0.3291	low branch length	DPGQQPPPQPA	FALSE	YAP1	#N/A
chr16:52580600-52580632	-	CCDS54009.1	24.7707	0.3303	low branch length	DVRFYPAAAGD	TRUE	TOX3	#N/A
chr16:81478850-81478882	+	CCDS54044.1	28.2867	0.3017	low branch length	DVTSSSGGGGD	TRUE	#N/A	#N/A
chr7:2552292-2552324	+	CCDS55081.1	-69.0658	0.3702	low branch length	DEQTGRLRLDT	TRUE	LFNG	#N/A
chr7:99425742-99425774	+	CCDS5675.1	61.5682	0.3532	low branch length	DLIPNFAMETW	FALSE	CYP3A43	#N/A
chr7:99425742-99425774	+	CCDS5676.1	61.5682	0.3532	low branch length	DLIPNFAMETW	FALSE	CYP3A43	#N/A
chr7:99425742-99425774	+	CCDS5677.1	61.5682	0.3532	low branch length	DLIPNFAMETW	FALSE	CYP3A43	#N/A
chr9:132428150-132428182	+	CCDS6926.1	39.8181	0.3363	low branch length	DSAAAAFALDK	TRUE	PRRX2	#N/A
chr10:5005640-5005672	+	CCDS7061.1	-20.0415	0.3753	low branch length	DSKYQCVKLND	FALSE	AKR1C1	#N/A
chr10:5045992-5046024	-	CCDS7062.1	-57.6183	0.3044	low branch length	DSKYQCVKLND	FALSE	#N/A	#N/A
chr10:115451734-115451766	+	CCDS7580.1	-11.117	0.0136	low branch length	DCVGWPPGRKW	TRUE	CASP7	#N/A
chr10:134599417-134599449	-	CCDS7670.1	40.5774	0.3083	low branch length	DTNRPGAFVLS	TRUE	NKX6-2	#N/A
chr11:18158753-18158785	+	CCDS7830.1	-51.1174	0.2974	low branch length	DSTIPVLGTEL	FALSE	MRGPRX3	#N/A
chr1:111217396-111217428	-	CCDS828.2	-15.2078	0.3041	low branch length	DERLSLLRSPP	FALSE	KCNA3	#N/A
chr11:101981583-101981615	+	CCDS8314.2	24.9431	0.3291	low branch length	DPGQQPPPQPA	FALSE	YAP1	#N/A
chr13:96743120-96743152	+	CCDS9481.1	25.4175	0.3411	low branch length	DERFNKWLLTP	TRUE	#N/A	#N/A
chr8:132052544-132052576	-	CCDS6363.1	93.3896	0.7336	above threshold	ELSDVRCLTGS	TRUE	ADCY8	#N/A
chr14:76452133-76452165	+	CCDS41973.1	93.2424	0.7335	above threshold	EDLLDLDEELR	FALSE	IFT43	#N/A
chr14:76452133-76452165	+	CCDS9847.1	93.2424	0.7335	above threshold	EDLLDLDEELR	FALSE	IFT43	#N/A
chr15:72690671-72690703	+	CCDS32287.1	-10.6564	0.7334	above threshold	ERREHLTLTFH	TRUE	TMEM202	#N/A
chr16:10788695-10788727	-	CCDS10542.1	136.687	0.7332	above threshold	EFLGTTQTASY	TRUE	TEKT5	#N/A
chr2:74741937-74741969	+	CCDS1947.1	20.9635	0.7332	above threshold	EPGMLGPHNLP	FALSE	TLX2	#N/A
chr10:72026119-72026147+chr10:72043426-72043429	-	CCDS53539.1	-69.6751	0.7332	above threshold	EGEPSQPPNSS	FALSE	NPFFR1	#N/A
chr2:178077531-178077563	+	CCDS2273.1	2.0291	0.733	above threshold	EVKPPPGRPQP	TRUE	HNRNPA3	#N/A
chr17:33885046-33885078	-	CCDS45650.1	-70.48	0.7328	above threshold	ESLKTDTEMPY	FALSE	SLFN14	#N/A
chr1:155108391-155108423	+	CCDS1093.1	59.1172	0.7324	above threshold	EAGGFLDSLIY	FALSE	SLC50A1	#N/A
chr1:155108391-155108423	+	CCDS44238.1	59.1172	0.7324	above threshold	EAGGFLDSLIY	FALSE	SLC50A1	#N/A
chr12:48723078-48723110	+	CCDS8762.1	-74.0876	0.7324	above threshold	EQALTGEAQSR	FALSE	H1FNT	#N/A
chr16:86588335-86588354+chr16:86588775-86588787	-	CCDS42211.1	98.026	0.7323	above threshold	EPRAGVSKQDI	FALSE	MTHFSD	#N/A
chr16:86588338-86588357+chr16:86588775-86588787	-	CCDS54047.1	52.0536	0.7323	above threshold	EPRAVGVSKQD	FALSE	MTHFSD	#N/A
chr16:86588338-86588357+chr16:86588775-86588787	-	CCDS54048.1	52.0536	0.7323	above threshold	EPRAVGVSKQD	FALSE	MTHFSD	#N/A
chr1:155270043-155270071+chr1:155270672-155270675	-	CCDS44240.1	181.621	0.7322	above threshold	EGPAGYLRRAS	FALSE	PKLR	#N/A
chr1:60280793-60280825	+	CCDS612.1	41.0656	0.7321	above threshold	EETQPPPQPKL	TRUE	HOOK1	#N/A
chr1:248005163-248005195	-	CCDS31098.1	-14.6733	0.7317	above threshold	EPQNTSTVTNF	FALSE	OR11L1	#N/A
chr10:96829124-96829156	-	CCDS7438.1	-15.0007	0.7314	above threshold	EPFVVLVLCLS	FALSE	CYP2C8	#N/A
chr6:29343029-29343061	-	CCDS4658.1	39.2413	0.7312	above threshold	ENVTTMNEFLL	FALSE	OR12D3	#N/A
chr17:42266418-42266450	+	CCDS11479.1	43.5154	0.7311	above threshold	ELSDVTLIEGV	TRUE	TMUB2	#N/A
chr3:113557760-113557783+chr3:113563350-113563358	+	CCDS33826.1	-86.4078	0.7304	above threshold	EGAPTVRQVMN	TRUE	GRAMD1C	#N/A
chr6:30876817-30876849	+	CCDS34386.1	127.601	0.7302	above threshold	ESTPSRGLNRV	TRUE	GTF2H4	#N/A
chr22:39268160-39268192	-	CCDS13980.1	-14.7642	0.7301	above threshold	ELSAVGERVFA	FALSE	CBX6	#N/A
chr8:52721869-52721901	-	CCDS47855.1	-19.5488	0.7301	above threshold	EPRLFCWTTLF	FALSE	PXDNL	#N/A
chr5:10239449-10239468+chr5:10249970-10249982	-	CCDS43301.1	-107.146	0.7299	above threshold	EGGGGIPLETL	FALSE	FAM173B	#N/A
chr17:53342849-53342881	+	CCDS11585.1	43.7718	0.7297	above threshold	EKMSRPLPLNP	FALSE	HLF	#N/A
chr20:43595213-43595244+chr20:43600719-43600719	+	CCDS13341.1	89.1086	0.7296	above threshold	ETVQLRNPPRR	TRUE	STK4	#N/A
chr3:48414261-48414293	+	CCDS2764.1	-37.3326	0.729	above threshold	EIRLPDLALKR	FALSE	#N/A	#N/A
chr3:48414261-48414293	+	CCDS54578.1	-37.3326	0.729	above threshold	EIRLPDLALKR	FALSE	FBXW12	#N/A
chr11:93065429-93065454+chr11:93088537-93088543	+	CCDS44707.1	-26.0034	0.7289	above threshold	ENQAHNTMGTS	TRUE	DEUP1	#N/A
chr19:9325478-9325510	-	CCDS32901.1	-140.679	0.7289	above threshold	EAENLTELSKF	FALSE	OR7D4	#N/A
chr17:58499957-58499989	+	CCDS32698.2	28.1225	0.7284	above threshold	EASDGQGGEGD	TRUE	C17orf64	#N/A
chr2:103353234-103353266	-	CCDS2063.1	-116.003	0.7284	above threshold	ELGGHWDMNSA	FALSE	MFSD9	#N/A
chr10:104503814-104503846	+	CCDS44473.1	-16.8267	0.7283	above threshold	ERRRLLGGMAL	FALSE	WBP1L	#N/A
chr1:158390621-158390653	-	CCDS30896.1	42.1869	0.7281	above threshold	ERVNETVVREV	FALSE	OR10K2	#N/A
chr19:38794905-38794923+chr19:38795015-38795028	+	CCDS12511.1	16.4629	0.7275	above threshold	EFDLGAALEPT	FALSE	C19orf33	#N/A
chr19:7763727-7763740+chr19:7764625-7764643	-	CCDS12184.1	13.4773	0.7275	above threshold	EEGQYSEIEEL	FALSE	FCER2	#N/A
chr5:146257599-146257631	-	CCDS4284.1	7.4714	0.7268	above threshold	EEDIDTRKINN	TRUE	#N/A	#N/A
chrX:100547998-100548030	-	CCDS35347.1	-89.2249	0.7268	above threshold	ECPEGQLPISS	TRUE	TAF7L	#N/A
chr6:11011010-11011042	-	CCDS4518.1	49.2677	0.7266	above threshold	EHLKAFDDEIN	TRUE	ELOVL2	#N/A
chr10:120967433-120967465	+	CCDS7612.1	19.1867	0.7266	above threshold	ELENIVANTVL	TRUE	GRK5	#N/A
chr14:88737098-88737130	-	CCDS9882.1	-116.114	0.7263	above threshold	EDGFKGDRTEG	FALSE	KCNK10	#N/A
chr15:76196308-76196340	+	CCDS10287.1	-73.7707	0.726	above threshold	EPVGCCGECRG	FALSE	FBXO22	#N/A
chr15:76196308-76196340	+	CCDS45310.1	-73.7707	0.726	above threshold	EPVGCCGECRG	FALSE	FBXO22	#N/A
chr8:42958695-42958727	+	CCDS6141.1	57.7367	0.7259	above threshold	EKQPQNSRRGL	FALSE	POMK	#N/A
chr11:788541-788573	-	CCDS7714.1	89.464	0.7257	above threshold	ESRGKSASSPK	TRUE	CEND1	#N/A
chr18:55989675-55989707	+	CCDS45875.1	195.742	0.7255	above threshold	ERPYTFKDFLL	TRUE	NEDD4L	#N/A
chr18:55989675-55989707	+	CCDS45876.1	195.742	0.7255	above threshold	ERPYTFKDFLL	TRUE	NEDD4L	#N/A
chr5:68390086-68390118	+	CCDS34173.1	49.9475	0.725	above threshold	EEKYGGDVLAG	TRUE	SLC30A5	#N/A
chr5:68390086-68390118	+	CCDS3996.1	49.9475	0.725	above threshold	EEKYGGDVLAG	TRUE	SLC30A5	#N/A
chr3:52233261-52233293	+	CCDS2847.1	174.143	0.7249	above threshold	ESVVRRCPFLS	TRUE	ALAS1	#N/A
chr7:76796989-76797021	+	CCDS34671.1	32.1644	0.7249	above threshold	EDSSTDTEKEE	FALSE	CCDC146	#N/A
chr1:224544630-224544662	+	CCDS1543.1	144.778	0.7243	above threshold	EAVVFVFSLLD	FALSE	CNIH4	#N/A
chr17:56565600-56565632	-	CCDS32690.1	61.7122	0.7243	above threshold	EALLSTPINPN	FALSE	HSF5	#N/A
chr8:1949362-1949394	+	CCDS34795.1	-3.5975	0.7242	above threshold	EHAVAPCVLYP	TRUE	KBTBD11	#N/A
chr11:58170847-58170879	-	CCDS31549.1	63.9548	0.7239	above threshold	ENKTEVTQFIL	FALSE	OR5B3	#N/A
chr15:67457345-67457377	+	CCDS53950.1	70.2463	0.7238	above threshold	ELCEFAFNMKK	TRUE	SMAD3	#N/A
chr5:137089720-137089752	-	CCDS4193.1	87.6902	0.7238	above threshold	ENSQLCKLFIG	FALSE	HNRNPA0	#N/A
chr2:242545857-242545888+chr2:242556827-242556827	-	CCDS54440.1	84.8647	0.7235	above threshold	EPPKMNPVVEP	TRUE	THAP4	#N/A
chr17:1553063-1553095	-	CCDS11009.1	-60.5548	0.7233	above threshold	EPRRAAPGVPG	FALSE	RILP	#N/A
chr11:73007567-73007599	+	CCDS8220.1	-51.0693	0.7232	above threshold	EWDNGTGQALG	FALSE	P2RY6	#N/A
chr12:122672284-122672316	+	CCDS41854.1	152.503	0.7231	above threshold	ECLCAHPPAGL	FALSE	LRRC43	#N/A
chr6:24667055-24667087	-	CCDS4557.1	-100.945	0.723	above threshold	ELGSCLEGGRE	FALSE	TDP2	#N/A
chr16:67465155-67465187	+	CCDS10837.1	-33.5214	0.7229	above threshold	ERWPWPSGGAW	FALSE	HSD11B2	#N/A
chr8:144732166-144732198	+	CCDS47931.1	-82.0639	0.7228	above threshold	ELPSPESEEVH	FALSE	ZNF623	#N/A
chr22:31519004-31519036	+	CCDS46687.1	-13.9672	0.7225	above threshold	EGQSSRGSRRP	TRUE	INPP5J	#N/A
chr12:75784900-75784932	+	CCDS9010.1	-68.0076	0.722	above threshold	EAARPFAREWR	FALSE	GLIPR1L2	#N/A
chr20:3777182-3777214	+	CCDS13066.1	4.6204	0.7216	above threshold	EVPQPEPAPGS	TRUE	CDC25B	#N/A
chr20:3777182-3777214	+	CCDS13067.1	4.6204	0.7216	above threshold	EVPQPEPAPGS	TRUE	CDC25B	#N/A
chr20:3777182-3777214	+	CCDS13065.1	4.6204	0.7216	above threshold	EVPQPEPAPGS	TRUE	#N/A	#N/A
chr5:140480237-140480269	+	CCDS4245.1	-21.9531	0.7209	above threshold	EAGGERFLRQR	FALSE	PCDHB3	#N/A
chr16:84075727-84075759	-	CCDS32495.1	-79.6197	0.7207	above threshold	EGQTPGSRGLP	FALSE	SLC38A8	#N/A
chr1:99127291-99127323	+	CCDS755.2	-18.819	0.7204	above threshold	EGERRASQAPS	FALSE	SNX7	#N/A
chr1:99127291-99127323	+	CCDS756.2	-18.819	0.7204	above threshold	EGERRASQAPS	FALSE	SNX7	#N/A
chr16:55513395-55513427	+	CCDS10752.1	-38.5697	0.7198	above threshold	EALMARGALTG	FALSE	MMP2	#N/A
chr18:74962508-74962540	+	CCDS12012.1	97.1675	0.7196	above threshold	ELAVGNLSEGN	TRUE	GALR1	#N/A
chr14:67878741-67878773	-	CCDS9782.1	135.197	0.7195	above threshold	EDGVLKEGFLV	TRUE	PLEK2	#N/A
chr3:183749533-183749565	+	CCDS46966.1	-77.188	0.7188	above threshold	ERGWFHGKGFL	FALSE	HTR3D	#N/A
chr7:23719841-23719873	+	CCDS47561.1	106.379	0.7183	above threshold	ERLTLPLGGAA	FALSE	FAM221A	#N/A
chr7:23719841-23719873	+	CCDS47562.1	106.379	0.7183	above threshold	ERLTLPLGGAA	FALSE	FAM221A	#N/A
chr7:23719841-23719873	+	CCDS5385.1	106.379	0.7183	above threshold	ERLTLPLGGAA	FALSE	FAM221A	#N/A
chr11:65601540-65601572	+	CCDS8113.2	-0.1617	0.7179	above threshold	ETYAEVGKEGK	FALSE	SNX32	#N/A
chr11:65488194-65488226	-	CCDS8111.1	48.2641	0.7174	above threshold	ESGDEAAIERH	FALSE	RNASEH2C	#N/A
chr7:158649430-158649441+chr7:158662546-158662566	+	CCDS47757.1	58.9312	0.7171	above threshold	EPGKRRTKDDT	FALSE	WDR60	#N/A
chr5:133871551-133871583	+	CCDS4176.1	80.0597	0.7166	above threshold	EEKRRKYSISS	TRUE	JADE2	#N/A
chr17:44895928-44895960	-	CCDS11505.1	17.4892	0.7164	above threshold	EPHLLGLLLGL	TRUE	WNT3	#N/A
chr17:64179382-64179414	-	CCDS32710.1	4.7168	0.7162	above threshold	EVGSEEEKWEK	TRUE	CEP112	#N/A
chr4:83350808-83350840	-	CCDS3593.1	60.929	0.7161	above threshold	EVPPRLSHVPP	TRUE	HNRNPDL	#N/A
chr19:55568112-55568144	-	CCDS42627.1	251.887	0.7151	above threshold	EKCEAAAKDIR	FALSE	RDH13	#N/A
chr9:125562405-125562437	+	CCDS35132.1	-42.2069	0.7148	above threshold	EAANESSEGIS	FALSE	OR1K1	#N/A
chr16:28889996-28890028	+	CCDS10643.1	142.225	0.7146	above threshold	EAAHAKTTEEC	TRUE	ATP2A1	#N/A
chr16:28889996-28890028	+	CCDS42139.1	142.225	0.7146	above threshold	EAAHAKTTEEC	TRUE	ATP2A1	#N/A
chr15:75320663-75320695	+	CCDS10275.1	41.6246	0.7145	above threshold	EPKASCPAAAP	FALSE	PPCDC	#N/A
chr5:37379473-37379494+chr5:37379591-37379601	+	CCDS34147.1	76.0512	0.7141	above threshold	ERSGPSEVTGS	TRUE	WDR70	#N/A
chr5:140186776-140186808	+	CCDS54916.1	-61.4377	0.7138	above threshold	EFSWGSGQESR	FALSE	PCDHA4	#N/A
chr6:36807118-36807150	-	CCDS4825.1	33.8518	0.7135	above threshold	EQPEDMASLSE	FALSE	CPNE5	#N/A
chr9:131465198-131465218+chr9:131467582-131467593	+	CCDS6908.1	17.825	0.7128	above threshold	EEGAPRQPGPS	FALSE	PKN3	#N/A
chr15:69113055-69113087	-	CCDS45292.1	54.3349	0.7124	above threshold	EMGRRIHLELR	FALSE	ANP32A	#N/A
chr9:116226086-116226118	+	CCDS35113.1	113.342	0.7116	above threshold	ERSLHRVSLGS	FALSE	#N/A	#N/A
chr6:90053471-90053475+chr6:90062258-90062285	-	CCDS5021.1	68.8459	0.7112	above threshold	ETRYNLKSPAV	TRUE	#N/A	#N/A
chr17:73512645-73512677	+	CCDS11724.1	118.152	0.7111	above threshold	EPEPEPAAVEV	FALSE	TSEN54	#N/A
chr11:208858-208890	+	CCDS7690.1	57.9761	0.711	above threshold	EPRAVAEAVET	FALSE	RIC8A	#N/A
chr6:149887554-149887586	+	CCDS5216.1	-41.6822	0.7109	above threshold	EGAPPGSLALR	FALSE	GINM1	#N/A
chr17:80693516-80693548	+	CCDS11818.1	121.329	0.7106	above threshold	EQLLRAELRTA	TRUE	FN3K	#N/A
chr10:75410730-75410762	-	CCDS7331.1	-15.2206	0.7104	above threshold	ETFEPISQEPL	FALSE	SYNPO2L	#N/A
chr12:122016849-122016851+chr12:122017925-122017954	-	CCDS41849.1	-29.8741	0.7101	above threshold	EAEKDSGRRLR	FALSE	KDM2B	#N/A
chr5:140562138-140562170	+	CCDS4251.1	-166.25	0.7096	above threshold	EIGWMHNRRQR	TRUE	PCDHB16	#N/A
chr4:108641300-108641332	-	CCDS3676.1	65.7596	0.7095	above threshold	EIPGSLCKKVK	TRUE	PAPSS1	#N/A
chr14:77737245-77737277	-	CCDS9856.1	79.8942	0.7089	above threshold	ERPEPELIRQS	FALSE	NGB	#N/A
chr8:54934650-54934682	-	CCDS47857.1	115.816	0.7082	above threshold	EDEVVRFAKKM	FALSE	TCEA1	#N/A
chr8:54934650-54934682	-	CCDS47858.1	115.816	0.7082	above threshold	EDEVVRFAKKM	FALSE	TCEA1	#N/A
chr17:19283943-19283975	+	CCDS11207.1	122.592	0.7081	above threshold	ESDLHQIIHSS	TRUE	MAPK7	#N/A
chr1:16482392-16482424	-	CCDS169.1	17.9624	0.708	above threshold	ELQAARACFAL	FALSE	EPHA2	#N/A
chr16:20084903-20084935	-	CCDS32398.1	27.8045	0.7073	above threshold	EHTHAHLAANS	TRUE	GPR139	#N/A
chr1:6304429-6304461	+	CCDS41238.1	289.971	0.7073	above threshold	EKKRRARINVS	TRUE	HES3	#N/A
chr2:202122958-202122990	+	CCDS42798.1	-108.2	0.7068	above threshold	EGGRRARVVIE	FALSE	#N/A	#N/A
chr1:29138899-29138931	+	CCDS329.1	70.5993	0.7065	above threshold	EPAPSAGAELQ	TRUE	OPRD1	#N/A
chr17:41177368-41177400	+	CCDS11452.1	68.4635	0.706	above threshold	EGQSGRCKIVV	TRUE	RND2	#N/A
chr7:134853639-134853671	-	CCDS5838.2	-33.6136	0.706	above threshold	ETLQSETKTRV	FALSE	C7orf49	#N/A
chr2:55277401-55277433	-	CCDS1851.1	63.2967	0.7053	above threshold	EDLDQSPLVSS	TRUE	RTN4	#N/A
chr2:55277401-55277433	-	CCDS42683.1	63.2967	0.7053	above threshold	EDLDQSPLVSS	TRUE	RTN4	#N/A
chr2:55277401-55277433	-	CCDS42684.1	63.2967	0.7053	above threshold	EDLDQSPLVSS	TRUE	RTN4	#N/A
chr5:43040113-43040145	-	CCDS34153.1	-86.1933	0.7048	above threshold	EQHFLGCVKRA	FALSE	ANXA2R	#N/A
chr11:119056207-119056219+chr11:119056634-119056653	+	CCDS53719.1	10.7424	0.7045	above threshold	EKAADLQDTAS	FALSE	PDZD3	#N/A
chr11:119056207-119056219+chr11:119056634-119056653	+	CCDS8417.1	10.7424	0.7045	above threshold	EKAADLQDTAS	FALSE	PDZD3	#N/A
chr1:158670407-158670439	-	CCDS30902.1	-27.993	0.7045	above threshold	ESPNRTTIQEF	FALSE	OR6K2	#N/A
chrX:47006884-47006897+chrX:47028714-47028732	+	CCDS55407.1	86.6739	0.704	above threshold	EYERRGGRGDR	TRUE	#N/A	#N/A
chr1:158435355-158435387	+	CCDS30897.1	46.1713	0.704	above threshold	EQVNKTVVREF	TRUE	OR10K1	#N/A
chrX:47006884-47006897+chrX:47028714-47028732	+	CCDS14274.1	86.6739	0.704	above threshold	EYERRGGRGDR	TRUE	RBM10	#N/A
chr12:56321510-56321542	-	CCDS41795.1	-47.6443	0.704	above threshold	EAAGSPAATET	FALSE	PYM1	#N/A
chr1:158687870-158687902	-	CCDS30903.2	-54.3282	0.7039	above threshold	ESGNQSTVTEF	FALSE	OR6K3	#N/A
chr10:43869198-43869230	+	CCDS7203.1	-2.0132	0.7038	above threshold	ERVTLALLLLA	FALSE	FXYD4	#N/A
chr1:230979601-230979633	-	CCDS44331.1	112.051	0.7036	above threshold	EFSISALSIQE	TRUE	C1orf198	#N/A
chr7:100424617-100424649	-	CCDS5706.1	129.009	0.7029	above threshold	ELRVLLCWASL	TRUE	EPHB4	#N/A
chr7:16460912-16460944	-	CCDS47549.1	32.0579	0.7028	above threshold	EAGPPGSARPA	TRUE	ISPD	#N/A
chr7:16460912-16460944	-	CCDS47550.1	32.0579	0.7028	above threshold	EAGPPGSARPA	TRUE	ISPD	#N/A
chr17:7533494-7533526	+	CCDS11117.1	-141.778	0.7027	above threshold	ESRGPLATSRL	FALSE	SHBG	#N/A
chr17:7533494-7533526	+	CCDS54082.1	-141.778	0.7027	above threshold	ESRGPLATSRL	FALSE	SHBG	#N/A
chr17:7533494-7533526	+	CCDS54083.1	-141.778	0.7027	above threshold	ESRGPLATSRL	FALSE	SHBG	#N/A
chr6:143771760-143771792	-	CCDS43511.1	-5.0167	0.7025	above threshold	EAKAAPKPAAS	FALSE	#N/A	#N/A
chr5:43122159-43122191	+	CCDS43313.1	46.162	0.7015	above threshold	EAEETMECLQE	TRUE	ZNF131	#N/A
chr19:13029131-13029151+chr19:13030057-13030068	-	CCDS42509.1	77.7444	0.7012	above threshold	ERQGVDVPHVK	TRUE	SYCE2	#N/A
chr18:34408695-34408727	-	CCDS32817.1	-108.346	0.7012	above threshold	EEEASSPGLGC	FALSE	TPGS2	#N/A
chr4:164087844-164087876	-	CCDS3803.1	141.084	0.7009	above threshold	EVVEAAAAQLE	TRUE	NAF1	#N/A
chr4:164087844-164087876	-	CCDS47159.1	141.084	0.7009	above threshold	EVVEAAAAQLE	TRUE	NAF1	#N/A
chr14:22038840-22038872	-	CCDS32046.1	60.254	0.6987	above threshold	ERINSTLLTAF	FALSE	OR10G3	#N/A
chr10:15138788-15138820	-	CCDS7107.1	-145.307	0.6975	above threshold	ESLQTPQHREN	FALSE	C10orf111	#N/A
chr16:771278-771310	+	CCDS10423.1	66.5129	0.6973	above threshold	EQDDPVEALTE	FALSE	FAM173A	#N/A
chr3:48229402-48229434	-	CCDS2760.1	43.1522	0.697	above threshold	ELGPEPPHRRR	FALSE	CDC25A	#N/A
chr3:48229402-48229434	-	CCDS2761.1	43.1522	0.697	above threshold	ELGPEPPHRRR	FALSE	CDC25A	#N/A
chrX:128674420-128674452	+	CCDS35393.1	27.3672	0.696	above threshold	EPPLPVGAQPL	TRUE	OCRL	#N/A
chrX:128674420-128674452	+	CCDS35394.1	27.3672	0.696	above threshold	EPPLPVGAQPL	TRUE	OCRL	#N/A
chr20:49127068-49127100	+	CCDS13430.1	61.3739	0.696	above threshold	EMEKEFEQIDK	TRUE	PTPN1	#N/A
chr1:68962647-68962679	-	CCDS44159.1	88.7456	0.696	above threshold	ESQGVPPGPYR	FALSE	DEPDC1	#N/A
chr1:68962647-68962679	-	CCDS644.1	88.7456	0.696	above threshold	ESQGVPPGPYR	FALSE	DEPDC1	#N/A
chr19:10625652-10625684	-	CCDS12240.1	143.29	0.6956	above threshold	ESGLLRPAPVS	TRUE	S1PR5	#N/A
chr6:80715564-80715596	+	CCDS4993.1	40.5553	0.695	above threshold	ESEDLSGRELT	TRUE	TTK	#N/A
chr6:80715564-80715596	+	CCDS55040.1	40.5553	0.695	above threshold	ESEDLSGRELT	TRUE	TTK	#N/A
chr1:108507456-108507488	-	CCDS785.1	51.661	0.6931	above threshold	EPWKQCAQWLI	TRUE	#N/A	#N/A
chr7:103629768-103629800	-	CCDS34722.1	12.2805	0.6928	above threshold	ERSGWARQTFL	FALSE	RELN	#N/A
chr7:103629768-103629800	-	CCDS47680.1	12.2805	0.6928	above threshold	ERSGWARQTFL	FALSE	RELN	#N/A
chr1:10032135-10032167	+	CCDS108.1	87.4509	0.6926	above threshold	ENSEKTEVVLL	FALSE	NMNAT1	#N/A
chr10:124768549-124768581	+	CCDS7634.1	115.142	0.6918	above threshold	EGLAVRLLRGS	FALSE	ACADSB	#N/A
chr9:85677747-85677779	-	CCDS6662.1	57.8534	0.6918	above threshold	EADGDGEELAR	FALSE	RASEF	#N/A
chr18:51795920-51795952	+	CCDS11954.2	-61.5161	0.6917	above threshold	EKLGVEPEEEG	FALSE	POLI	#N/A
chr11:48510348-48510380	+	CCDS31490.1	-19.0239	0.6916	above threshold	EPRKNVTDFVL	FALSE	OR4A47	#N/A
chr3:52356462-52356494	+	CCDS46842.1	-57.3768	0.6916	above threshold	EQPNSKGYSLG	FALSE	DNAH1	#N/A
chr15:23810933-23810965	+	CCDS10013.1	-72.1929	0.6914	above threshold	EEPAAPSEAHE	FALSE	MKRN3	#N/A
chr6:154831213-154831245	-	CCDS5246.1	86.2451	0.6911	above threshold	EPVTKWSPKQV	TRUE	CNKSR3	#N/A
chr4:68566802-68566834	-	CCDS3516.1	3.1862	0.6907	above threshold	EGSEPVAAHQG	FALSE	UBA6	#N/A
chr14:74876412-74876444	-	CCDS41970.1	124.59	0.6904	above threshold	ESLSELQNPLL	TRUE	SYNDIG1L	#N/A
chr8:21924390-21924404+chr8:21924596-21924613	+	CCDS47820.1	77.4527	0.6897	above threshold	ERLQKQPLTSP	FALSE	DMTN	#N/A
chr8:21924390-21924404+chr8:21924596-21924613	+	CCDS6020.1	77.4527	0.6897	above threshold	ERLQKQPLTSP	FALSE	DMTN	#N/A
chr16:66995214-66995246	+	CCDS10826.1	-82.9219	0.6893	above threshold	ERAVRVESGVL	FALSE	CES3	#N/A
chr16:66995214-66995246	+	CCDS54022.1	-82.9219	0.6893	above threshold	ERAVRVESGVL	FALSE	CES3	#N/A
chr17:7329011-7329043	+	CCDS42255.1	-29.6632	0.6891	above threshold	ENQLWHNTVRC	FALSE	C17orf74	#N/A
chr22:24087292-24087324	-	CCDS13812.1	28.9909	0.6888	above threshold	EVPPATKFGET	FALSE	ZNF70	#N/A
chrX:69672475-69672507	+	CCDS43967.1	29.703	0.6882	above threshold	ERARKFSGSGL	FALSE	DLG3	#N/A
chr1:6526132-6526164	-	CCDS71.1	-58.441	0.6882	above threshold	EQRPRGCAAVA	FALSE	TNFRSF25	#N/A
chr1:6526132-6526164	-	CCDS72.1	-58.441	0.6882	above threshold	EQRPRGCAAVA	FALSE	TNFRSF25	#N/A
chr1:6526132-6526164	-	CCDS73.1	-58.441	0.6882	above threshold	EQRPRGCAAVA	FALSE	TNFRSF25	#N/A
chr1:6526132-6526164	-	CCDS74.1	-58.441	0.6882	above threshold	EQRPRGCAAVA	FALSE	TNFRSF25	#N/A
chr1:6526132-6526164	-	CCDS75.1	-58.441	0.6882	above threshold	EQRPRGCAAVA	FALSE	TNFRSF25	#N/A
chr1:209849033-209849065	+	CCDS1488.1	155.17	0.6881	above threshold	ETVQELIPLAK	TRUE	G0S2	#N/A
chr3:184093781-184093803+chr3:184094035-184094044	-	CCDS3265.1	-6.5555	0.6881	above threshold	ELTELLLVVML	FALSE	THPO	#N/A
chr3:184093781-184093803+chr3:184094035-184094044	-	CCDS54693.1	-6.5555	0.6881	above threshold	ELTELLLVVML	FALSE	THPO	#N/A
chr1:16062984-16063016	+	CCDS162.1	87.6878	0.6872	above threshold	ETVPPAVDLVL	TRUE	SLC25A34	#N/A
chr16:67313951-67313983	+	CCDS32466.1	-57.15	0.6867	above threshold	ERPLENGDESP	FALSE	PLEKHG4	#N/A
chr16:67313951-67313983	+	CCDS45512.1	-57.15	0.6867	above threshold	ERPLENGDESP	FALSE	PLEKHG4	#N/A
chrX:154020537-154020560+chrX:154028020-154028028	-	CCDS55544.1	31.664	0.6866	above threshold	ESWAVSHPLNT	FALSE	MPP1	#N/A
chr2:219696096-219696098+chr2:219696461-219696490	-	CCDS2424.1	-1.2059	0.6862	above threshold	EPGLEHALRRT	FALSE	PRKAG3	#N/A
chr6:37664552-37664584	-	CCDS47417.1	49.8848	0.6861	above threshold	EVTCLLLLALI	TRUE	MDGA1	#N/A
chr7:128049920-128049952	-	CCDS34749.1	-45.0201	0.6851	above threshold	EGPLTPPPLQG	FALSE	IMPDH1	#N/A
chr7:128049920-128049952	-	CCDS43643.1	-45.0201	0.6851	above threshold	EGPLTPPPLQG	FALSE	IMPDH1	#N/A
chr7:128049920-128049952	-	CCDS34748.1	-45.0201	0.6851	above threshold	EGPLTPPPLQG	FALSE	IMPDH1	#N/A
chr7:128049920-128049952	-	CCDS47699.1	-45.0201	0.6851	above threshold	EGPLTPPPLQG	FALSE	IMPDH1	#N/A
chr4:786392-786396+chr4:818280-818307	-	CCDS46995.1	121.848	0.685	above threshold	EFVMKQALGGA	TRUE	CPLX1	#N/A
chr16:837702-837734	-	CCDS10426.1	120.193	0.6843	above threshold	EPGSVENLSIV	TRUE	RPUSD1	#N/A
chr12:1703197-1703229	-	CCDS8509.1	122.892	0.6841	above threshold	ETHISCLFPEL	TRUE	FBXL14	#N/A
chr5:157079051-157079083	-	CCDS4339.1	51.4483	0.6834	above threshold	ERARPEPPPQP	FALSE	SOX30	#N/A
chr5:157079051-157079083	-	CCDS4340.1	51.4483	0.6834	above threshold	ERARPEPPPQP	FALSE	#N/A	#N/A
chr1:32084797-32084829	+	CCDS344.1	18.4311	0.6829	above threshold	EPSATPGAQMG	TRUE	HCRTR1	#N/A
chr15:38988812-38988844	+	CCDS10048.1	-164.096	0.6829	above threshold	ELQGAQEDLGI	FALSE	C15orf53	#N/A
chr11:66888791-66888823	+	CCDS44657.1	113.725	0.6825	above threshold	EPEEERIRYSQ	TRUE	KDM2A	#N/A
chr19:13264004-13264036	+	CCDS12295.1	166.382	0.6823	above threshold	EVQKEAQRIMT	TRUE	IER2	#N/A
chr8:17230738-17230749+chr8:17270778-17270798	-	CCDS34851.1	143.981	0.6812	above threshold	EHIRTPKVENV	TRUE	MTMR7	#N/A
chr15:25200199-25200209+chr15:25207261-25207282	+	CCDS10016.1	79.7375	0.6812	above threshold	ERARDRLHLRR	TRUE	SNURF	#N/A
chr20:1876097-1876129	+	CCDS13022.1	5.5977	0.681	above threshold	EPAGPAPGRLG	TRUE	SIRPA	#N/A
chr12:50452553-50452585	+	CCDS44876.1	89.3915	0.6806	above threshold	ELKAEEEEVGG	TRUE	ASIC1	#N/A
chr12:50452553-50452585	+	CCDS8796.1	89.3915	0.6806	above threshold	ELKAEEEEVGG	TRUE	ASIC1	#N/A
chr15:68521887-68521919	-	CCDS10227.1	113.875	0.6799	above threshold	EATRRRQHLGA	FALSE	CLN6	#N/A
chr1:7913456-7913488	-	CCDS90.1	-118.187	0.6792	above threshold	ETNVFHLMLCV	FALSE	UTS2	#N/A
chr3:119526101-119526133	+	CCDS43136.1	-99.2412	0.6785	above threshold	EVRPKESWNHA	TRUE	NR1I2	#N/A
chr3:119526101-119526133	+	CCDS54627.1	-99.2412	0.6785	above threshold	EVRPKESWNHA	TRUE	NR1I2	#N/A
chr14:92562470-92562481+chr14:92572873-92572893	-	CCDS32143.1	65.2366	0.6768	above threshold	ESIFHEKQPSG	TRUE	ATXN3	#N/A
chr2:202483818-202483850	-	CCDS54428.1	-84.7183	0.6767	above threshold	EPPQETNRPFS	FALSE	ALS2CR11	#N/A
chr12:100041956-100041988	+	CCDS9072.1	-16.7854	0.6767	above threshold	EDCCMLPYYTA	FALSE	#N/A	#N/A
chr2:202483818-202483850	-	CCDS2349.1	-84.7183	0.6767	above threshold	EPPQETNRPFS	FALSE	ALS2CR11	#N/A
chr2:202483818-202483850	-	CCDS54429.1	-84.7183	0.6767	above threshold	EPPQETNRPFS	FALSE	ALS2CR11	#N/A
chr2:202483818-202483850	-	CCDS54430.1	-84.7183	0.6767	above threshold	EPPQETNRPFS	FALSE	ALS2CR11	#N/A
chr19:11529458-11529460+chr19:11529922-11529951	-	CCDS32910.1	112.479	0.6762	above threshold	ERTAGKELALA	FALSE	RGL3	#N/A
chr19:11529458-11529460+chr19:11529922-11529951	-	CCDS54221.1	112.479	0.6762	above threshold	ERTAGKELALA	FALSE	RGL3	#N/A
chr14:91526743-91526775	-	CCDS45149.1	-59.4263	0.6757	above threshold	EEEGGSSGGAA	FALSE	RPS6KA5	#N/A
chr14:91526743-91526775	-	CCDS9893.1	-59.4263	0.6757	above threshold	EEEGGSSGGAA	FALSE	RPS6KA5	#N/A
chr2:239756860-239756892	+	CCDS46558.1	25.4915	0.6756	above threshold	EEGSSSPVSPV	TRUE	TWIST2	#N/A
chr4:84457779-84457811	+	CCDS3606.1	52.9329	0.6752	above threshold	EGAELAGKILS	FALSE	GPAT3	#N/A
chr13:76055868-76055900	-	CCDS41901.1	98.5869	0.675	above threshold	EPPSCIQDEPF	TRUE	TBC1D4	#N/A
chr10:8097622-8097654	+	CCDS31143.1	91.4302	0.6747	above threshold	EVTADQPRWVS	TRUE	GATA3	#N/A
chr10:8097622-8097654	+	CCDS7083.1	91.4302	0.6747	above threshold	EVTADQPRWVS	TRUE	GATA3	#N/A
chr17:260137-260169	+	CCDS32519.2	-8.577	0.6747	above threshold	ETRGPGLAVRA	TRUE	C17orf97	#N/A
chr16:1544286-1544318	+	CCDS32363.1	256.644	0.6745	above threshold	EPAPSEVRLAV	FALSE	TELO2	#N/A
chr22:18893891-18893923	+	CCDS13753.1	133.866	0.6741	above threshold	ERYAGALEEVA	FALSE	DGCR6	#N/A
chr16:71660136-71660168	+	CCDS10904.1	29.3969	0.674	above threshold	EDPSGAREPRA	FALSE	MARVELD3	#N/A
chr16:71660136-71660168	+	CCDS32478.1	29.3969	0.674	above threshold	EDPSGAREPRA	FALSE	MARVELD3	#N/A
chr19:50148287-50148319	+	CCDS33074.1	113.591	0.6739	above threshold	EEEDESRGKTE	TRUE	SCAF1	#N/A
chr11:64361112-64361144	+	CCDS8076.1	113.468	0.6738	above threshold	EWTAARARPLV	TRUE	SLC22A12	#N/A
chr2:242082412-242082444	-	CCDS2545.1	-33.9904	0.6737	above threshold	EDGGLTAFEED	FALSE	PASK	#N/A
chr22:30685451-30685483	-	CCDS43001.1	94.6758	0.6734	above threshold	ELHILEHRVRV	TRUE	GATSL3	#N/A
chr1:9118307-9118309+chr1:9129563-9129592	-	CCDS44054.1	-13.1869	0.6733	above threshold	EQQDQSMKEGR	TRUE	SLC2A5	#N/A
chr1:9118307-9118309+chr1:9129563-9129592	-	CCDS99.1	-13.1869	0.6733	above threshold	EQQDQSMKEGR	TRUE	SLC2A5	#N/A
chr9:22447068-22447100	+	CCDS6514.1	51.1757	0.6725	above threshold	ERSQCGSRDRG	TRUE	DMRTA1	#N/A
chr15:81517744-81517776	+	CCDS42069.1	203.522	0.6723	above threshold	ESHSRAGKSRK	FALSE	IL16	#N/A
chr15:81517744-81517776	+	CCDS53966.1	203.522	0.6723	above threshold	ESHSRAGKSRK	FALSE	IL16	#N/A
chr12:32832301-32832333	+	CCDS8728.1	106.529	0.6719	above threshold	EALIPVINKLQ	TRUE	DNM1L	#N/A
chr12:32832301-32832333	+	CCDS8729.1	106.529	0.6719	above threshold	EALIPVINKLQ	TRUE	DNM1L	#N/A
chr12:32832301-32832333	+	CCDS8730.1	106.529	0.6719	above threshold	EALIPVINKLQ	TRUE	DNM1L	#N/A
chr17:37898558-37898590	+	CCDS11345.1	42.2783	0.6717	above threshold	ELDLSPPHLSS	TRUE	GRB7	#N/A
chr12:54943660-54943692	+	CCDS8882.1	83.6198	0.6712	above threshold	ELSPRSPPEML	TRUE	PDE1B	#N/A
chr7:65579953-65579957+chr7:65592691-65592718	+	CCDS47599.1	105.509	0.671	above threshold	EVKDANSALLS	TRUE	CRCP	#N/A
chr7:65579953-65579957+chr7:65592691-65592718	+	CCDS5532.1	105.509	0.671	above threshold	EVKDANSALLS	TRUE	CRCP	#N/A
chr14:55369346-55369378	-	CCDS41954.1	-5.7593	0.671	above threshold	EKGPVRAPAEK	TRUE	#N/A	#N/A
chr14:55369346-55369378	-	CCDS45110.1	-5.7593	0.671	above threshold	EKGPVRAPAEK	TRUE	GCH1	#N/A
chr14:55369346-55369378	-	CCDS9720.1	-5.7593	0.671	above threshold	EKGPVRAPAEK	TRUE	GCH1	#N/A
chr7:144059766-144059798	+	CCDS34771.1	54.8624	0.6706	above threshold	EAEEAQRGASP	FALSE	ARHGEF5	#N/A
chr10:5454659-5454691	+	CCDS41483.1	65.3223	0.6703	above threshold	EPELAAQKQPR	TRUE	NET1	#N/A
chr19:14910913-14910945	-	CCDS12317.1	-77.3829	0.6703	above threshold	ETGNQTHAQEF	FALSE	OR7C1	#N/A
chr1:95007157-95007189	-	CCDS53345.1	-108.76	0.6703	above threshold	ETPAWPRVPRP	FALSE	F3	#N/A
chr1:95007157-95007189	-	CCDS750.1	-108.76	0.6703	above threshold	ETPAWPRVPRP	FALSE	F3	#N/A
chr6:108395820-108395852	-	CCDS5062.1	-54.1687	0.6698	above threshold	EPGPTAAQRRC	FALSE	OSTM1	#N/A
chr19:45175207-45175239	+	CCDS12641.1	-141.291	0.6686	above threshold	EIPMGTQGCFS	FALSE	CEACAM19	#N/A
chr19:45175207-45175239	+	CCDS46108.1	-141.291	0.6686	above threshold	EIPMGTQGCFS	FALSE	CEACAM19	#N/A
chr11:289820-289852	+	CCDS31322.2	75.1357	0.6684	above threshold	EDAGEDPTTFA	FALSE	PGGHG	#N/A
chr19:40697942-40697974	+	CCDS12549.1	-50.7063	0.6683	above threshold	EEEEGAVAKEW	FALSE	MAP3K10	#N/A
chr11:58190699-58190731	-	CCDS31550.1	128.278	0.6683	above threshold	ENCTEVTKFIL	FALSE	OR5B2	#N/A
chr1:182555906-182555938	-	CCDS1347.1	-54.618	0.6683	above threshold	ESRDHNNPQEG	FALSE	RNASEL	#N/A
chr16:67003606-67003638	+	CCDS54023.1	-4.3233	0.6682	above threshold	EQMSREDMLAI	FALSE	CES3	#N/A
chr12:118490261-118490283+chr12:118498841-118498850	-	CCDS9186.1	179.994	0.6681	above threshold	EAGEEPLLLAE	TRUE	WSB2	#N/A
chr12:30829510-30829521+chr12:30829830-30829850	-	CCDS53773.1	-75.313	0.668	above threshold	ESLTLKGYALP	FALSE	IPO8	#N/A
chr10:43279846-43279878	+	CCDS7199.1	93.7242	0.6673	above threshold	EAKDQKKHRKK	TRUE	BMS1	#N/A
chr17:54671588-54671620	+	CCDS11589.1	-70.5255	0.6671	above threshold	ERCPSLGVTLY	FALSE	NOG	#N/A
chr17:19770695-19770727	-	CCDS11213.1	88.563	0.6658	above threshold	EVVGDFEYSKR	TRUE	ULK2	#N/A
chr11:64107742-64107774	+	CCDS8072.2	14.5649	0.6658	above threshold	EGGKGPRLRDF	FALSE	#N/A	#N/A
chr1:248262681-248262713	+	CCDS1637.1	10.3189	0.6656	above threshold	EKWNHTSNDFI	FALSE	OR2L13	#N/A
chr12:123464938-123464970	+	CCDS31923.1	-124.912	0.6655	above threshold	ERAGPAGEEGG	FALSE	#N/A	#N/A
chr12:123464938-123464970	+	CCDS41856.1	-124.912	0.6655	above threshold	ERAGPAGEEGG	FALSE	#N/A	#N/A
chr12:123464938-123464970	+	CCDS45004.1	-124.912	0.6655	above threshold	ERAGPAGEEGG	FALSE	#N/A	#N/A
chr12:123464938-123464970	+	CCDS53843.1	-124.912	0.6655	above threshold	ERAGPAGEEGG	FALSE	#N/A	#N/A
chr1:207925561-207925593	+	CCDS1479.1	-117.776	0.6652	above threshold	EPPGRRECPFP	FALSE	CD46	#N/A
chr1:207925561-207925593	+	CCDS1480.1	-117.776	0.6652	above threshold	EPPGRRECPFP	FALSE	CD46	#N/A
chr1:207925561-207925593	+	CCDS1481.1	-117.776	0.6652	above threshold	EPPGRRECPFP	FALSE	CD46	#N/A
chr1:207925561-207925593	+	CCDS1482.1	-117.776	0.6652	above threshold	EPPGRRECPFP	FALSE	CD46	#N/A
chr1:207925561-207925593	+	CCDS1484.1	-117.776	0.6652	above threshold	EPPGRRECPFP	FALSE	CD46	#N/A
chr1:207925561-207925593	+	CCDS1485.1	-117.776	0.6652	above threshold	EPPGRRECPFP	FALSE	CD46	#N/A
chr1:207925561-207925593	+	CCDS31008.1	-117.776	0.6652	above threshold	EPPGRRECPFP	FALSE	#N/A	#N/A
chr1:207925561-207925593	+	CCDS31009.1	-117.776	0.6652	above threshold	EPPGRRECPFP	FALSE	CD46	#N/A
chr10:116100471-116100490+chr10:116164199-116164211	-	CCDS31286.1	134.242	0.6648	above threshold	ERYKALEQLLT	TRUE	AFAP1L2	#N/A
chr10:116100471-116100490+chr10:116164199-116164211	-	CCDS31287.1	134.242	0.6648	above threshold	ERYKALEQLLT	TRUE	AFAP1L2	#N/A
chr8:18793638-18793652+chr8:18871073-18871090	-	CCDS43720.1	38.4622	0.6647	above threshold	EGRSAAAETFV	TRUE	PSD3	#N/A
chr19:17983132-17983164	+	CCDS12368.1	75.6056	0.6643	above threshold	EAVETGERPTF	FALSE	SLC5A5	#N/A
chr1:181058042-181058074	+	CCDS1343.1	80.3968	0.6642	above threshold	EFKLEAHRIVS	TRUE	IER5	#N/A
chr19:45312385-45312417	+	CCDS12644.1	23.3296	0.6642	above threshold	EPPDAPAQARG	FALSE	BCAM	#N/A
chr19:45312385-45312417	+	CCDS42575.1	23.3296	0.6642	above threshold	EPPDAPAQARG	FALSE	BCAM	#N/A
chr1:16349118-16349150	+	CCDS167.1	119.174	0.6639	above threshold	EELVGLREGFS	FALSE	CLCNKA	#N/A
chr1:16349118-16349150	+	CCDS41269.1	119.174	0.6639	above threshold	EELVGLREGFS	FALSE	CLCNKA	#N/A
chr5:176449743-176449775	+	CCDS4409.1	-3.6632	0.6639	above threshold	EYPAPATVQAA	FALSE	ZNF346	#N/A
chrX:102529456-102529488	-	CCDS35356.1	-51.6947	0.6636	above threshold	EKLYKENEGKP	FALSE	TCEAL5	#N/A
chr1:222919891-222919923	+	CCDS1535.2	-119.025	0.6633	above threshold	EIDGFQQLDLE	FALSE	FAM177B	#N/A
chr10:127585215-127585224+chr10:127668730-127668752	+	CCDS31309.1	-46.9802	0.6619	above threshold	EPQKIMPPSKP	TRUE	FANK1	#N/A
chr3:45837876-45837908	-	CCDS2730.1	76.9935	0.6614	above threshold	EKARPLWANSL	FALSE	SLC6A20	#N/A
chr3:45837876-45837908	-	CCDS43077.1	76.9935	0.6614	above threshold	EKARPLWANSL	FALSE	SLC6A20	#N/A
chr11:64612006-64612038	-	CCDS31601.1	15.2435	0.661	above threshold	ERRLRALEQLA	FALSE	CDC42BPG	#N/A
chr6:36238240-36238272	+	CCDS54997.1	139.41	0.6609	above threshold	EEQVFKGDPDT	FALSE	PNPLA1	#N/A
chr17:55055524-55055556	+	CCDS11593.1	-28.4267	0.6608	above threshold	ELALRRSPVPR	TRUE	SCPEP1	#N/A
chr18:43405697-43405729	+	CCDS32819.1	-10.0845	0.6608	above threshold	EKSIWLLACLA	FALSE	SIGLEC15	#N/A
chr12:58240183-58240215	-	CCDS41801.1	-6.6542	0.6603	above threshold	EHGSIITQARR	TRUE	CTDSP2	#N/A
chr1:186418556-186418588	-	CCDS1370.1	26.2441	0.6599	above threshold	EEAKSQSLEED	TRUE	PDC	#N/A
chr6:31805109-31805141	+	CCDS34416.1	-286.001	0.6599	above threshold	ERSFVWLSCLD	FALSE	C6orf48	#N/A
chr11:59244906-59244938	+	CCDS53636.1	-21.6193	0.6588	above threshold	EMENCTRVKEF	FALSE	OR4D10	#N/A
chr14:92563171-92563182+chr14:92572873-92572893	-	CCDS45154.1	64.8258	0.6584	above threshold	ESIFHEKQEGS	TRUE	ATXN3	#N/A
chr14:92563171-92563182+chr14:92572873-92572893	-	CCDS9900.1	64.8258	0.6584	above threshold	ESIFHEKQEGS	TRUE	ATXN3	#N/A
chr11:72492191-72492223	-	CCDS41688.1	73.4145	0.6576	above threshold	EKLAASTEPQG	TRUE	STARD10	#N/A
chr10:13342007-13342039	-	CCDS7097.1	133.675	0.6565	above threshold	EQLRAAARLQI	FALSE	PHYH	#N/A
chrX:146993701-146993733	+	CCDS14682.1	26.6463	0.6565	above threshold	EELVVEVRGSN	FALSE	FMR1	#N/A
chrX:146993701-146993733	+	CCDS55518.1	26.6463	0.6565	above threshold	EELVVEVRGSN	FALSE	FMR1	#N/A
chrX:146993701-146993733	+	CCDS55519.1	26.6463	0.6565	above threshold	EELVVEVRGSN	FALSE	FMR1	#N/A
chr17:76705801-76705814+chr17:76778284-76778302	-	CCDS32754.1	73.8153	0.6561	above threshold	EEDDSYVPSDL	FALSE	CYTH1	#N/A
chr17:76705801-76705814+chr17:76778284-76778302	-	CCDS42392.2	73.8153	0.6561	above threshold	EEDDSYVPSDL	FALSE	CYTH1	#N/A
chr6:148664207-148664239	+	CCDS5212.1	90.4687	0.656	above threshold	EDAGAAGPGPE	TRUE	SASH1	#N/A
chr16:28607216-28607248	-	CCDS10636.1	132.798	0.6559	above threshold	ELIQDISRPPL	FALSE	SULT1A2	#N/A
chr19:49926561-49926593	-	CCDS12763.1	-3.1414	0.6552	above threshold	ETRQVSRSPRV	TRUE	PTH2	#N/A
chr17:42733985-42734017	+	CCDS45703.2	-97.0608	0.655	above threshold	EVRRGDTCPRP	TRUE	MEIOC	#N/A
chr10:124605324-124605356	-	CCDS7631.1	-16.696	0.6549	above threshold	ELVRRLMPLTL	FALSE	CUZD1	#N/A
chr1:6662842-6662874	-	CCDS30575.1	109.059	0.6538	above threshold	ERPAPLAVLPF	FALSE	KLHL21	#N/A
chr17:18950204-18950236	-	CCDS11202.1	130.118	0.6523	above threshold	ESVALYSFQAT	TRUE	GRAP	#N/A
chr19:2389787-2389819	+	CCDS12088.1	101.851	0.6518	above threshold	EPTVADVHLVP	FALSE	TMPRSS9	#N/A
chr4:25235789-25235821	+	CCDS3433.1	2.6698	0.6507	above threshold	EDPSEPDRLAS	FALSE	PI4K2B	#N/A
chr9:125315452-125315484	+	CCDS35123.1	-133.661	0.6506	above threshold	EGFYLRRSHEL	FALSE	OR1N2	#N/A
chrX:57936819-57936851	-	CCDS14376.1	47.2844	0.6499	above threshold	EIPKLLPARGT	TRUE	ZXDA	#N/A
chr3:128205839-128205871	-	CCDS46903.1	106.019	0.6493	above threshold	EVAPEQPRWMA	TRUE	GATA2	#N/A
chr6:139308784-139308816	-	CCDS47488.1	26.7277	0.6493	above threshold	EGLTLSDAEQK	TRUE	REPS1	#N/A
chr6:139308784-139308816	-	CCDS5193.2	26.7277	0.6493	above threshold	EGLTLSDAEQK	TRUE	REPS1	#N/A
chr3:128205839-128205871	-	CCDS3049.1	106.019	0.6493	above threshold	EVAPEQPRWMA	TRUE	#N/A	#N/A
chr1:156542286-156542318	-	CCDS1144.1	-51.1429	0.6493	above threshold	ERRAAGPGWAA	FALSE	IQGAP3	#N/A
chr8:144623556-144623588	-	CCDS6402.1	70.7589	0.649	above threshold	EEKEILRRQIR	FALSE	ZC3H3	#N/A
chr19:38893797-38893829	+	CCDS42562.1	-38.9799	0.649	above threshold	EAVKAEAWEGA	FALSE	FAM98C	#N/A
chr16:739605-739637	-	CCDS10420.1	172.005	0.6487	above threshold	EKMSRVTTALG	TRUE	WDR24	#N/A
chr9:125289537-125289569	-	CCDS6844.1	70.8816	0.6481	above threshold	ENQSSISEFFL	FALSE	OR1N1	#N/A
chr1:79093604-79093636	+	CCDS687.2	3.3694	0.6477	above threshold	EVTTRLTWNDE	FALSE	IFI44L	#N/A
chr3:46063404-46063436	-	CCDS2736.1	-62.8645	0.6464	above threshold	ESSGNPESTTF	TRUE	XCR1	#N/A
chr1:36274021-36274036+chr1:36282483-36282499	+	CCDS397.1	52.6588	0.6462	above threshold	EALGPGPPASL	TRUE	AGO4	#N/A
chr10:124713659-124713691	-	CCDS7632.1	13.7605	0.6453	above threshold	ETRTEDGGLTR	FALSE	C10orf88	#N/A
chr19:49519951-49519971+chr19:49520324-49520335	-	CCDS12748.1	-22.3674	0.6453	above threshold	EMLQGLLLLLL	FALSE	LHB	#N/A
chr3:32022636-32022668	-	CCDS2651.1	61.0745	0.645	above threshold	ERAVQGTDGGG	TRUE	OSBPL10	#N/A
chr3:32022636-32022668	-	CCDS54559.1	61.0745	0.645	above threshold	ERAVQGTDGGG	TRUE	OSBPL10	#N/A
chr3:49941007-49941039	-	CCDS2807.1	-82.1753	0.6444	above threshold	ELLPPLPQSFL	FALSE	MST1R	#N/A
chr9:137809682-137809714	-	CCDS6985.1	-46.5788	0.6439	above threshold	ELSGATMARGL	FALSE	FCN1	#N/A
chr17:61514873-61514905	-	CCDS11636.1	37.1056	0.6436	above threshold	EGGAAAATPTA	FALSE	CYB561	#N/A
chr15:74836281-74836313	+	CCDS10264.1	122.736	0.6432	above threshold	EPLQQQQQQQQ	TRUE	ARID3B	#N/A
chr19:16652844-16652854+chr19:16653165-16653186	-	CCDS42518.1	135.104	0.643	above threshold	EMPLPPDDQEL	TRUE	CHERP	#N/A
chr5:59995885-59995917	-	CCDS3977.1	140.756	0.6428	above threshold	EHRIVGPGPYR	TRUE	DEPDC1B	#N/A
chr5:59995885-59995917	-	CCDS47214.1	140.756	0.6428	above threshold	EHRIVGPGPYR	TRUE	DEPDC1B	#N/A
chr11:62494593-62494625	-	CCDS41659.1	70.122	0.6425	above threshold	EVKRLKVTELR	TRUE	HNRNPUL2	#N/A
chr17:78237484-78237516	+	CCDS11772.1	71.367	0.6425	above threshold	ECPSCQHVSKE	FALSE	RNF213	#N/A
chr17:78237484-78237516	+	CCDS32761.2	71.367	0.6425	above threshold	ECPSCQHVSKE	FALSE	RNF213	#N/A
chr5:170814956-170814988	+	CCDS43399.1	80.0294	0.642	above threshold	EDSMDMDMSPL	TRUE	NPM1	#N/A
chr5:170814956-170814988	+	CCDS4376.1	80.0294	0.642	above threshold	EDSMDMDMSPL	TRUE	NPM1	#N/A
chr5:170814956-170814988	+	CCDS4377.1	80.0294	0.642	above threshold	EDSMDMDMSPL	TRUE	NPM1	#N/A
chr3:53289923-53289955	-	CCDS2871.1	72.6767	0.6416	above threshold	ESYHKPDQQKL	FALSE	TKT	#N/A
chr1:159043254-159043286	-	CCDS1181.1	109.602	0.6414	above threshold	ESKYKEILLLT	FALSE	AIM2	#N/A
chr12:132379550-132379582	+	CCDS9274.1	3.4389	0.6414	above threshold	EPGRGGTETVG	FALSE	ULK1	#N/A
chr3:33155573-33155605	+	CCDS2657.1	9.8777	0.641	above threshold	EPGRRGAAALL	FALSE	CRTAP	#N/A
chr3:8809838-8809870	-	CCDS2570.1	95.8573	0.6408	above threshold	EGALAANWSAE	FALSE	OXTR	#N/A
chr8:381361-381393	+	CCDS5954.1	-70.0491	0.6402	above threshold	EKYSIMKSMNM	FALSE	FBXO25	#N/A
chr6:106960220-106960252	+	CCDS34506.1	182.347	0.6401	above threshold	EKRSSGRRSGR	FALSE	#N/A	#N/A
chr1:183273839-183273871	-	CCDS1354.1	-125.714	0.6401	above threshold	EIQELEEIQAC	FALSE	NMNAT2	#N/A
chr6:2765860-2765892	+	CCDS4475.1	27.3846	0.6397	above threshold	EVSGPEDDPFL	FALSE	WRNIP1	#N/A
chr6:2765860-2765892	+	CCDS4476.1	27.3846	0.6397	above threshold	EVSGPEDDPFL	FALSE	WRNIP1	#N/A
chrX:102318167-102318199	-	CCDS35354.1	-69.5657	0.6397	above threshold	ESKEKRAVNSL	FALSE	BEX1	#N/A
chr11:66103838-66103870	-	CCDS31614.1	33.0592	0.6395	above threshold	ESPGESGAGSP	FALSE	RIN1	#N/A
chr8:33370096-33370128	-	CCDS6090.1	-45.9679	0.6394	above threshold	ELDSALEAPSQ	FALSE	TTI2	#N/A
chr20:57875871-57875903	+	CCDS13477.1	56.1731	0.6381	above threshold	EPGLWLLFGLT	TRUE	EDN3	#N/A
chr20:57875871-57875903	+	CCDS13478.1	56.1731	0.6381	above threshold	EPGLWLLFGLT	TRUE	EDN3	#N/A
chr20:57875871-57875903	+	CCDS13479.1	56.1731	0.6381	above threshold	EPGLWLLFGLT	TRUE	EDN3	#N/A
chr16:11945334-11945366	-	CCDS10551.1	73.4164	0.6381	above threshold	EDSASASLSSA	FALSE	#N/A	#N/A
chr10:50818790-50818822	+	CCDS7231.1	91.746	0.6368	above threshold	ESAEPAGQARA	FALSE	SLC18A3	#N/A
chr3:128369608-128369640	-	CCDS3051.1	-20.529	0.6366	above threshold	EAPAAGLFLLL	FALSE	RPN1	#N/A
chr9:112969824-112969856	-	CCDS35102.2	20.2458	0.6366	above threshold	EGLPCPCPALP	FALSE	C9orf152	#N/A
chr19:47615806-47615838	-	CCDS42582.1	30.0805	0.6357	above threshold	EAAPGTPPPPP	TRUE	ZC3H4	#N/A
chr17:74533589-74533621	-	CCDS11746.1	81.902	0.6356	above threshold	EKVPGEMEIER	FALSE	CYGB	#N/A
chr11:107729458-107729490	-	CCDS41709.1	-13.9569	0.6355	above threshold	EADSPAGPGAP	FALSE	SLC35F2	#N/A
chr15:59063598-59063630	+	CCDS42046.1	-5.5657	0.6354	above threshold	ESSPESLQPLE	TRUE	FAM63B	#N/A
chr15:59063598-59063630	+	CCDS45268.1	-5.5657	0.6354	above threshold	ESSPESLQPLE	TRUE	FAM63B	#N/A
chr1:16370991-16371023	+	CCDS168.1	143.942	0.635	above threshold	EEFVGLREGSS	FALSE	CLCNKB	#N/A
chr19:56614551-56614583	-	CCDS42634.1	124.061	0.6346	above threshold	ELREEAWSPGP	TRUE	#N/A	#N/A
chr1:89834114-89834146	+	CCDS723.1	-32.7872	0.6337	above threshold	ESGPKMLAPVC	FALSE	GBP6	#N/A
chr22:42828328-42828360	-	CCDS14034.1	-219.04	0.6336	above threshold	ENQPVRWRALP	FALSE	NFAM1	#N/A
chr1:112106539-112106571	-	CCDS41369.1	-191.871	0.633	above threshold	EGSPAGPIEQK	FALSE	TMIGD3	#N/A
chr4:169232187-169232218+chr4:169232407-169232407	-	CCDS34097.1	-195.26	0.6327	above threshold	ERNVLTTFSQE	FALSE	DDX60	#N/A
chr1:156309552-156309582+chr1:156314371-156314372	+	CCDS1141.1	-26.1777	0.6326	above threshold	ERHTSHPNRKV	FALSE	TSACC	#N/A
chr16:838688-838720	+	CCDS45371.1	61.7686	0.6312	above threshold	EDYEQELCGVE	FALSE	CHTF18	#N/A
chr16:4322712-4322744	-	CCDS10510.1	0.9992	0.6309	above threshold	EYFMVPTQKVP	TRUE	TFAP4	#N/A
chr7:143806679-143806711	+	CCDS43671.1	7.8149	0.6309	above threshold	EGNQTWITDIT	FALSE	OR2A2	#N/A
chr8:8860577-8860609	+	CCDS5972.1	26.4694	0.6292	above threshold	EDPQSKEPAGE	FALSE	ERI1	#N/A
chr9:107361659-107361691	-	CCDS35091.1	-7.7943	0.6282	above threshold	EWENHTILVEF	FALSE	OR13C5	#N/A
chr9:127054776-127054808	+	CCDS55339.1	-83.3965	0.6278	above threshold	EATGWDSRCSP	FALSE	NEK6	#N/A
chr7:45039936-45039962+chr7:45077852-45077857	+	CCDS5500.1	81.2578	0.6263	above threshold	EEEGKKGKKPG	FALSE	CCM2	#N/A
chr7:45039936-45039962+chr7:45077852-45077857	+	CCDS55108.1	81.2578	0.6263	above threshold	EEEGKKGKKPG	FALSE	CCM2	#N/A
chr22:22893497-22893511+chr22:22899232-22899249	-	CCDS13801.1	-187.272	0.6259	above threshold	ERRRLWGSIQS	FALSE	PRAME	#N/A
chr19:15559083-15559115	-	CCDS42516.1	48.3771	0.6255	above threshold	EGSLAGSLAAP	FALSE	WIZ	#N/A
chr10:15089291-15089319+chr10:15091634-15091637	+	CCDS31152.1	-133.907	0.6247	above threshold	ERGDQPKRTRN	FALSE	OLAH	#N/A
chr10:15089291-15089319+chr10:15091634-15091637	+	CCDS7106.1	-133.907	0.6247	above threshold	ERGDQPKRTRN	FALSE	OLAH	#N/A
chr2:119604708-119604740	-	CCDS2123.1	31.805	0.6245	above threshold	EEQQPEPKSQR	TRUE	EN1	#N/A
chrX:101381806-101381838	+	CCDS14496.1	-164.609	0.6245	above threshold	EKLFNENEGMP	FALSE	TCEAL2	#N/A
chr1:155210500-155210508+chr1:155210877-155210900	-	CCDS1102.1	-103.297	0.6244	above threshold	EFSSPSREECP	FALSE	GBA	#N/A
chr1:155210500-155210508+chr1:155210877-155210900	-	CCDS53374.1	-103.297	0.6244	above threshold	EFSSPSREECP	FALSE	GBA	#N/A
chr19:30017494-30017526	+	CCDS46034.1	24.5204	0.6237	above threshold	EQRNRLGALGY	FALSE	VSTM2B	#N/A
chr1:109656264-109656296	-	CCDS41364.1	-94.7567	0.6232	above threshold	ERSPSRRRRLE	FALSE	C1orf194	#N/A
chr9:125486272-125486304	+	CCDS35129.1	49.4816	0.623	above threshold	ETKNYSSSTSG	TRUE	OR1L4	#N/A
chrX:135618183-135618215	+	CCDS14658.1	-15.8693	0.6218	above threshold	EEMKKTAIRLP	FALSE	VGLL1	#N/A
chr6:161123340-161123372	+	CCDS5279.1	-1.3705	0.6217	above threshold	EHKEVVLLLLL	FALSE	PLG	#N/A
chr6:161123340-161123372	+	CCDS55074.1	-1.3705	0.6217	above threshold	EHKEVVLLLLL	FALSE	PLG	#N/A
chr2:54197886-54197918	-	CCDS33197.2	6.3898	0.6213	above threshold	EPAERAGVGEP	FALSE	PSME4	#N/A
chr22:44579213-44579245	+	CCDS14057.1	37.4047	0.6212	above threshold	EPEFLYDLLQL	TRUE	PARVG	#N/A
chrX:20134962-20134994	-	CCDS14195.1	26.7311	0.6206	above threshold	ERGGGGSGTGS	TRUE	#N/A	#N/A
chr19:19304759-19304791	+	CCDS12395.1	44.7117	0.6205	above threshold	ELTQPAEDLIQ	FALSE	RFXANK	#N/A
chr19:19304759-19304791	+	CCDS12396.1	44.7117	0.6205	above threshold	ELTQPAEDLIQ	FALSE	RFXANK	#N/A
chr7:150085562-150085589+chr7:150093601-150093605	+	CCDS43678.1	-46.1811	0.6203	above threshold	ESGLAGNGTGA	TRUE	ZNF775	#N/A
chr19:54676777-54676809	-	CCDS12882.1	43.8251	0.62	above threshold	EENPTLESEAW	FALSE	TMC4	#N/A
chr19:54676777-54676809	-	CCDS46174.1	43.8251	0.62	above threshold	EENPTLESEAW	FALSE	TMC4	#N/A
chr16:1833025-1833037+chr16:1836538-1836557	+	CCDS10445.1	112.094	0.6199	above threshold	EAAAEPGNLAG	FALSE	NUBP2	#N/A
chr1:45266139-45266171	+	CCDS515.1	88.6579	0.6192	above threshold	EPAAGFLSPRP	FALSE	PLK3	#N/A
chr4:166129032-166129054+chr4:166141086-166141095	+	CCDS34094.1	15.4403	0.6188	above threshold	ETPPLPPACTK	TRUE	KLHL2	#N/A
chrX:95940061-95940093	+	CCDS14467.1	61.4573	0.6187	above threshold	EQPGAAASGAG	TRUE	DIAPH2	#N/A
chrX:95940061-95940093	+	CCDS14468.1	61.4573	0.6187	above threshold	EQPGAAASGAG	TRUE	DIAPH2	#N/A
chr17:4487904-4487936	+	CCDS45583.1	69.3946	0.6182	above threshold	EPAPDAQEART	TRUE	SMTNL2	#N/A
chr12:4383210-4383242	+	CCDS8524.1	63.6529	0.6179	above threshold	ELLCHEVDPVR	TRUE	CCND2	#N/A
chr17:19437256-19437288	+	CCDS11209.1	68.675	0.6178	above threshold	EAPEEPAPVRG	FALSE	SLC47A1	#N/A
chr16:1128872-1128904	+	CCDS10429.1	47.2336	0.6172	above threshold	EPLFPASTPSW	FALSE	SSTR5	#N/A
chr5:140998446-140998478	-	CCDS43373.1	63.8848	0.616	above threshold	EPPGGSLGPGR	TRUE	DIAPH1	#N/A
chr5:140998446-140998478	-	CCDS43374.1	63.8848	0.616	above threshold	EPPGGSLGPGR	TRUE	DIAPH1	#N/A
chr6:170151519-170151551	-	CCDS5310.1	121.787	0.616	above threshold	EKRGRGVKSSP	FALSE	TCTE3	#N/A
chr5:176738796-176738828	-	CCDS4416.1	63.9795	0.6157	above threshold	EPLASNIQVLL	FALSE	MXD3	#N/A
chr5:176738796-176738828	-	CCDS47347.1	63.9795	0.6157	above threshold	EPLASNIQVLL	FALSE	MXD3	#N/A
chr17:1082986-1083018	-	CCDS10999.1	74.7936	0.6154	above threshold	EPLSHRGLPRL	TRUE	ABR	#N/A
chr22:24199680-24199712	+	CCDS13818.1	35.4828	0.6152	above threshold	EDELEPSLRPR	FALSE	SLC2A11	#N/A
chr22:39548414-39548446	-	CCDS13986.1	31.3521	0.6151	above threshold	ELSAIGEQVFA	TRUE	CBX7	#N/A
chr2:179345600-179345632	+	CCDS33336.1	49.6787	0.615	above threshold	EGVLYKWTNYL	FALSE	PLEKHA3	#N/A
chr6:5085723-5085755	+	CCDS47366.1	-16.8542	0.615	above threshold	EPIGARLSLEA	FALSE	PPP1R3G	#N/A
chr2:135476470-135476502	-	CCDS2172.1	0.6785	0.6147	above threshold	EPAAGIQRRSS	FALSE	TMEM163	#N/A
chr3:32280468-32280500	+	CCDS2652.1	87.5424	0.6137	above threshold	EEPQRARSHTV	FALSE	CMTM8	#N/A
chr16:325463-325495	-	CCDS10403.1	86.2048	0.6129	above threshold	ERVVVSMQDPD	TRUE	RGS11	#N/A
chr9:131940296-131940328	-	CCDS43888.1	30.2402	0.6117	above threshold	ECALDAQSLIS	FALSE	IER5L	#N/A
chr17:33690791-33690823	-	CCDS11294.1	-98.4272	0.6117	above threshold	EANQCPLVVEP	FALSE	SLFN11	#N/A
chr7:45039936-45039962+chr7:45103517-45103522	+	CCDS55109.1	61.5529	0.6116	above threshold	EEEGKKGKKYL	FALSE	CCM2	#N/A
chr17:79995523-79995555	-	CCDS11799.1	146.741	0.6111	above threshold	ELFLAGRRVLV	FALSE	DCXR	#N/A
chr15:85360081-85360113	+	CCDS10333.1	-174.424	0.6108	above threshold	EVAWLVYVLGQ	FALSE	ALPK3	#N/A
chr19:52250212-52250244	-	CCDS12839.1	-10.7199	0.6103	above threshold	ETNSSLPTNIS	FALSE	FPR1	#N/A
chr17:78519433-78519465	+	CCDS11773.1	78.66	0.6095	above threshold	ESEMLQSPLLG	TRUE	RPTOR	#N/A
chr17:78519433-78519465	+	CCDS54175.1	78.66	0.6095	above threshold	ESEMLQSPLLG	TRUE	RPTOR	#N/A
chr12:133463879-133463911	-	CCDS31937.1	-53.6246	0.6094	above threshold	ERPEEGKQSPP	FALSE	CHFR	#N/A
chr12:133463879-133463911	-	CCDS53847.1	-53.6246	0.6094	above threshold	ERPEEGKQSPP	FALSE	CHFR	#N/A
chr12:133463879-133463911	-	CCDS53848.1	-53.6246	0.6094	above threshold	ERPEEGKQSPP	FALSE	CHFR	#N/A
chr12:133463879-133463911	-	CCDS53849.1	-53.6246	0.6094	above threshold	ERPEEGKQSPP	FALSE	CHFR	#N/A
chrX:48326276-48326308	-	CCDS14293.1	43.8728	0.6091	above threshold	ELQDPKMNGAL	TRUE	SLC38A5	#N/A
chr11:69456085-69456117	+	CCDS8191.1	43.0328	0.608	above threshold	EHQLLCCEVET	FALSE	CCND1	#N/A
chr13:33002184-33002216	-	CCDS41877.1	74.2683	0.6073	above threshold	EDSFLQSFGRL	TRUE	N4BP2L1	#N/A
chr13:33002184-33002216	-	CCDS9345.2	74.2683	0.6073	above threshold	EDSFLQSFGRL	TRUE	N4BP2L1	#N/A
chr4:6717940-6717972	+	CCDS3393.1	-63.8623	0.6071	above threshold	EGSFSDGGALP	FALSE	#N/A	#N/A
chr17:79479345-79479377	-	CCDS11782.1	78.4814	0.6064	above threshold	EEEIAALVIDN	TRUE	ACTG1	#N/A
chr19:52271915-52271947	+	CCDS12840.1	-45.0666	0.6062	above threshold	ETNFSTPLNEY	TRUE	FPR2	#N/A
chr1:22138948-22138980	+	CCDS30624.1	-66.2099	0.6061	above threshold	EACCLLQLPQR	FALSE	LDLRAD2	#N/A
chr8:145018023-145018055	-	CCDS43773.1	146.172	0.6059	above threshold	EPSGSLFPSLV	FALSE	PLEC	#N/A
chr4:100867693-100867725	-	CCDS34035.1	110.389	0.6057	above threshold	EGNRDEAEKCV	FALSE	DNAJB14	#N/A
chr19:9203924-9203956	+	CCDS32896.1	55.9037	0.6056	above threshold	EPRNQTSASQF	FALSE	OR1M1	#N/A
chr14:89029481-89029513	+	CCDS32133.1	62.468	0.6055	above threshold	EIGTEISRKIR	TRUE	ZC3H14	#N/A
chr14:89029481-89029513	+	CCDS32134.1	62.468	0.6055	above threshold	EIGTEISRKIR	TRUE	ZC3H14	#N/A
chr5:59189414-59189446	-	CCDS47213.1	22.7369	0.6055	above threshold	EAEGSSAPARA	FALSE	PDE4D	#N/A
chr11:64693210-64693242	+	CCDS8085.1	119.942	0.6045	above threshold	ETKLPPASTPT	TRUE	PPP2R5B	#N/A
chr19:49944601-49944633	-	CCDS12764.1	90.6749	0.6043	above threshold	EFRQEEFRKLA	TRUE	SLC17A7	#N/A
chr5:140588483-140588515	+	CCDS4254.1	-141.566	0.6032	above threshold	ENGGAGTLQIR	FALSE	PCDHB12	#N/A
chr10:5708479-5708511	-	CCDS7070.1	127.224	0.6021	above threshold	EPRAADGCFLG	TRUE	ASB13	#N/A
chr12:103352026-103352058	+	CCDS31886.1	83.3453	0.6018	above threshold	ESSAKMESGGA	TRUE	ASCL1	#N/A
chr17:21188236-21188268	+	CCDS11217.1	65.6782	0.6017	above threshold	ESPASSQPASM	TRUE	MAP2K3	#N/A
chr14:52535677-52535709	-	CCDS9706.1	-90.4315	0.6014	above threshold	EGDRVAGRPVL	FALSE	NID2	#N/A
chr4:47916185-47916217	-	CCDS3478.2	91.2953	0.6012	above threshold	EASWRQVAGGR	FALSE	NFXL1	#N/A
chr9:5832992-5833024	-	CCDS34983.1	86.9267	0.5988	above threshold	EWGSESAAVRR	FALSE	ERMP1	#N/A
chr12:124017994-124018026	-	CCDS45006.1	38.2627	0.5987	above threshold	EEERGSALAAE	FALSE	RILPL1	#N/A
chr12:30906662-30906694	-	CCDS8720.1	-58.2109	0.5986	above threshold	EVQVSQASLGF	FALSE	CAPRIN2	#N/A
chr19:13906466-13906498	+	CCDS32924.1	30.6699	0.5984	above threshold	EPPAAKRSRGC	FALSE	ZSWIM4	#N/A
chr17:37856495-37856527	+	CCDS32642.1	-8.0551	0.5976	above threshold	ELAALCRWGLL	FALSE	ERBB2	#N/A
chr2:239009064-239009096	+	CCDS2525.1	49.0959	0.5969	above threshold	EKQRALVAAKD	FALSE	ESPNL	#N/A
chr1:155100457-155100489	+	CCDS1091.1	33.6457	0.5959	above threshold	EFLWAPLLGLC	TRUE	EFNA1	#N/A
chr1:155100457-155100489	+	CCDS1092.1	33.6457	0.5959	above threshold	EFLWAPLLGLC	TRUE	EFNA1	#N/A
chr9:84603737-84603769	+	CCDS47986.1	-56.0404	0.5957	above threshold	ENILCFLNSYT	FALSE	SPATA31D1	#N/A
chr16:10837724-10837739+chr16:10837818-10837834	+	CCDS10543.1	5.5045	0.5953	above threshold	EEVPHDCPGAD	TRUE	NUBP1	#N/A
chr7:143105863-143105895	-	CCDS5884.1	7.3158	0.5949	above threshold	ERRWPLGLGLV	FALSE	EPHA1	#N/A
chr3:125238981-125239013	-	CCDS3032.1	68.8425	0.5948	above threshold	EQAPPDPERQL	TRUE	SNX4	#N/A
chr21:45773587-45773619	+	CCDS13710.1	-3.4589	0.5942	above threshold	EPSALRKAGSE	TRUE	TRPM2	#N/A
chr3:157823778-157823810	-	CCDS33884.2	65.199	0.5942	above threshold	EELTAFVSKSF	TRUE	SHOX2	#N/A
chr3:157823778-157823810	-	CCDS43164.1	65.199	0.5942	above threshold	EELTAFVSKSF	TRUE	SHOX2	#N/A
chr3:157823778-157823810	-	CCDS54664.1	65.199	0.5942	above threshold	EELTAFVSKSF	TRUE	SHOX2	#N/A
chr6:10749482-10749501+chr6:10749855-10749867	+	CCDS4515.1	61.0733	0.5932	above threshold	EKPLFPLVPLH	FALSE	TMEM14B	#N/A
chr6:10749482-10749501+chr6:10749855-10749867	+	CCDS47372.1	61.0733	0.5932	above threshold	EKPLFPLVPLH	FALSE	TMEM14B	#N/A
chr5:140557619-140557651	+	CCDS4250.1	-70.6961	0.5931	above threshold	EASGKLICRQR	FALSE	PCDHB8	#N/A
chr12:131439014-131439046	+	CCDS9272.1	-107.487	0.5921	above threshold	EKLLRLCCWYS	FALSE	ADGRD1	#N/A
chr18:77710891-77710923	-	CCDS12020.1	143.658	0.5917	above threshold	EAEGLDWLLVP	FALSE	PQLC1	#N/A
chr18:77710891-77710923	-	CCDS54192.1	143.658	0.5917	above threshold	EAEGLDWLLVP	FALSE	PQLC1	#N/A
chr18:77710891-77710923	-	CCDS54193.1	143.658	0.5917	above threshold	EAEGLDWLLVP	FALSE	PQLC1	#N/A
chr8:65493351-65493383	+	CCDS6179.1	55.6847	0.5916	above threshold	ERGMHLGAAAA	TRUE	BHLHE22	#N/A
chr19:38713094-38713104+chr19:38713188-38713209	-	CCDS46065.1	153.65	0.5889	above threshold	EKTHRGPGLAP	TRUE	DPF1	#N/A
chr7:143632329-143632361	+	CCDS43666.1	-29.2176	0.5888	above threshold	EIDNQTWVREF	FALSE	OR2F2	#N/A
chr1:248084323-248084355	+	CCDS31100.1	15.5535	0.5884	above threshold	ENGSYTSYFIL	FALSE	OR2T8	#N/A
chr22:31741553-31741585	-	CCDS13894.1	63.5314	0.5874	above threshold	ERVNDASCGPS	FALSE	PATZ1	#N/A
chr22:31741553-31741585	-	CCDS13895.1	63.5314	0.5874	above threshold	ERVNDASCGPS	FALSE	PATZ1	#N/A
chr22:31741553-31741585	-	CCDS13896.1	63.5314	0.5874	above threshold	ERVNDASCGPS	FALSE	PATZ1	#N/A
chr22:31741553-31741585	-	CCDS46691.1	63.5314	0.5874	above threshold	ERVNDASCGPS	FALSE	PATZ1	#N/A
chr1:109940479-109940511	-	CCDS798.1	-70.3341	0.5868	above threshold	ERPWGAADGLS	TRUE	SORT1	#N/A
chr1:248684951-248684983	+	CCDS31119.1	17.1805	0.5866	above threshold	EETNNSSEKGF	FALSE	OR2G6	#N/A
chr19:16178438-16178470	+	CCDS46007.1	57.6784	0.5865	above threshold	EAIKKKMQMLK	TRUE	TPM4	#N/A
chr19:14992132-14992164	-	CCDS12319.1	-62.6199	0.5864	above threshold	EPENDTGISEF	FALSE	OR7A17	#N/A
chr21:35987275-35987307	-	CCDS13637.1	-17.2882	0.5853	above threshold	EDGVAGPQLGA	FALSE	RCAN1	#N/A
chr19:56658284-56658316	+	CCDS12939.1	52.7419	0.5852	above threshold	EVAVPVKQEAE	TRUE	ZNF444	#N/A
chr6:26458868-26458900	+	CCDS4613.1	-17.6411	0.5845	above threshold	ESAAALHFSRP	FALSE	BTN2A1	#N/A
chr6:26458868-26458900	+	CCDS47390.1	-17.6411	0.5845	above threshold	ESAAALHFSRP	FALSE	BTN2A1	#N/A
chr11:64054000-64054032	+	CCDS53656.1	28.0002	0.5835	above threshold	ESNLSGLVPAA	FALSE	GPR137	#N/A
chr11:64054000-64054032	+	CCDS53657.1	28.0002	0.5835	above threshold	ESNLSGLVPAA	FALSE	GPR137	#N/A
chr11:64054000-64054032	+	CCDS53658.1	28.0002	0.5835	above threshold	ESNLSGLVPAA	FALSE	GPR137	#N/A
chr11:64054000-64054032	+	CCDS8066.1	28.0002	0.5835	above threshold	ESNLSGLVPAA	FALSE	#N/A	#N/A
chr5:94620244-94620276	-	CCDS34203.1	22.1902	0.5835	above threshold	EPRAAAAGEPE	FALSE	MCTP1	#N/A
[truncated: 441 more rows]
