# Supplementary material for: Target site specificity and in vivo complexity of the mammalian arginylome
Source: Sci Rep. 2018 Nov 1;8:16177. doi: 10.1038/s41598-018-34639-6 (PMC6212499; doi:10.1038/s41598-018-34639-6)
Supplement: Supplementary file 10 — Table S12 [file 41598_2018_34639_MOESM10_ESM.xlsx]

## Sheet: Sheet1
Chromosome Position of Peptide	Gene Orientation	CCSD_ID	Phylo CSF Score	Branch Length Score	Above Branch Length Threshold (0.4)	Peptide	Fully conserved E?	Gene Name	Consensus Score
chr16:68344794-68344826	-	CCDS10865.1	346.824	0.8413	TRUE	EAARTAVLRVK	TRUE	SLC7A6OS	#N/A
chr1:38455602-38455634	-	CCDS428.1	321.096	0.895	TRUE	ETILEQQRRYH	TRUE	SF3A3	#N/A
chr1:201924658-201924680+chr1:201926409-201926418	+	CCDS1417.1	312.1	0.9529	TRUE	EEYAREPCPWR	TRUE	TIMM17A	#N/A
chr6:39082830-39082862	-	CCDS4840.1	292.373	0.908	TRUE	EQRLAEFRAAR	TRUE	SAYSD1	#N/A
chr1:6304429-6304461	+	CCDS41238.1	289.971	0.7073	TRUE	EKKRRARINVS	TRUE	HES3	#N/A
chr21:43414169-43414201	-	CCDS13678.1	269.085	0.894	TRUE	EGLLHYINPAH	TRUE	ZBTB21	#N/A
chr21:43414169-43414201	-	CCDS42934.1	269.085	0.894	TRUE	EGLLHYINPAH	TRUE	ZBTB21	#N/A
chr22:38710127-38710159	-	CCDS13970.1	259.105	0.7701	TRUE	ELRVGNKYRLG	TRUE	CSNK1E	#N/A
chr6:10695222-10695254	+	CCDS34339.1	254.168	0.8795	TRUE	ELVAGCYEQVL	TRUE	PAK1IP1	#N/A
chr13:114107717-114107749	-	CCDS9535.1	249.285	0.8309	TRUE	EKFKAAMLLGS	TRUE	ADPRHL1	#N/A
chr19:36605723-36605755	-	CCDS12487.1	247.433	0.9765	TRUE	EPDGTYEPGFV	TRUE	POLR2I	#N/A
chr6:151054821-151054853	+	CCDS34552.1	247.339	0.8955	TRUE	ELSDSDRPVSF	TRUE	PLEKHG1	#N/A
chr6:7904860-7904892	-	CCDS47369.1	245.397	0.7711	TRUE	EDAKVYVAKVD	TRUE	TXNDC5	#N/A
chr6:31513910-31513942	-	CCDS4699.1	240.677	0.9032	TRUE	EVEQYRREREH	TRUE	ATP6V1G2	#N/A
chr11:30034190-30034222	-	CCDS41629.1	237.327	0.8004	TRUE	EVAMVSAESSG	TRUE	KCNA4	#N/A
chr9:711244-711276	+	CCDS6441.1	236.464	0.9737	TRUE	ETRRRLEQERA	TRUE	KANK1	#N/A
chr17:42992819-42992851	-	CCDS11491.1	232.072	0.8166	TRUE	ERRRITSAARR	TRUE	GFAP	#N/A
chr17:42992819-42992851	-	CCDS45708.1	232.072	0.8166	TRUE	ERRRITSAARR	TRUE	GFAP	#N/A
chr6:41046832-41046864	+	CCDS4849.1	231.819	0.9987	TRUE	EQYTANSNSST	TRUE	NFYA	#N/A
chr6:41046832-41046864	+	CCDS4850.1	231.819	0.9987	TRUE	EQYTANSNSST	TRUE	NFYA	#N/A
chr17:41131599-41131631	-	CCDS11447.1	229.627	0.8684	TRUE	EFCVEDSTDVH	TRUE	PTGES3L-AARSD1	#N/A
chr18:46145940-46145972	+	CCDS11935.1	223.974	0.7667	TRUE	ENSSAASASSE	TRUE	CTIF	#N/A
chr18:46145940-46145972	+	CCDS45864.1	223.974	0.7667	TRUE	ENSSAASASSE	TRUE	CTIF	#N/A
chr1:153512632-153512664	-	CCDS1041.2	222.569	0.8492	TRUE	ETPLEKALTTM	TRUE	S100A5	#N/A
chr17:1387532-1387564	-	CCDS11003.1	221.266	0.7532	TRUE	ESALTARDRVG	TRUE	MYO1C	#N/A
chr1:16767260-16767292	+	CCDS173.1	220.759	0.902	TRUE	EESGYESVLCV	TRUE	NECAP2	#N/A
chr1:16767260-16767292	+	CCDS44066.1	220.759	0.902	TRUE	EESGYESVLCV	TRUE	NECAP2	#N/A
chr3:158390232-158390264	-	CCDS3183.1	220.032	0.946	TRUE	EIPPTNYPASR	TRUE	LXN	#N/A
chr1:223905464-223905496	+	CCDS53478.1	219.619	0.8105	TRUE	EICADPQFIIG	TRUE	CAPN2	#N/A
chr5:176943828-176943836+chr5:176943920-176943943	-	CCDS4427.1	219.48	0.8333	TRUE	EESEPERKRAR	TRUE	DDX41	#N/A
chr6:76527268-76527300	+	CCDS34487.1	217.565	0.9496	TRUE	EDGKPVWAPHP	TRUE	MYO6	#N/A
chr19:19302891-19302923	-	CCDS46025.1	217.148	0.8035	TRUE	EEPEMQLKGKK	TRUE	BORCS8	#N/A
chr19:19302891-19302923	-	CCDS54235.1	217.148	0.8035	TRUE	EEPEMQLKGKK	TRUE	BORCS8	#N/A
chr19:48972768-48972783+chr19:48973610-48973626	+	CCDS12722.1	216.955	0.8526	TRUE	EDGVYEPPDLT	TRUE	CYTH2	#N/A
chr3:11744473-11744505	-	CCDS2606.1	216.191	0.8706	TRUE	ETPLDVLSRAA	TRUE	VGLL4	#N/A
chr21:38311148-38311180	-	CCDS13647.1	214.928	0.8572	TRUE	EDRLHMDNGLV	TRUE	HLCS	#N/A
chr22:35713920-35713952	+	CCDS46698.1	214.516	0.8254	TRUE	EICDIINETEE	TRUE	TOM1	#N/A
chr18:59483661-59483693	-	CCDS11978.1	213.278	0.8542	TRUE	ETLSQDSLLEC	TRUE	RNF152	#N/A
chr4:7873770-7873802	-	CCDS3397.1	212.967	0.8047	TRUE	EELIVELRLFL	TRUE	AFAP1	#N/A
chr4:7873770-7873802	-	CCDS47010.1	212.967	0.8047	TRUE	EELIVELRLFL	TRUE	AFAP1	#N/A
chr5:115152059-115152091	-	CCDS4121.1	207.935	0.8819	TRUE	EQTEVLKPRTL	TRUE	CDO1	#N/A
chr3:160939805-160939837	+	CCDS3194.1	205.814	0.7565	TRUE	EYMAESTDRSP	TRUE	NMD3	#N/A
chr1:115398089-115398121	+	CCDS879.1	205.662	0.7624	TRUE	EKQKPFALFVP	TRUE	SYCP1	#N/A
chr19:48821993-48822025	-	CCDS12714.2	204.925	0.8367	TRUE	EGERRAYSKEV	TRUE	CCDC114	#N/A
chr10:101731846-101731878	-	CCDS7485.1	204.654	0.8438	TRUE	EAGSVVRAIFD	TRUE	DNMBP	#N/A
chr17:72277960-72277992	+	CCDS11697.1	203.954	0.9145	TRUE	EIVYVYVKKRS	TRUE	DNAI2	#N/A
chr2:39456638-39456670	-	CCDS33184.1	203.212	0.9017	TRUE	EKYEKLAKTGE	TRUE	CDKL4	#N/A
chr2:68592487-68592519	+	CCDS1887.1	202.804	0.93	TRUE	EPKRIREGYLV	TRUE	PLEK	#N/A
chr3:2942416-2942448	+	CCDS2558.1	202.26	0.9441	TRUE	EENVFWECKAN	TRUE	CNTN4	#N/A
chr7:158494555-158494587	-	CCDS43686.1	200.081	0.7966	TRUE	EKRETFVQAVS	TRUE	NCAPG2	#N/A
chr1:163295845-163295877	+	CCDS1245.1	199.12	1	TRUE	ETLSFPRYNVA	TRUE	#N/A	#N/A
chr1:53704085-53704117	-	CCDS577.1	199	0.8606	TRUE	ESDFYLRYYVG	TRUE	MAGOH	#N/A
chr7:44530164-44530196	-	CCDS5490.2	198.355	0.8133	TRUE	ETGAAELYDQA	TRUE	NUDCD3	#N/A
chr1:28657177-28657209	+	CCDS322.1	196.159	0.8441	TRUE	EAPPVTMMPVT	TRUE	MED18	#N/A
chr18:55989675-55989707	+	CCDS45875.1	195.742	0.7255	TRUE	ERPYTFKDFLL	TRUE	NEDD4L	#N/A
chr18:55989675-55989707	+	CCDS45876.1	195.742	0.7255	TRUE	ERPYTFKDFLL	TRUE	NEDD4L	#N/A
chr4:37903720-37903752	+	CCDS33972.1	195.329	0.9013	TRUE	EPITFTARKHL	TRUE	TBC1D1	#N/A
chr5:102611624-102611656	+	CCDS4095.1	194.496	0.9737	TRUE	EVDINGESRST	TRUE	C5orf30	#N/A
chr2:62733229-62733261	-	CCDS1871.1	193.436	0.8175	TRUE	ELPDPVRQRLG	TRUE	TMEM17	#N/A
chr8:11660345-11660377	+	CCDS5985.1	193.374	0.8303	TRUE	EFVKCLGHPEE	TRUE	FDFT1	#N/A
chr22:41601370-41601390+chr22:41605700-41605711	+	CCDS14011.1	191.37	0.901	TRUE	EKPRSIEETPS	TRUE	L3MBTL2	#N/A
chr6:54735048-54735080	+	CCDS34479.1	190.977	0.8357	TRUE	ETSSMLSSLND	TRUE	FAM83B	#N/A
chr18:8718452-8718484	+	CCDS11841.1	190.686	0.7989	TRUE	EEMRDSYLEED	TRUE	MTCL1	#N/A
chr9:37541730-37541762	-	CCDS47966.1	190.252	0.9253	TRUE	EAGGLPLELWR	TRUE	FBXO10	#N/A
chr7:128694789-128694821	-	CCDS55162.1	189.895	0.9188	TRUE	EGAKPTLQLVY	TRUE	TNPO3	#N/A
chr7:128694789-128694821	-	CCDS5809.1	189.895	0.9188	TRUE	EGAKPTLQLVY	TRUE	TNPO3	#N/A
chr9:36249317-36249349	-	CCDS55309.1	189.442	0.8878	TRUE	EKNGNNRKLRV	TRUE	GNE	#N/A
chr9:36249317-36249349	-	CCDS6602.1	189.442	0.8878	TRUE	EKNGNNRKLRV	TRUE	GNE	#N/A
chr12:123920932-123920964	-	CCDS9248.1	188.948	0.7743	TRUE	EEPPVREEEEE	TRUE	RILPL2	#N/A
chr12:74931896-74931928	+	CCDS53815.1	188.522	0.8897	TRUE	EEISLANLDTN	TRUE	ATXN7L3B	#N/A
chr11:17741333-17741365	+	CCDS7826.1	187.311	0.9026	TRUE	ELLSPPLRDVD	TRUE	MYOD1	#N/A
chr14:24657958-24657990	-	CCDS9616.1	186.589	0.9214	TRUE	ESAGLEQLLRE	TRUE	IPO4	#N/A
chr11:125359638-125359670	-	CCDS31716.1	186.018	0.8794	TRUE	EAPLVSLDEEF	TRUE	FEZ1	#N/A
chr11:125359638-125359670	-	CCDS44758.1	186.018	0.8794	TRUE	EAPLVSLDEEF	TRUE	FEZ1	#N/A
chr11:47599516-47599548	-	CCDS7940.1	184.952	0.833	TRUE	ESPEEPGASMD	TRUE	KBTBD4	#N/A
chr1:206648238-206648270	+	CCDS53464.1	184.889	0.8012	TRUE	EYCSSGSLLSV	TRUE	IKBKE	#N/A
chr15:79748493-79748525	+	CCDS32306.1	184.157	0.9015	TRUE	ETSQETSLFLV	TRUE	KIAA1024	#N/A
chr11:64544016-64544048	-	CCDS53660.1	184.072	0.8321	TRUE	EQKTVIPGMPT	TRUE	SF1	#N/A
chr8:11142401-11142433	+	CCDS5979.1	183.775	0.7651	TRUE	EFAELIKTPRV	TRUE	MTMR9	#N/A
chr3:184017058-184017090	+	CCDS3258.1	182.427	0.8295	TRUE	EEGGRDKAPVQ	TRUE	PSMD2	#N/A
chr10:17243598-17243630	-	CCDS7114.1	181.584	0.9288	TRUE	EPLRVLELYSG	TRUE	TRDMT1	#N/A
chr12:109826527-109826559	+	CCDS53826.1	181.188	0.8237	TRUE	EGALTARDKVG	TRUE	MYO1H	#N/A
chr1:145477162-145477194	+	CCDS915.1	180.32	0.7843	TRUE	ETMRAQRLQPG	TRUE	#N/A	#N/A
chr12:118490261-118490283+chr12:118498841-118498850	-	CCDS9186.1	179.994	0.6681	TRUE	EAGEEPLLLAE	TRUE	WSB2	#N/A
chr3:142383083-142383115	+	CCDS3125.1	179.794	0.9196	TRUE	ENSTTTISREE	TRUE	PLS1	#N/A
chr9:34611258-34611290	-	CCDS6559.1	179.061	0.8013	TRUE	EHYRKAGSVEL	TRUE	RPP25L	#N/A
chr7:45018525-45018557	-	CCDS34629.1	178.953	0.811	TRUE	EDEEGPEYGKP	TRUE	MYO1G	#N/A
chr2:3381425-3381457	-	CCDS1651.1	178.696	0.8701	TRUE	EDDAPVIYGLE	TRUE	TSSC1	#N/A
chr12:114839687-114839719	-	CCDS9174.1	177.577	0.758	TRUE	EGIKVFLHERE	TRUE	TBX5	#N/A
chr15:57730201-57730233	+	CCDS10161.1	175.887	0.7899	TRUE	ELYFGEYQHVQ	TRUE	CGNL1	0.8923
chr9:71827476-71827508	+	CCDS55317.1	175.492	0.881	TRUE	EELIWEQYTVT	TRUE	TJP2	#N/A
chr3:88105091-88105123	-	CCDS43111.1	175.165	0.9633	TRUE	ERFVVTAPPAR	TRUE	CGGBP1	#N/A
chr6:2840785-2840817	-	CCDS4477.1	175.099	0.7907	TRUE	EQLSSANTRFA	TRUE	SERPINB1	#N/A
chr1:36106998-36107030	-	CCDS394.1	174.777	0.9418	TRUE	EYLIGIQGPDY	TRUE	PSMB2	#N/A
chr3:52233261-52233293	+	CCDS2847.1	174.143	0.7249	TRUE	ESVVRRCPFLS	TRUE	ALAS1	#N/A
chr1:50887173-50887205	-	CCDS44141.1	173.076	0.8467	TRUE	ELRSELPSVPG	TRUE	DMRTA2	#N/A
chr16:739605-739637	-	CCDS10420.1	172.005	0.6487	TRUE	EKMSRVTTALG	TRUE	WDR24	#N/A
chr10:103991802-103991834	-	CCDS7532.1	171.68	0.8728	TRUE	EFGLLSEAEAR	TRUE	PITX3	#N/A
chr16:15758639-15758671	+	CCDS10564.1	169.209	0.8173	TRUE	EDSGKTFSSEE	TRUE	NDE1	#N/A
chr18:21735763-21735795	+	CCDS11883.1	168.931	0.9537	TRUE	EKSTDTDEDNV	TRUE	CABYR	#N/A
chr11:63953737-63953742+chr11:63960550-63960576	+	CCDS8058.1	168.831	0.813	TRUE	EQVNELKEKGN	TRUE	STIP1	#N/A
chr19:6670045-6670077	-	CCDS12171.1	168.088	0.8075	TRUE	EESVVRPSVFV	TRUE	TNFSF14	#N/A
chr19:6670045-6670077	-	CCDS45939.1	168.088	0.8075	TRUE	EESVVRPSVFV	TRUE	TNFSF14	#N/A
chr1:33841105-33841137	-	CCDS378.1	167.893	0.8272	TRUE	ENELPVPHTSS	TRUE	PHC2	#N/A
chr17:31258550-31258582	+	CCDS11274.1	167.88	0.8348	TRUE	ETVVIVAIGVL	TRUE	TMEM98	#N/A
chr22:40343114-40343146	+	CCDS13999.1	167.714	0.8897	TRUE	EAVAKFDFTAS	TRUE	GRAP2	#N/A
chr14:21541204-21541236	+	CCDS32041.1	167.273	0.823	TRUE	EPEPVEDCVQS	TRUE	ARHGEF40	#N/A
chrX:48754132-48754141+chrX:48755007-48755029	-	CCDS14308.1	167.089	0.8558	TRUE	EEYAREPCPWR	TRUE	TIMM17B	#N/A
chrX:48754132-48754141+chrX:48755007-48755029	-	CCDS55411.1	167.089	0.8558	TRUE	EEYAREPCPWR	TRUE	TIMM17B	#N/A
chr1:19215889-19215921	-	CCDS53272.1	166.613	0.8116	TRUE	EAIPCVVGDEE	TRUE	ALDH4A1	#N/A
chr19:13264004-13264036	+	CCDS12295.1	166.382	0.6823	TRUE	EVQKEAQRIMT	TRUE	IER2	#N/A
chr16:849042-849074	-	CCDS10427.1	166.02	0.8786	TRUE	EEWDVPQMKKE	TRUE	GNG13	#N/A
chr6:160210465-160210497	-	CCDS5269.1	165.781	0.8629	TRUE	EGPLSVFGDRS	TRUE	TCP1	#N/A
chr11:64885090-64885122	-	CCDS8094.1	165.582	0.8465	TRUE	EPAGPCGFCPA	TRUE	ZNHIT2	#N/A
chr4:109571815-109571847	+	CCDS3681.1	165.173	0.8259	TRUE	ETLYRVPFLVL	TRUE	OSTC	#N/A
chr1:149885357-149885389	-	CCDS940.1	163.565	0.9439	TRUE	EEGFRDRAAFI	TRUE	SV2A	#N/A
chr1:44435851-44435883	+	CCDS41314.1	163.543	0.8594	TRUE	ESMFSSPAEAA	TRUE	DPH2	#N/A
chr1:44435851-44435883	+	CCDS504.1	163.543	0.8594	TRUE	ESMFSSPAEAA	TRUE	DPH2	#N/A
chr2:208866328-208866360	-	CCDS42808.1	162.506	0.9597	TRUE	EALEVDDISPA	TRUE	PLEKHM3	#N/A
chr12:95397421-95397453	-	CCDS9050.1	162.284	0.8502	TRUE	ELVQVLKRGLQ	TRUE	NDUFA12	#N/A
chr12:57146047-57146079	-	CCDS44926.1	162.255	0.8619	TRUE	ETFDPTELPEL	TRUE	PRIM1	#N/A
chr11:18610166-18610198	-	CCDS41624.1	162.045	0.7964	TRUE	EFDCEGLRRLL	TRUE	UEVLD	#N/A
chr11:18610166-18610198	-	CCDS7843.1	162.045	0.7964	TRUE	EFDCEGLRRLL	TRUE	UEVLD	#N/A
chr7:16841385-16841417	-	CCDS5364.1	161.462	0.8917	TRUE	EKIPVSAFLLL	TRUE	AGR2	#N/A
chr17:19552288-19552320	+	CCDS11210.1	160.793	0.8026	TRUE	ELEVRRVRQAF	TRUE	ALDH3A2	#N/A
chr17:19552288-19552320	+	CCDS32589.1	160.793	0.8026	TRUE	ELEVRRVRQAF	TRUE	ALDH3A2	#N/A
chr2:55646180-55646212	-	CCDS33203.1	160.189	0.8868	TRUE	ENEIFTPLLEQ	TRUE	CCDC88A	#N/A
chr2:55646180-55646212	-	CCDS46288.1	160.189	0.8868	TRUE	ENEIFTPLLEQ	TRUE	CCDC88A	#N/A
chr14:103336542-103336574	+	CCDS9975.1	159.878	0.79	TRUE	ESSKKMDSPGA	TRUE	TRAF3	#N/A
chr14:103336542-103336574	+	CCDS9976.1	159.878	0.79	TRUE	ESSKKMDSPGA	TRUE	TRAF3	#N/A
chr18:47813196-47813228	-	CCDS11945.1	159.859	0.5162	TRUE	EGDGSDPEPPD	TRUE	CXXC1	#N/A
chr18:47813196-47813228	-	CCDS45866.1	159.859	0.5162	TRUE	EGDGSDPEPPD	TRUE	CXXC1	#N/A
chr2:180056533-180056565	-	CCDS33338.1	158.535	0.923	TRUE	EASVILPILKK	TRUE	SESTD1	#N/A
chr5:177565124-177565156	+	CCDS4431.1	157.46	0.7755	TRUE	EQCACVERELD	TRUE	RMND5B	#N/A
chr1:32936229-32936261	+	CCDS44104.1	157.229	0.9745	TRUE	EMQSYYAKLLG	TRUE	ZBTB8B	#N/A
chr8:110099745-110099777	+	CCDS6311.1	156.837	0.9071	TRUE	ENETVSELNQT	TRUE	TRHR	#N/A
chr1:151131177-151131209	+	CCDS985.1	156.829	0.8904	TRUE	ESFSSKSLALQ	TRUE	TNFAIP8L2	#N/A
chr1:201081432-201081464	-	CCDS1407.1	156.212	0.8266	TRUE	EPSSPQDEGLR	TRUE	CACNA1S	#N/A
chr11:60906266-60906298	-	CCDS31573.1	155.797	0.92	TRUE	ETLKDKTLQEL	TRUE	VPS37C	#N/A
chr13:50586080-50586112	+	CCDS9423.1	155.692	0.9417	TRUE	ELLEEDLTCPI	TRUE	TRIM13	#N/A
chr1:209849033-209849065	+	CCDS1488.1	155.17	0.6881	TRUE	ETVQELIPLAK	TRUE	G0S2	#N/A
chr19:38713094-38713104+chr19:38713188-38713209	-	CCDS46065.1	153.65	0.5889	TRUE	EKTHRGPGLAP	TRUE	DPF1	#N/A
chr13:115089321-115089353	+	CCDS9545.1	153.506	0.9238	TRUE	EAFQELRKPSA	TRUE	CHAMP1	#N/A
chr13:109318275-109318307	+	CCDS32008.1	153.371	0.8224	TRUE	EIDQCLLESLP	TRUE	MYO16	#N/A
chr16:3074331-3074363	+	CCDS10491.1	153.261	0.7482	TRUE	ERAVPLAVPLG	TRUE	THOC6	#N/A
chr16:3074331-3074363	+	CCDS45392.1	153.261	0.7482	TRUE	ERAVPLAVPLG	TRUE	THOC6	#N/A
chr1:100111877-100111909	+	CCDS758.1	153.047	0.8573	TRUE	EEAELVKGRLQ	TRUE	PALMD	#N/A
chr3:32544202-32544234	-	CCDS2653.1	152.742	0.7989	TRUE	ENGAVYSPTTE	TRUE	CMTM6	#N/A
chr14:64680957-64680989	+	CCDS45124.1	152.383	0.92	TRUE	EDPREIQTDSW	TRUE	SYNE2	#N/A
chr16:85100681-85100713	+	CCDS32499.1	152.172	0.7468	TRUE	ETPEVPVGSLI	TRUE	KIAA0513	#N/A
chr17:38340488-38340520	+	CCDS11363.1	152.118	0.8487	TRUE	EGPEGLGRKQA	TRUE	RAPGEFL1	#N/A
chr16:75467215-75467247	-	CCDS10916.1	151.58	0.8385	TRUE	EEFDSEDFSTS	TRUE	CFDP1	#N/A
chr16:23652867-23652899	+	CCDS10615.1	151.262	0.8784	TRUE	ELGELLYNKSE	TRUE	DCTN5	#N/A
chr17:38573133-38573147+chr17:38574023-38574040	-	CCDS45672.1	150.88	0.86	TRUE	EVSPLQPVNEN	TRUE	TOP2A	#N/A
chr14:77572055-77572087	+	CCDS9855.1	149.766	0.8807	TRUE	ERKNPSRESPR	TRUE	CIPC	#N/A
chr10:61444014-61444046	-	CCDS7256.1	149.49	0.8198	TRUE	ELKKSPDGGWG	TRUE	SLC16A9	#N/A
chr11:57479616-57479648	-	CCDS7966.1	148.433	0.8987	TRUE	ENFTALFGAQA	TRUE	MED19	#N/A
chr11:57004443-57004475	-	CCDS7950.1	148.399	0.7703	TRUE	EEGGDFDNYYG	TRUE	APLNR	#N/A
chr1:203055054-203055086	-	CCDS1433.1	148.274	0.8612	TRUE	ELYETSPYFYQ	TRUE	MYOG	#N/A
chr17:4643847-4643879	+	CCDS11053.1	148.026	0.9214	TRUE	EFVSGYRDEFL	TRUE	ZMYND15	#N/A
chr17:4643847-4643879	+	CCDS45584.1	148.026	0.9214	TRUE	EFVSGYRDEFL	TRUE	ZMYND15	#N/A
chr2:58276039-58276071	+	CCDS46292.1	147.607	0.9539	TRUE	EGNQWVLGKKI	TRUE	VRK2	#N/A
chr17:3788946-3788978	-	CCDS11038.1	147.505	0.8135	TRUE	EGGPAVCCQDP	TRUE	CAMKK1	0.7686
chr17:3788946-3788978	-	CCDS11039.1	147.505	0.8135	TRUE	EGGPAVCCQDP	TRUE	CAMKK1	0.7686
chr1:10093732-10093752+chr1:10132086-10132097	+	CCDS110.1	146.972	0.8274	TRUE	EELSADEIRRR	TRUE	UBE4B	#N/A
chr1:10093732-10093752+chr1:10132086-10132097	+	CCDS41245.1	146.972	0.8274	TRUE	EELSADEIRRR	TRUE	UBE4B	#N/A
chr13:78293767-78293799	+	CCDS31995.1	146.846	0.835	TRUE	EAARRSLCFRL	TRUE	#N/A	#N/A
chr17:73201860-73201889+chr17:73204622-73204624	+	CCDS32730.1	146.492	0.8777	TRUE	EELDGEPTVTL	TRUE	NUP85	#N/A
chr19:36247874-36247906	-	CCDS12475.1	146.424	0.879	TRUE	EIPVPVQPSWL	TRUE	HSPB6	#N/A
chr16:30795768-30795800	-	CCDS45463.1	146.291	0.7763	TRUE	EPETALWGPDL	TRUE	ZNF629	#N/A
chr1:16767260-16767270+chr1:16770127-16770148	+	CCDS44067.1	145.779	0.9207	TRUE	EESGAAEWQLD	TRUE	NECAP2	#N/A
chr1:20834482-20834514	-	CCDS208.1	144.888	0.9261	TRUE	ESGGRPSLCQF	TRUE	MUL1	#N/A
chr12:55368311-55368343	-	CCDS44913.1	144.836	0.8692	TRUE	EASVLSPTSWE	TRUE	TESPA1	#N/A
chr7:149153078-149153110	-	CCDS43675.1	144.587	0.7934	TRUE	ENQRSSPLSFP	TRUE	ZNF777	#N/A
chr19:54618068-54618080+chr19:54618627-54618646	-	CCDS12878.1	144.333	0.7664	TRUE	ELEQREGTMAA	TRUE	TFPT	#N/A
chr3:41996216-41996248	-	CCDS43071.1	144.286	0.9312	TRUE	ENFILYEEIGR	TRUE	ULK4	#N/A
chrX:64141817-64141849	-	CCDS55431.1	144.065	0.8854	TRUE	EKIKARLKAEF	TRUE	ZC4H2	#N/A
chr11:62303535-62303567	-	CCDS31584.1	144.061	0.8187	TRUE	EKEETTRELLL	TRUE	AHNAK	#N/A
chr11:62303535-62303567	-	CCDS44625.1	144.061	0.8187	TRUE	EKEETTRELLL	TRUE	AHNAK	#N/A
chr8:17230738-17230749+chr8:17270778-17270798	-	CCDS34851.1	143.981	0.6812	TRUE	EHIRTPKVENV	TRUE	MTMR7	#N/A
chr19:10625652-10625684	-	CCDS12240.1	143.29	0.6956	TRUE	ESGLLRPAPVS	TRUE	S1PR5	#N/A
chr6:130536383-130536415	-	CCDS34539.1	143.157	0.9464	TRUE	ETWSVEQVCSW	TRUE	SAMD3	#N/A
chr6:130536383-130536415	-	CCDS5139.1	143.157	0.9464	TRUE	ETWSVEQVCSW	TRUE	SAMD3	#N/A
chr1:33058536-33058568	+	CCDS30664.1	143.156	0.8681	TRUE	EISSHQSHLLQ	TRUE	ZBTB8A	#N/A
chr6:146127506-146127538	-	CCDS5208.1	142.813	0.9044	TRUE	EEELQHSHCVN	TRUE	FBXO30	#N/A
chr13:25848314-25848325+chr13:25861362-25861382	-	CCDS9313.1	142.796	0.8512	TRUE	EHIRTTKVEQV	TRUE	MTMR6	#N/A
chr11:65123283-65123315	+	CCDS8101.1	142.389	0.7567	TRUE	ELSSKKKLHAL	TRUE	TIGD3	#N/A
chr16:28889996-28890028	+	CCDS10643.1	142.225	0.7146	TRUE	EAAHAKTTEEC	TRUE	ATP2A1	#N/A
chr16:28889996-28890028	+	CCDS42139.1	142.225	0.7146	TRUE	EAAHAKTTEEC	TRUE	ATP2A1	#N/A
chr3:93722685-93722717	+	CCDS54615.1	142.099	0.9465	TRUE	EETKEAMSEML	TRUE	ARL13B	#N/A
chr12:117768839-117768871	-	CCDS41842.1	141.483	0.8051	TRUE	EDHMFGVQQIQ	TRUE	NOS1	#N/A
chr4:164087844-164087876	-	CCDS3803.1	141.084	0.7009	TRUE	EVVEAAAAQLE	TRUE	NAF1	#N/A
chr4:164087844-164087876	-	CCDS47159.1	141.084	0.7009	TRUE	EVVEAAAAQLE	TRUE	NAF1	#N/A
chr20:23345024-23345056	+	CCDS13151.1	140.831	0.736	TRUE	ESGAVLLESKS	TRUE	GZF1	#N/A
chr5:59995885-59995917	-	CCDS3977.1	140.756	0.6428	TRUE	EHRIVGPGPYR	TRUE	DEPDC1B	#N/A
chr5:59995885-59995917	-	CCDS47214.1	140.756	0.6428	TRUE	EHRIVGPGPYR	TRUE	DEPDC1B	#N/A
chr9:34627976-34628008	-	CCDS35006.1	140.562	0.9096	TRUE	EALQKQQAARL	TRUE	ARID3C	#N/A
chr10:51623179-51623211	-	CCDS7238.1	139.889	0.8305	TRUE	EGGGGSGNKTT	TRUE	#N/A	#N/A
chr7:139575405-139575436+chr7:139611024-139611024	+	CCDS55175.1	139.739	0.8186	TRUE	ELRKLYGPLCG	TRUE	TBXAS1	#N/A
chr8:146054863-146054895	+	CCDS6435.1	139.616	0.7401	TRUE	EVVTFGDVAVH	TRUE	ZNF7	#N/A
chr18:12546880-12546903+chr18:12635061-12635069	-	CCDS45830.1	139.09	0.8078	TRUE	ETEVIESLGII	TRUE	SPIRE1	#N/A
chr6:131949154-131949186	-	CCDS5146.1	138.795	0.8281	TRUE	ETQLQSIFEEV	TRUE	MED23	#N/A
chr6:131949154-131949186	-	CCDS5147.1	138.795	0.8281	TRUE	ETQLQSIFEEV	TRUE	MED23	#N/A
chr7:86978388-86978420	+	CCDS47634.1	138.512	0.9275	TRUE	ENQLAKSTEER	TRUE	CROT	#N/A
chr7:86978388-86978420	+	CCDS5604.1	138.512	0.9275	TRUE	ENQLAKSTEER	TRUE	CROT	#N/A
chr14:64066625-64066657	-	CCDS9759.1	137.933	0.9479	TRUE	EKIEEQFANLH	TRUE	WDR89	#N/A
chr7:129297195-129297227	+	CCDS5813.2	137.658	0.8619	TRUE	EEHGVTQTEHM	TRUE	NRF1	#N/A
chr5:150027841-150027873	+	CCDS4308.1	137.095	0.7758	TRUE	EGYSEEASLLR	TRUE	SYNPO	#N/A
chr5:150027841-150027873	+	CCDS54938.1	137.095	0.7758	TRUE	EGYSEEASLLR	TRUE	SYNPO	#N/A
chr16:10788695-10788727	-	CCDS10542.1	136.687	0.7332	TRUE	EFLGTTQTASY	TRUE	TEKT5	#N/A
chr5:72980680-72980709+chr5:73045662-73045664	+	CCDS47231.2	136.159	0.8357	TRUE	ELSCSEAPLYG	TRUE	ARHGEF28	#N/A
chr5:72980680-72980709+chr5:73045662-73045664	+	CCDS54870.1	136.159	0.8357	TRUE	ELSCSEAPLYG	TRUE	ARHGEF28	#N/A
chr1:231298719-231298751	+	CCDS44333.1	136.052	0.8162	TRUE	EEELKCPVCGS	TRUE	TRIM67	#N/A
chr1:156169642-156169674	+	CCDS1133.1	135.444	0.8752	TRUE	EDKRNIQIIEW	TRUE	SLC25A44	#N/A
chr14:67878741-67878773	-	CCDS9782.1	135.197	0.7195	TRUE	EDGVLKEGFLV	TRUE	PLEK2	#N/A
chr19:16652844-16652854+chr19:16653165-16653186	-	CCDS42518.1	135.104	0.643	TRUE	EMPLPPDDQEL	TRUE	CHERP	#N/A
chr12:9070277-9070309	+	CCDS8597.1	134.414	0.8897	TRUE	ETESEQNSNST	TRUE	PHC1	#N/A
chr10:75545640-75545672	+	CCDS44440.1	134.385	0.8179	TRUE	ELMFAEWEDGE	TRUE	ZSWIM8	#N/A
chr12:48272861-48272893	-	CCDS8757.1	134.257	0.8714	TRUE	EAMAASTSLPD	TRUE	VDR	#N/A
chr10:116100471-116100490+chr10:116164199-116164211	-	CCDS31286.1	134.242	0.6648	TRUE	ERYKALEQLLT	TRUE	AFAP1L2	#N/A
chr10:116100471-116100490+chr10:116164199-116164211	-	CCDS31287.1	134.242	0.6648	TRUE	ERYKALEQLLT	TRUE	AFAP1L2	#N/A
chr8:144904030-144904062	-	CCDS47935.1	133.902	0.7671	TRUE	ENGQSTAAKLG	TRUE	PUF60	#N/A
chr10:82122203-82122235	+	CCDS7367.1	133.308	0.9206	TRUE	ETNYLKRCFGN	TRUE	DYDC2	#N/A
chr2:37310522-37310554	-	CCDS33181.1	133.306	0.8815	TRUE	ELAHSLLLNEE	TRUE	HEATR5B	#N/A
chr14:51561622-51561654	-	CCDS45105.1	132.838	0.9099	TRUE	EEMEEELKCPV	TRUE	TRIM9	#N/A
chr14:51561622-51561654	-	CCDS9703.1	132.838	0.9099	TRUE	EEMEEELKCPV	TRUE	TRIM9	#N/A
chr14:73407038-73407070	+	CCDS9810.1	132.648	0.7737	TRUE	ESKRLRLLQEE	TRUE	DCAF4	#N/A
chrX:49092100-49092132	+	CCDS14322.1	132.3	0.8482	TRUE	EEADRILIHSL	TRUE	CCDC22	#N/A
chr2:219134774-219134806	-	CCDS33378.1	132.073	0.8565	TRUE	ESESESGAAAD	TRUE	AAMP	#N/A
chr11:62782122-62782154	-	CCDS53644.1	131.558	0.8879	TRUE	EPCLDGWVYNS	TRUE	SLC22A8	#N/A
chr11:95598775-95598807	-	CCDS8306.1	131.256	0.901	TRUE	EEPPLLPGENI	TRUE	MTMR2	#N/A
chr3:5021407-5021439	+	CCDS2565.1	130.797	0.7749	TRUE	ERIPSAQPPPA	TRUE	BHLHE40	#N/A
chr17:18950204-18950236	-	CCDS11202.1	130.118	0.6523	TRUE	ESVALYSFQAT	TRUE	GRAP	#N/A
chr15:75913357-75913389	-	CCDS10281.1	129.847	0.9166	TRUE	EELSQALASSF	TRUE	SNUPN	#N/A
chr2:85806132-85806164	+	CCDS1979.1	129.473	0.8796	TRUE	EEASEGGGNDR	TRUE	VAMP8	#N/A
chr12:132688179-132688211	-	CCDS41866.1	129.452	0.5679	TRUE	EVLPCSRVAHI	TRUE	GALNT9	#N/A
chr1:204380504-204380536	-	CCDS1445.1	129.372	0.8049	TRUE	EPGTGGSRKRL	TRUE	PPP1R15B	#N/A
chr7:100424617-100424649	-	CCDS5706.1	129.009	0.7029	TRUE	ELRVLLCWASL	TRUE	EPHB4	#N/A
chr7:89854400-89854432	+	CCDS43612.1	128.337	0.9281	TRUE	ESISMMGSPKS	TRUE	STEAP2	#N/A
chr7:89854400-89854432	+	CCDS5615.1	128.337	0.9281	TRUE	ESISMMGSPKS	TRUE	STEAP2	#N/A
chr19:6772822-6772854	+	CCDS12174.1	128.169	0.5624	TRUE	ELWRQCTHWLI	TRUE	VAV1	#N/A
chr7:1197813-1197845	-	CCDS5323.1	127.88	0.7895	TRUE	EFPDLGKHCSE	TRUE	ZFAND2A	#N/A
chr22:18389543-18389575	-	CCDS46660.1	127.744	0.9116	TRUE	EERKHETMNPA	TRUE	MICAL3	#N/A
chr22:18389543-18389575	-	CCDS46661.1	127.744	0.9116	TRUE	EERKHETMNPA	TRUE	MICAL3	#N/A
chr22:18389543-18389575	-	CCDS46659.1	127.744	0.9116	TRUE	EERKHETMNPA	TRUE	#N/A	#N/A
chr6:30876817-30876849	+	CCDS34386.1	127.601	0.7302	TRUE	ESTPSRGLNRV	TRUE	GTF2H4	#N/A
chr19:49370842-49370874	-	CCDS12737.1	127.383	0.7667	TRUE	EGSRPRSSLSL	TRUE	PLEKHA4	#N/A
chr19:49370842-49370874	-	CCDS54291.1	127.383	0.7667	TRUE	EGSRPRSSLSL	TRUE	PLEKHA4	#N/A
chr10:5708479-5708511	-	CCDS7070.1	127.224	0.6021	TRUE	EPRAADGCFLG	TRUE	ASB13	#N/A
chr15:34354922-34354954	+	CCDS10031.1	126.847	0.9682	TRUE	EGDSYHNATTV	TRUE	CHRM5	#N/A
chr19:40477113-40477145	+	CCDS12547.1	126.795	0.9627	TRUE	EEIGILVEKAQ	TRUE	PSMC4	#N/A
chr19:40477113-40477145	+	CCDS46076.1	126.795	0.9627	TRUE	EEIGILVEKAQ	TRUE	PSMC4	#N/A
chr10:30727871-30727903	+	CCDS7166.1	126.397	0.9224	TRUE	EYMSTGSDNKE	TRUE	MAP3K8	#N/A
chr12:54982237-54982269	-	CCDS44912.1	126.312	0.5433	TRUE	EQDNSPRKIQF	TRUE	PPP1R1A	#N/A
chr12:53448079-53448111	+	CCDS8844.1	126.187	0.7594	TRUE	ERRWDLDLTYV	TRUE	TNS2	#N/A
chr2:220071713-220071745	+	CCDS2435.1	126.125	0.7837	TRUE	EFPDLGAHCSE	TRUE	ZFAND2B	#N/A
chr4:84406190-84406222	-	CCDS3605.2	126.056	0.7447	TRUE	EGESTSAVLSG	TRUE	FAM175A	#N/A
chr3:189713133-189713165	-	CCDS46981.1	125.831	0.9306	TRUE	EMQQNIENYRA	TRUE	#N/A	#N/A
chr2:233351328-233351360	-	CCDS2493.1	125.815	0.5804	TRUE	EPPYSLTAHYD	TRUE	ECEL1	#N/A
chr12:50642499-50642531	-	CCDS44877.1	125.787	0.8394	TRUE	ESSPFNRRQWT	TRUE	LIMA1	#N/A
chr12:50642499-50642531	-	CCDS8802.1	125.787	0.8394	TRUE	ESSPFNRRQWT	TRUE	LIMA1	#N/A
chr14:23451440-23451472	-	CCDS9581.1	125.389	0.8241	TRUE	ERLGEKASRLL	TRUE	AJUBA	#N/A
chr14:21467609-21467641	+	CCDS9563.1	125.341	0.9164	TRUE	EQLLGIKLGCL	TRUE	SLC39A2	#N/A
chr5:64920891-64920923	+	CCDS47221.1	125.184	0.9675	TRUE	EVNPPKQEHLL	TRUE	TRAPPC13	#N/A
chr5:64920891-64920923	+	CCDS47223.1	125.184	0.9675	TRUE	EVNPPKQEHLL	TRUE	TRAPPC13	#N/A
chr5:64920891-64920923	+	CCDS47222.1	125.184	0.9675	TRUE	EVNPPKQEHLL	TRUE	#N/A	#N/A
chr14:74876412-74876444	-	CCDS41970.1	124.59	0.6904	TRUE	ESLSELQNPLL	TRUE	SYNDIG1L	#N/A
chr17:40575080-40575112	-	CCDS11425.1	124.339	0.8141	TRUE	EDPTLYIVERP	TRUE	PTRF	#N/A
chr8:22085835-22085867	-	CCDS43723.1	124.245	0.9034	TRUE	ELLSTPHSIEI	TRUE	PHYHIP	#N/A
chr2:109065734-109065736+chr2:109066089-109066118	+	CCDS33268.1	124.192	0.75	TRUE	EDLVQDGVASP	TRUE	GCC2	#N/A
chr19:56614551-56614583	-	CCDS42634.1	124.061	0.6346	TRUE	ELREEAWSPGP	TRUE	#N/A	#N/A
chr11:62496324-62496356	+	CCDS8033.1	123.901	1	TRUE	EKRLQEAQLYK	TRUE	TTC9C	#N/A
chr1:200867532-200867564	+	CCDS44292.1	123.775	0.737	TRUE	ESKDEVSDTDS	TRUE	C1orf106	#N/A
chr16:19539207-19539239	+	CCDS10579.1	123.754	0.8789	TRUE	EEYEKFCEKSL	TRUE	CCP110	#N/A
chr15:59750829-59750845+chr15:59752132-59752147	+	CCDS45269.1	123.527	0.911	TRUE	ENMHLRRVRTM	TRUE	FAM81A	0.7858
chr1:178063631-178063663	+	CCDS1321.2	123.498	0.7429	TRUE	ELSPSSGGAAE	TRUE	RASAL2	#N/A
chr2:32264490-32264522	-	CCDS1777.1	123.366	0.9441	TRUE	EPEQMLEGQTQ	TRUE	DPY30	#N/A
chr7:32535325-32535357	+	CCDS34613.1	123.156	0.567	TRUE	EKARRGGDGVP	TRUE	AVL9	#N/A
chr12:1703197-1703229	-	CCDS8509.1	122.892	0.6841	TRUE	ETHISCLFPEL	TRUE	FBXL14	#N/A
chr15:74836281-74836313	+	CCDS10264.1	122.736	0.6432	TRUE	EPLQQQQQQQQ	TRUE	ARID3B	#N/A
chr11:6502750-6502782	+	CCDS7766.1	122.642	0.7864	TRUE	ERQQQQQQQLR	TRUE	TIMM10B	#N/A
chr17:19283943-19283975	+	CCDS11207.1	122.592	0.7081	TRUE	ESDLHQIIHSS	TRUE	MAPK7	#N/A
chr14:81670428-81670448+chr14:81682757-81682768	-	CCDS9874.1	122.349	0.8923	TRUE	ELKTLWENKLM	TRUE	GTF2A1	#N/A
chr15:65822973-65823005	+	CCDS45282.1	122.09	0.8282	TRUE	ENQVLTPHVYW	TRUE	HACD3	#N/A
chr11:58338164-58338186+chr11:58343233-58343242	-	CCDS7969.1	122.028	0.8222	TRUE	EELDALLEELE	TRUE	LPXN	#N/A
chr4:786392-786396+chr4:818280-818307	-	CCDS46995.1	121.848	0.685	TRUE	EFVMKQALGGA	TRUE	CPLX1	#N/A
chr17:8192110-8192142	+	CCDS11137.1	121.54	0.9453	TRUE	EPTRDCPLFGG	TRUE	RANGRF	#N/A
chr17:8192110-8192142	+	CCDS54086.1	121.54	0.9453	TRUE	EPTRDCPLFGG	TRUE	RANGRF	#N/A
chr17:8192110-8192142	+	CCDS54087.1	121.54	0.9453	TRUE	EPTRDCPLFGG	TRUE	RANGRF	#N/A
chr1:173839367-173839399	+	CCDS1312.1	121.343	0.8779	TRUE	EKGGNIQLEIP	TRUE	ZBTB37	#N/A
chr1:173839367-173839399	+	CCDS44278.1	121.343	0.8779	TRUE	EKGGNIQLEIP	TRUE	ZBTB37	#N/A
chr17:80693516-80693548	+	CCDS11818.1	121.329	0.7106	TRUE	EQLLRAELRTA	TRUE	FN3K	#N/A
chrX:124097567-124097599	-	CCDS14609.1	120.768	0.9148	TRUE	EQTDCKPYQPL	TRUE	TENM1	#N/A
chrX:124097567-124097599	-	CCDS55488.1	120.768	0.9148	TRUE	EQTDCKPYQPL	TRUE	TENM1	#N/A
chr12:26208280-26208312	+	CCDS53765.1	120.738	0.8078	TRUE	ELKVWVDGVQR	TRUE	RASSF8	#N/A
chr12:26208280-26208312	+	CCDS8705.1	120.738	0.8078	TRUE	ELKVWVDGVQR	TRUE	RASSF8	#N/A
chr16:837702-837734	-	CCDS10426.1	120.193	0.6843	TRUE	EPGSVENLSIV	TRUE	RPUSD1	#N/A
chr11:64693210-64693242	+	CCDS8085.1	119.942	0.6045	TRUE	ETKLPPASTPT	TRUE	PPP2R5B	#N/A
chr19:54466400-54466432	+	CCDS33104.1	119.382	0.4822	TRUE	ESLKRWNEERG	TRUE	CACNG8	#N/A
chr7:35293196-35293228	-	CCDS43568.1	119.204	0.7577	TRUE	EFTASPKPQLS	TRUE	TBX20	#N/A
chr19:51875754-51875786	-	CCDS12830.1	119.189	0.8519	TRUE	ELCRSLALLGG	TRUE	NKG7	#N/A
chr2:204360041-204360073	-	CCDS2359.1	118.931	0.9055	TRUE	EQLSDEEIDHG	TRUE	RAPH1	#N/A
chr2:204360041-204360073	-	CCDS2360.1	118.931	0.9055	TRUE	EQLSDEEIDHG	TRUE	RAPH1	#N/A
chr3:33135241-33135273	-	CCDS46786.1	118.822	0.9727	TRUE	EQAYQLLAWRS	TRUE	TMPPE	#N/A
chr2:182850841-182850873	+	CCDS46468.1	118.354	1	TRUE	EPNSPKKIQFA	TRUE	PPP1R1C	#N/A
chr7:65579953-65579957+chr7:65610430-65610457	+	CCDS47600.1	118.215	0.8835	TRUE	EVAEKLQLLNH	TRUE	CRCP	#N/A
chr7:32109970-32110002	-	CCDS5437.1	117.967	0.912	TRUE	ESPTKEIEEFE	TRUE	PDE1C	#N/A
chr7:32109970-32110002	-	CCDS55099.1	117.967	0.912	TRUE	ESPTKEIEEFE	TRUE	PDE1C	#N/A
chr4:111554119-111554151	-	CCDS3693.1	117.851	0.7784	TRUE	ETNCRKLVSAC	TRUE	PITX2	#N/A
chr4:111554119-111554151	-	CCDS3692.1	117.851	0.7784	TRUE	ETNCRKLVSAC	TRUE	PITX2	#N/A
chr1:117602972-117602996+chr1:117603077-117603084	+	CCDS892.1	117.796	0.9144	TRUE	EEVRCPEHGTF	TRUE	TTF2	#N/A
chr1:28374935-28374937+chr1:28384505-28384534	-	CCDS316.1	117.652	0.8329	TRUE	EEEQDLPEQPV	TRUE	EYA3	#N/A
chr6:125475101-125475116+chr6:125541224-125541240	+	CCDS34527.1	117.492	0.7465	TRUE	EAQAQGLLETE	TRUE	TPD52L1	#N/A
chr6:125475101-125475116+chr6:125541224-125541240	+	CCDS34528.1	117.492	0.7465	TRUE	EAQAQGLLETE	TRUE	TPD52L1	#N/A
chr6:125475101-125475116+chr6:125541224-125541240	+	CCDS5130.1	117.492	0.7465	TRUE	EAQAQGLLETE	TRUE	TPD52L1	#N/A
chr12:49504303-49504335	-	CCDS8780.2	117.405	0.879	TRUE	EAPDYEVLSVR	TRUE	LMBR1L	#N/A
chr11:119205836-119205868	+	CCDS8419.1	117.259	0.7959	TRUE	EAVYLVVNGLG	TRUE	RNF26	#N/A
chr22:19978282-19978314	-	CCDS13771.1	117.236	0.882	TRUE	EDCNVHSAASI	TRUE	ARVCF	0.7333
chr2:47135066-47135098	-	CCDS54354.1	117.022	0.9542	TRUE	EHLEGVINKPE	TRUE	MCFD2	#N/A
chr15:42701991-42702023	+	CCDS10086.1	116.317	0.8213	TRUE	EICADELKKVL	TRUE	CAPN3	#N/A
chr22:50946770-50946802	+	CCDS14094.2	116.106	0.8177	TRUE	EDVEARFAHLL	TRUE	NCAPH2	#N/A
chr22:50946770-50946802	+	CCDS54546.1	116.106	0.8177	TRUE	EDVEARFAHLL	TRUE	NCAPH2	#N/A
chr22:50946770-50946802	+	CCDS43038.1	116.106	0.8177	TRUE	EDVEARFAHLL	TRUE	#N/A	#N/A
chr16:67644739-67644771	+	CCDS10841.1	115.192	0.8976	TRUE	EGDAVEAIVEE	TRUE	CTCF	#N/A
chr9:109685668-109685700	+	CCDS35096.1	114.874	0.9453	TRUE	EVLQCDGCDFR	TRUE	ZNF462	#N/A
chr15:40398252-40398284	-	CCDS10052.1	114.683	0.8823	TRUE	EPSQCVEELED	TRUE	BMF	#N/A
chr15:40398252-40398284	-	CCDS32196.1	114.683	0.8823	TRUE	EPSQCVEELED	TRUE	BMF	#N/A
chr15:40398252-40398284	-	CCDS45223.1	114.683	0.8823	TRUE	EPSQCVEELED	TRUE	BMF	#N/A
chr19:40909761-40909769+chr19:40913813-40913836	-	CCDS12556.1	113.914	0.8626	TRUE	EARSRSAEELR	TRUE	PRX	#N/A
chr19:40909761-40909769+chr19:40913813-40913836	-	CCDS33028.1	113.914	0.8626	TRUE	EARSRSAEELR	TRUE	PRX	#N/A
chr2:99949638-99949670	-	CCDS2044.1	113.827	0.9589	TRUE	EADASVDMFSK	TRUE	TXNDC9	#N/A
chr11:66888791-66888823	+	CCDS44657.1	113.725	0.6825	TRUE	EPEEERIRYSQ	TRUE	KDM2A	#N/A
chr19:50148287-50148319	+	CCDS33074.1	113.591	0.6739	TRUE	EEEDESRGKTE	TRUE	SCAF1	#N/A
chr11:64361112-64361144	+	CCDS8076.1	113.468	0.6738	TRUE	EWTAARARPLV	TRUE	SLC22A12	#N/A
chr8:67341370-67341402	+	CCDS6189.1	113.323	1	TRUE	EGQSVEELLAK	TRUE	RRS1	#N/A
chr15:90793866-90793898	+	CCDS32328.1	112.624	0.8392	TRUE	EPSTCRTMESE	TRUE	TTLL13P	#N/A
chr11:61558042-61558074	-	CCDS8009.1	112.091	0.9178	TRUE	ELEAMSRYTSP	TRUE	TMEM258	0.7986
chr1:230979601-230979633	-	CCDS44331.1	112.051	0.7036	TRUE	EFSISALSIQE	TRUE	C1orf198	#N/A
chr19:4304747-4304758+chr19:4305943-4305963	+	CCDS12127.1	111.051	0.5207	TRUE	EEQREALRKII	TRUE	FSD1	#N/A
chr7:91570417-91570449	+	CCDS5622.1	110.76	0.8397	TRUE	EDEERQKKLEA	TRUE	AKAP9	#N/A
chr8:23386519-23386551	+	CCDS47828.1	110.398	0.8631	TRUE	ELRSGSVGSQA	TRUE	SLC25A37	#N/A
chr14:96848588-96848620	+	CCDS32153.1	109.791	0.9109	TRUE	ETDCNPMELSS	TRUE	GSKIP	#N/A
chr1:193038188-193038220	+	CCDS1379.1	109.434	0.8398	TRUE	EESVNQMQPLN	TRUE	TROVE2	#N/A
chr1:193038188-193038220	+	CCDS41449.1	109.434	0.8398	TRUE	EESVNQMQPLN	TRUE	TROVE2	#N/A
chr1:193038188-193038220	+	CCDS41450.2	109.434	0.8398	TRUE	EESVNQMQPLN	TRUE	TROVE2	#N/A
chr1:193038188-193038220	+	CCDS53451.1	109.434	0.8398	TRUE	EESVNQMQPLN	TRUE	TROVE2	#N/A
chr6:31583892-31583922+chr6:31584121-31584122	+	CCDS34398.1	109.195	0.7971	TRUE	EFDLNGNGDID	TRUE	AIF1	#N/A
chr1:63269461-63269493	+	CCDS623.1	108.471	0.7372	TRUE	EATGTDEVDKL	TRUE	ATG4C	#N/A
chr2:131519649-131519681	+	CCDS2164.1	108.44	0.8734	TRUE	ELKRGKTFIKS	TRUE	AMER3	#N/A
chr6:105609749-105609781	-	CCDS5052.1	108.425	0.9251	TRUE	ERNSSLWKNLI	TRUE	POPDC3	#N/A
chr12:54118991-54119023	-	CCDS44908.1	108.303	0.8628	TRUE	EESPLSRAPSR	TRUE	CALCOCO1	#N/A
chr12:54118991-54119023	-	CCDS8864.1	108.303	0.8628	TRUE	EESPLSRAPSR	TRUE	CALCOCO1	#N/A
chr9:86593132-86593164	-	CCDS6667.1	107.636	0.8197	TRUE	ETEQPEETFPN	TRUE	HNRNPK	#N/A
chr9:86593132-86593164	-	CCDS6668.1	107.636	0.8197	TRUE	ETEQPEETFPN	TRUE	HNRNPK	#N/A
chr12:32832301-32832333	+	CCDS8728.1	106.529	0.6719	TRUE	EALIPVINKLQ	TRUE	DNM1L	#N/A
chr12:32832301-32832333	+	CCDS8729.1	106.529	0.6719	TRUE	EALIPVINKLQ	TRUE	DNM1L	#N/A
chr12:32832301-32832333	+	CCDS8730.1	106.529	0.6719	TRUE	EALIPVINKLQ	TRUE	DNM1L	#N/A
chr8:27168717-27168749	-	CCDS6056.2	106.5	0.7943	TRUE	ERSPDVSPGPS	TRUE	TRIM35	#N/A
chr9:4679771-4679803	+	CCDS6454.1	106.313	0.8601	TRUE	EQPWPPPGPWS	TRUE	CDC37L1	#N/A
chr9:112898521-112898553	+	CCDS48003.1	106.217	0.9996	TRUE	EIEVSVAECKS	TRUE	AKAP2	#N/A
chr19:36606466-36606498	+	CCDS12488.1	106.055	0.8305	TRUE	EVTGVSAPTVT	TRUE	TBCB	#N/A
chr3:128205839-128205871	-	CCDS46903.1	106.019	0.6493	TRUE	EVAPEQPRWMA	TRUE	GATA2	#N/A
chr3:128205839-128205871	-	CCDS3049.1	106.019	0.6493	TRUE	EVAPEQPRWMA	TRUE	#N/A	#N/A
chr10:104184910-104184942	-	CCDS41566.1	105.536	0.7921	TRUE	ELERIVSAALL	TRUE	CUEDC2	#N/A
chr7:65579953-65579957+chr7:65592691-65592718	+	CCDS47599.1	105.509	0.671	TRUE	EVKDANSALLS	TRUE	CRCP	#N/A
chr7:65579953-65579957+chr7:65592691-65592718	+	CCDS5532.1	105.509	0.671	TRUE	EVKDANSALLS	TRUE	CRCP	#N/A
chr19:30934473-30934505	+	CCDS32984.1	104.784	0.8435	TRUE	EEASLCLGVSS	TRUE	ZNF536	#N/A
chr1:205312697-205312729	-	CCDS30985.1	104.354	0.8659	TRUE	EVPNVKDFQWK	TRUE	KLHDC8A	#N/A
chr15:41062697-41062729	+	CCDS45229.1	103.858	0.844	TRUE	ETWRKGSFRNA	TRUE	C15orf62	#N/A
chr11:117713456-117713488	-	CCDS8387.1	103.284	0.7955	TRUE	ELVLVFLCSLL	TRUE	FXYD6	#N/A
chr1:156084713-156084745	+	CCDS1129.1	103.171	0.815	TRUE	ETPSQRRATRS	TRUE	LMNA	#N/A
chr1:156084713-156084745	+	CCDS1131.1	103.171	0.815	TRUE	ETPSQRRATRS	TRUE	LMNA	#N/A
chr12:100676752-100676784	+	CCDS9076.1	102.753	0.8214	TRUE	ESMLNKLKSTV	TRUE	SCYL2	#N/A
chr4:39077628-39077660	+	CCDS54756.1	102.65	0.8566	TRUE	EPCTSDEFFQA	TRUE	KLHL5	#N/A
chr10:104262369-104262401	-	CCDS7536.1	102.618	0.9512	TRUE	ESYDVIANQPV	TRUE	ACTR1A	#N/A
chr1:45446805-45446837	-	CCDS517.1	102.18	0.9579	TRUE	EFQAVVMAVGG	TRUE	EIF2B3	#N/A
chr1:45446805-45446837	-	CCDS53313.1	102.18	0.9579	TRUE	EFQAVVMAVGG	TRUE	EIF2B3	#N/A
chr14:53197196-53197228	+	CCDS9711.1	101.607	0.9201	TRUE	EDVKLEFPSLP	TRUE	STYX	#N/A
chr20:44600014-44600046	-	CCDS13389.1	100.722	0.8908	TRUE	EENEVESSSDA	TRUE	ZNF335	#N/A
chr5:71015124-71015156	+	CCDS4011.1	100.316	0.7587	TRUE	ESSRVRLLPLL	TRUE	CARTPT	#N/A
chr4:81121238-81121270	+	CCDS43243.1	99.975	0.9506	TRUE	EDTGIQRGIWD	TRUE	PRDM8	#N/A
chr2:54785919-54785951	+	CCDS33199.1	99.8081	0.7471	TRUE	ELQRTSSISGP	TRUE	SPTBN1	#N/A
chr22:25756024-25756056	-	CCDS33626.1	99.5377	0.4362	TRUE	EGHVYWTDDEV	TRUE	LRP5L	#N/A
chr12:124086699-124086731	+	CCDS9251.1	99.5228	0.8415	TRUE	EHVTEGSWESL	TRUE	DDX55	#N/A
chr17:27055835-27055867	+	CCDS32597.1	99.1838	0.8772	TRUE	EKYERIRVVGR	TRUE	NEK8	#N/A
chr20:47675004-47675036	+	CCDS13412.1	99.1456	0.8076	TRUE	ELSDANLQTLT	TRUE	CSE1L	#N/A
chr17:46805920-46805952	-	CCDS11536.1	99.1179	0.8637	TRUE	EPGNYATLDGA	TRUE	HOXB13	#N/A
chr16:57731865-57731897	+	CCDS10787.1	98.7841	0.9077	TRUE	EVLREKVEEEE	TRUE	DRC7	#N/A
chr13:76055868-76055900	-	CCDS41901.1	98.5869	0.675	TRUE	EPPSCIQDEPF	TRUE	TBC1D4	#N/A
chr4:143352377-143352409	-	CCDS3757.1	98.4573	0.9007	TRUE	EIKEEGASEEG	TRUE	INPP4B	#N/A
chr16:14014026-14014058	+	CCDS32390.1	98.4088	0.9424	TRUE	ESGQPARRIAM	TRUE	ERCC4	#N/A
chr6:105307482-105307514	-	CCDS5050.1	97.9537	0.7668	TRUE	ERAMEQLNRLT	TRUE	HACE1	#N/A
chr10:35772343-35772375	+	CCDS7190.1	97.4872	0.9239	TRUE	EFNPSDHPRAS	TRUE	CCNY	#N/A
chr6:133595922-133595951+chr6:133703530-133703532	+	CCDS43506.1	97.28	0.904	TRUE	EDSQDLNEQSV	TRUE	EYA4	#N/A
chr6:133595922-133595951+chr6:133703530-133703532	+	CCDS5165.1	97.28	0.904	TRUE	EDSQDLNEQSV	TRUE	EYA4	#N/A
chr6:133595922-133595951+chr6:133703530-133703532	+	CCDS5166.1	97.28	0.904	TRUE	EDSQDLNEQSV	TRUE	EYA4	#N/A
chr17:27229927-27229959	-	CCDS11246.2	97.2455	0.7821	TRUE	EALLLGAGLLL	TRUE	DHRS13	#N/A
chr18:74962508-74962540	+	CCDS12012.1	97.1675	0.7196	TRUE	ELAVGNLSEGN	TRUE	GALR1	#N/A
chr11:44927971-44928003	+	CCDS7910.1	96.8587	0.8544	TRUE	EGDCLSCMKYL	TRUE	#N/A	#N/A
chr5:54456024-54456056	+	CCDS34156.1	96.327	0.9481	TRUE	EPLAAYPLKCS	TRUE	GPX8	#N/A
chrX:37705606-37705611+chrX:37706734-37706760	-	CCDS14243.1	96.278	0.7921	TRUE	EEYHRHCDEVG	TRUE	DYNLT3	#N/A
chr9:79520844-79520876	-	CCDS47982.1	96.0353	0.8714	TRUE	EEFLQRAKSKL	TRUE	PRUNE2	#N/A
chr2:70463298-70463307+chr2:70475537-70475559	-	CCDS1900.1	95.4861	0.8798	TRUE	EDEMPKTLYVG	TRUE	TIA1	#N/A
chr2:70463298-70463307+chr2:70475537-70475559	-	CCDS1901.1	95.4861	0.8798	TRUE	EDEMPKTLYVG	TRUE	TIA1	#N/A
chrX:53254036-53254068	-	CCDS14351.1	95.3577	0.8989	TRUE	EPGSDDFLPPP	TRUE	KDM5C	#N/A
chrX:53254036-53254068	-	CCDS55417.1	95.3577	0.8989	TRUE	EPGSDDFLPPP	TRUE	KDM5C	#N/A
chr3:134369767-134369799	-	CCDS46920.1	95.2115	0.773	TRUE	ELKKDINAVSI	TRUE	KY	#N/A
chrX:66764992-66765024	+	CCDS14387.1	95.0496	0.9331	TRUE	EVQLGLGRVYP	TRUE	AR	#N/A
chr22:30685451-30685483	-	CCDS43001.1	94.6758	0.6734	TRUE	ELHILEHRVRV	TRUE	GATSL3	#N/A
chr3:47422590-47422622	+	CCDS2754.1	93.9247	0.7454	TRUE	EAVPRMPMIWL	TRUE	PTPN23	0.8339
chr2:121554900-121554932	+	CCDS33283.1	93.9119	0.9055	TRUE	ETSASATASEK	TRUE	GLI2	#N/A
chr7:127225201-127225233	-	CCDS5796.1	93.9076	0.8858	TRUE	EKFGMNFGGGP	TRUE	GCC1	0.9333
chr5:150444621-150444653	-	CCDS34280.1	93.8985	0.8966	TRUE	EGRGPYRIYDP	TRUE	TNIP1	0.8333
chr10:43279846-43279878	+	CCDS7199.1	93.7242	0.6673	TRUE	EAKDQKKHRKK	TRUE	BMS1	#N/A
chr8:132052544-132052576	-	CCDS6363.1	93.3896	0.7336	TRUE	ELSDVRCLTGS	TRUE	ADCY8	#N/A
chr5:57755751-57755783	-	CCDS3974.1	93.2824	0.8486	TRUE	ELLRTITYQPA	TRUE	#N/A	#N/A
chr6:33284658-33284690	-	CCDS4775.1	92.5769	0.7845	TRUE	EPSPLSPSGAA	TRUE	ZBTB22	#N/A
chr17:19030936-19030968	+	CCDS45627.1	92.3505	0.4542	TRUE	ESVALYSFQAT	TRUE	GRAPL	#N/A
chr5:121726833-121726865	+	CCDS4131.1	92.2267	0.9239	TRUE	EAPEYLDLDEI	TRUE	SNCAIP	#N/A
chr7:144532660-144532692	-	CCDS55178.1	92.0046	0.7465	TRUE	EHAFTPLEPLL	TRUE	TPK1	#N/A
chr7:144532660-144532692	-	CCDS5888.1	92.0046	0.7465	TRUE	EHAFTPLEPLL	TRUE	TPK1	#N/A
chr17:39994188-39994220	+	CCDS42340.1	91.9454	0.7966	TRUE	EMESAAASTRF	TRUE	KLHL10	#N/A
chr4:47465633-47465665	-	CCDS3475.1	91.7197	0.8988	TRUE	EPEEGTPLWRL	TRUE	COMMD8	#N/A
chr10:8097622-8097654	+	CCDS31143.1	91.4302	0.6747	TRUE	EVTADQPRWVS	TRUE	GATA3	#N/A
chr10:8097622-8097654	+	CCDS7083.1	91.4302	0.6747	TRUE	EVTADQPRWVS	TRUE	GATA3	#N/A
chr6:35248932-35248964	+	CCDS4801.1	91.2513	0.8136	TRUE	ESLGLHTVTLS	TRUE	ZNF76	#N/A
chr13:76123960-76123992	+	CCDS9453.1	91.0593	0.8583	TRUE	EGQRWLPLEAN	TRUE	UCHL3	#N/A
chr12:77458380-77458412	-	CCDS9016.1	91.0003	0.8764	TRUE	EVNCLTLKDLI	TRUE	E2F7	#N/A
chr19:49944601-49944633	-	CCDS12764.1	90.6749	0.6043	TRUE	EFRQEEFRKLA	TRUE	SLC17A7	#N/A
chr6:148664207-148664239	+	CCDS5212.1	90.4687	0.656	TRUE	EDAGAAGPGPE	TRUE	SASH1	#N/A
chrX:47422370-47422402	+	CCDS35232.1	90.0323	0.9269	TRUE	EPPRGPPANGA	TRUE	ARAF	#N/A
chr4:83900145-83900159+chr4:83905977-83905994	-	CCDS47089.1	90.0078	0.8589	TRUE	EVVPAEIAKKP	TRUE	LIN54	#N/A
chr4:83905962-83905994	-	CCDS3599.1	89.5044	0.7883	TRUE	EVVPAEVNSLL	TRUE	LIN54	#N/A
chr11:788541-788573	-	CCDS7714.1	89.464	0.7257	TRUE	ESRGKSASSPK	TRUE	CEND1	#N/A
chr12:50452553-50452585	+	CCDS44876.1	89.3915	0.6806	TRUE	ELKAEEEEVGG	TRUE	ASIC1	#N/A
chr12:50452553-50452585	+	CCDS8796.1	89.3915	0.6806	TRUE	ELKAEEEEVGG	TRUE	ASIC1	#N/A
chr20:43595213-43595244+chr20:43600719-43600719	+	CCDS13341.1	89.1086	0.7296	TRUE	ETVQLRNPPRR	TRUE	STK4	#N/A
chr14:64935116-64935148	+	CCDS9764.1	88.9668	0.8714	TRUE	ETTISEIHVEN	TRUE	AKAP5	#N/A
chr17:19770695-19770727	-	CCDS11213.1	88.563	0.6658	TRUE	EVVGDFEYSKR	TRUE	ULK2	#N/A
chr2:65216781-65216813	+	CCDS1879.1	88.5427	0.8639	TRUE	EKSNETNGYLD	TRUE	SLC1A4	#N/A
chr4:57301608-57301640	-	CCDS3505.1	88.3036	0.8854	TRUE	ELEELGIREEC	TRUE	PPAT	#N/A
chr16:31483513-31483522+chr16:31484762-31484784	+	CCDS42156.1	87.9952	0.7828	TRUE	EDLDALLSDLE	TRUE	TGFB1I1	#N/A
chr1:16062984-16063016	+	CCDS162.1	87.6878	0.6872	TRUE	ETVPPAVDLVL	TRUE	SLC25A34	#N/A
chr1:55181585-55181617	+	CCDS596.1	87.6856	0.8269	TRUE	EQPGQDPTSDD	TRUE	TTC4	#N/A
chr17:17875592-17875624	-	CCDS32584.1	87.6627	0.8279	TRUE	EFLLGNPFSTP	TRUE	TOM1L2	#N/A
chr17:17875592-17875624	-	CCDS42270.1	87.6627	0.8279	TRUE	EFLLGNPFSTP	TRUE	TOM1L2	#N/A
chr13:28196124-28196146+chr13:28222516-28222525	+	CCDS9324.1	87.4374	0.853	TRUE	EEDQELERKAI	TRUE	POLR1D	#N/A
chr2:25194738-25194770	-	CCDS1716.1	86.678	0.9643	TRUE	EANMPKRKEPG	TRUE	DNAJC27	#N/A
chrX:47006884-47006897+chrX:47028714-47028732	+	CCDS55407.1	86.6739	0.704	TRUE	EYERRGGRGDR	TRUE	#N/A	#N/A
chrX:47006884-47006897+chrX:47028714-47028732	+	CCDS14274.1	86.6739	0.704	TRUE	EYERRGGRGDR	TRUE	RBM10	#N/A
chrX:129270690-129270706+chrX:129271053-129271068	-	CCDS48166.1	86.5566	0.8795	TRUE	EKVRREGVKVM	TRUE	#N/A	#N/A
chr3:100148577-100148609	+	CCDS43120.1	86.2656	0.9341	TRUE	EHKDDDDDDVS	TRUE	LNP1	#N/A
chr6:154831213-154831245	-	CCDS5246.1	86.2451	0.6911	TRUE	EPVTKWSPKQV	TRUE	CNKSR3	#N/A
chr16:325463-325495	-	CCDS10403.1	86.2048	0.6129	TRUE	ERVVVSMQDPD	TRUE	RGS11	#N/A
chr15:90610373-90610405	+	CCDS10358.1	86.0138	0.9206	TRUE	EGFMDSGTQTD	TRUE	ZNF710	#N/A
chr1:55352757-55352789	-	CCDS600.1	85.818	0.9039	TRUE	EPAVSLAVCAL	TRUE	DHCR24	#N/A
chr17:45773482-45773514	+	CCDS45722.1	85.6323	0.8224	TRUE	ESMFEDDISIL	TRUE	TBKBP1	#N/A
chr12:101295567-101295599	+	CCDS31884.1	85.5882	0.8831	TRUE	EASSSGITNGK	TRUE	ANO4	#N/A
chr7:99158186-99158218	+	CCDS34695.1	85.4783	0.9105	TRUE	EEIPAQEAAGS	TRUE	ZNF655	#N/A
chr7:99158186-99158218	+	CCDS47655.1	85.4783	0.9105	TRUE	EEIPAQEAAGS	TRUE	ZNF655	#N/A
chr7:99158186-99158218	+	CCDS5669.1	85.4783	0.9105	TRUE	EEIPAQEAAGS	TRUE	ZNF655	#N/A
chr7:99158186-99158218	+	CCDS5670.1	85.4783	0.9105	TRUE	EEIPAQEAAGS	TRUE	ZNF655	#N/A
chr2:242545857-242545888+chr2:242556827-242556827	-	CCDS54440.1	84.8647	0.7235	TRUE	EPPKMNPVVEP	TRUE	THAP4	#N/A
chr12:54943660-54943692	+	CCDS8882.1	83.6198	0.6712	TRUE	ELSPRSPPEML	TRUE	PDE1B	#N/A
chr14:21561420-21561449+chr14:21561745-21561747	-	CCDS9568.1	83.593	0.8255	TRUE	EGSRPRAPSGH	TRUE	ZNF219	#N/A
chr12:103352026-103352058	+	CCDS31886.1	83.3453	0.6018	TRUE	ESSAKMESGGA	TRUE	ASCL1	#N/A
chr1:183617881-183617913	-	CCDS1358.1	82.9311	0.8048	TRUE	EPIYEEYLANH	TRUE	APOBEC4	#N/A
chr8:118147570-118147602	+	CCDS6322.1	82.792	0.9159	TRUE	EFLERTYLVND	TRUE	SLC30A8	#N/A
chr17:80674635-80674667	+	CCDS11817.1	82.753	0.8687	TRUE	EELLRRELGCS	TRUE	FN3KRP	#N/A
chr4:76551137-76551169	-	CCDS3570.1	82.7525	0.9281	TRUE	EKYENLGLVGE	TRUE	CDKL2	#N/A
chr17:28548941-28548973	-	CCDS11256.1	82.6325	0.9501	TRUE	ETTPLNSQKQL	TRUE	SLC6A4	#N/A
chr8:91804118-91804150	+	CCDS47889.1	82.2505	0.7397	TRUE	EDSQETSPSSN	TRUE	NECAB1	#N/A
chr12:106532396-106532428	-	CCDS31892.1	82.1198	0.4553	TRUE	EGAAAPVAGDR	TRUE	NUAK1	#N/A
chr16:90020664-90020696	+	CCDS45555.1	82.0961	0.8239	TRUE	EYDEKLARFRQ	TRUE	DEF8	#N/A
chr4:87023140-87023172	-	CCDS3613.1	81.9148	0.9509	TRUE	ELMDANLCQVI	TRUE	MAPK10	#N/A
chrX:48919811-48919820+chrX:48919999-48920021	+	CCDS55413.1	81.5646	0.8704	TRUE	EVKAALFGEAA	TRUE	CCDC120	#N/A
chr10:13542034-13542066	-	CCDS7099.1	81.1527	0.8803	TRUE	EIKKQITGMRR	TRUE	BEND7	#N/A
chr10:13542034-13542066	-	CCDS41490.1	81.1527	0.8803	TRUE	EIKKQITGMRR	TRUE	#N/A	#N/A
chr11:45939327-45939359	-	CCDS31472.1	80.8267	0.8309	TRUE	EKLRLLGLRYQ	TRUE	PEX16	#N/A
chr11:45939327-45939359	-	CCDS7917.1	80.8267	0.8309	TRUE	EKLRLLGLRYQ	TRUE	PEX16	#N/A
chr12:54893190-54893222	+	CCDS53799.1	80.8203	0.8106	TRUE	EPSLKYINKKF	TRUE	NCKAP1L	#N/A
chr2:219537556-219537588	+	CCDS2421.1	80.6929	0.9245	TRUE	EKYHVLEMIGE	TRUE	STK36	#N/A
chr10:102891302-102891334	+	CCDS7510.1	80.4575	0.6617	TRUE	EHLGPHHLHPG	TRUE	TLX1	0.9588
chr17:73389674-73389706	-	CCDS11721.1	80.4027	0.9334	TRUE	EAIAKYDFKAT	TRUE	GRB2	#N/A
chr17:73389674-73389706	-	CCDS11722.1	80.4027	0.9334	TRUE	EAIAKYDFKAT	TRUE	GRB2	#N/A
chr1:181058042-181058074	+	CCDS1343.1	80.3968	0.6642	TRUE	EFKLEAHRIVS	TRUE	IER5	#N/A
chr5:133871551-133871583	+	CCDS4176.1	80.0597	0.7166	TRUE	EEKRRKYSISS	TRUE	JADE2	#N/A
chr20:62724077-62724109	+	CCDS13556.1	80.0452	0.507	TRUE	EPLFPAPFWEV	TRUE	OPRL1	#N/A
chr5:170814956-170814988	+	CCDS43399.1	80.0294	0.642	TRUE	EDSMDMDMSPL	TRUE	NPM1	#N/A
chr5:170814956-170814988	+	CCDS4376.1	80.0294	0.642	TRUE	EDSMDMDMSPL	TRUE	NPM1	#N/A
chr5:170814956-170814988	+	CCDS4377.1	80.0294	0.642	TRUE	EDSMDMDMSPL	TRUE	NPM1	#N/A
chr7:129008339-129008371	+	CCDS47708.1	79.8706	0.9713	TRUE	EKWDGNEGTSA	TRUE	AHCYL2	#N/A
chr16:15528514-15528546	+	CCDS10561.1	79.8552	0.883	TRUE	ELKQSLSTHLE	TRUE	C16orf45	#N/A
chr15:25200199-25200209+chr15:25207261-25207282	+	CCDS10016.1	79.7375	0.6812	TRUE	ERARDRLHLRR	TRUE	SNURF	#N/A
chr10:82112322-82112354	-	CCDS7366.1	79.7125	0.9581	TRUE	ESIYLQKHLGA	TRUE	DYDC1	#N/A
chr2:64778612-64778644	+	CCDS1878.1	79.5968	0.9479	TRUE	EPDIIRMYSSS	TRUE	AFTPH	#N/A
chr2:64778612-64778644	+	CCDS46303.1	79.5968	0.9479	TRUE	EPDIIRMYSSS	TRUE	AFTPH	#N/A
chr3:12660185-12660217	-	CCDS2612.1	79.4966	0.9654	TRUE	EHIQGAWKTIS	TRUE	RAF1	#N/A
chr8:99787038-99787047+chr8:99837743-99837765	-	CCDS47900.1	79.4542	0.7641	TRUE	EQPPAPKSKLK	TRUE	STK3	#N/A
chr9:103340429-103340461	+	CCDS35083.1	79.4139	0.8391	TRUE	EHNGSASNADK	TRUE	MURC	#N/A
chr2:70409082-70409114	-	CCDS1899.1	79.0304	0.8792	TRUE	EPNSLRTKVPA	TRUE	C2orf42	#N/A
chr17:78519433-78519465	+	CCDS11773.1	78.66	0.6095	TRUE	ESEMLQSPLLG	TRUE	RPTOR	#N/A
chr17:78519433-78519465	+	CCDS54175.1	78.66	0.6095	TRUE	ESEMLQSPLLG	TRUE	RPTOR	#N/A
chr11:19259659-19259679+chr11:19261654-19261665	-	CCDS7849.1	78.6141	0.9251	TRUE	ENEKENLFCEP	TRUE	E2F8	#N/A
chr17:40975860-40975892	-	CCDS11441.1	78.5792	0.8399	TRUE	EGSKTSNNSTM	TRUE	BECN1	#N/A
chr17:79479345-79479377	-	CCDS11782.1	78.4814	0.6064	TRUE	EEEIAALVIDN	TRUE	ACTG1	#N/A
chr19:13029131-13029151+chr19:13030057-13030068	-	CCDS42509.1	77.7444	0.7012	TRUE	ERQGVDVPHVK	TRUE	SYCE2	#N/A
chr2:134275062-134275094	-	CCDS46417.1	77.5857	0.9621	TRUE	EGKRQLEKRDF	TRUE	NCKAP5	#N/A
chr2:134275062-134275094	-	CCDS46418.1	77.5857	0.9621	TRUE	EGKRQLEKRDF	TRUE	NCKAP5	#N/A
chr12:85674043-85674075	+	CCDS9028.1	77.4366	0.7835	TRUE	EFLSEKFALKS	TRUE	ALX1	#N/A
chr15:75248889-75248921	-	CCDS10274.1	76.9843	0.7806	TRUE	ENFRKVRSEEA	TRUE	RPP25	#N/A
chr17:1012273-1012305	-	CCDS11000.1	76.9267	0.75	TRUE	EEEEEAIGLLD	TRUE	ABR	#N/A
chr16:88851337-88851369	-	CCDS54058.1	76.8124	0.486	TRUE	EPHVLGAVLYW	TRUE	PIEZO1	#N/A
chr1:234614814-234614846	-	CCDS1601.1	76.7339	0.8574	TRUE	EWVLAEALLSQ	TRUE	TARBP1	#N/A
chr11:74168573-74168605	-	CCDS8232.1	76.3783	0.9093	TRUE	ETTNGTETWYE	TRUE	KCNE3	#N/A
chr5:37379473-37379494+chr5:37379591-37379601	+	CCDS34147.1	76.0512	0.7141	TRUE	ERSGPSEVTGS	TRUE	WDR70	#N/A
chrX:10535552-10535584	-	CCDS14138.1	75.9828	0.8862	TRUE	ETLESELTCPI	TRUE	MID1	#N/A
chr5:112312634-112312666	+	CCDS34210.1	75.9302	0.7554	TRUE	ETKRVEIPGSV	TRUE	DCP2	#N/A
chr13:80911805-80911837	-	CCDS9463.1	75.849	0.7833	TRUE	EARAQSGNGSQ	TRUE	SPRY2	#N/A
chrX:107334715-107334747	-	CCDS14536.1	75.8256	0.9127	TRUE	EGCVSNLMVCN	TRUE	PSMD10	0.9667
chrX:107334715-107334747	-	CCDS14537.1	75.8256	0.9127	TRUE	EGCVSNLMVCN	TRUE	PSMD10	0.9667
chr2:160335195-160335227	-	CCDS2209.2	75.759	0.9806	TRUE	ESGERLPSSAA	TRUE	BAZ2B	#N/A
chr8:103664593-103664625	-	CCDS47905.1	75.1732	0.9384	TRUE	EERMEMISERP	TRUE	KLF10	#N/A
chr3:52813467-52813499	+	CCDS54594.1	74.9916	0.8302	TRUE	EQFTIHLTVNP	TRUE	ITIH1	#N/A
chr17:1082986-1083018	-	CCDS10999.1	74.7936	0.6154	TRUE	EPLSHRGLPRL	TRUE	ABR	#N/A
chr13:33002184-33002216	-	CCDS41877.1	74.2683	0.6073	TRUE	EDSFLQSFGRL	TRUE	N4BP2L1	#N/A
chr13:33002184-33002216	-	CCDS9345.2	74.2683	0.6073	TRUE	EDSFLQSFGRL	TRUE	N4BP2L1	#N/A
chr20:62178781-62178813	-	CCDS13525.1	73.7503	0.5583	TRUE	EPFLRRRLAFL	TRUE	SRMS	#N/A
chr20:44486468-44486500	+	CCDS13381.1	73.7428	0.9407	TRUE	ELGSCFKTYED	TRUE	ZSWIM3	#N/A
chr11:72492191-72492223	-	CCDS41688.1	73.4145	0.6576	TRUE	EKLAASTEPQG	TRUE	STARD10	#N/A
chr12:54858932-54858951+chr12:54865017-54865029	-	CCDS8881.1	73.1739	0.9299	TRUE	EETYTDSLDPE	TRUE	GTSF1	#N/A
chr11:12785783-12785815	+	CCDS7810.2	73.0039	0.9423	TRUE	EPSSWSGSESP	TRUE	TEAD1	#N/A
chr14:68066885-68066917	-	CCDS9784.1	72.8665	0.8018	TRUE	EDERSFSDICG	TRUE	PIGH	#N/A
chr11:61520220-61520252	+	CCDS44622.1	72.8372	0.4943	TRUE	EVVDETEALQR	TRUE	MYRF	#N/A
chr7:99756087-99756119	-	CCDS5687.1	72.5059	0.8498	TRUE	ESQCDYSMYFP	TRUE	C7orf43	#N/A
chr2:27275830-27275862	+	CCDS1732.3	72.0458	0.751	TRUE	ELRCGGLLFSS	TRUE	AGBL5	#N/A
chr2:27275830-27275862	+	CCDS42665.1	72.0458	0.751	TRUE	ELRCGGLLFSS	TRUE	AGBL5	#N/A
chr3:49711838-49711846+chr3:49711922-49711945	+	CCDS2801.1	72.0283	0.842	TRUE	ERQVLLSEPEE	TRUE	APEH	#N/A
chr5:34687819-34687827+chr5:34757573-34757596	+	CCDS54838.1	71.9676	0.8974	TRUE	EAKTNEWNKND	TRUE	RAI14	#N/A
chr11:19372503-19372535	+	CCDS53612.1	71.6611	0.9125	TRUE	ESVSESSQQQK	TRUE	NAV2	#N/A
chr1:22816445-22816477	+	CCDS224.1	71.4241	0.866	TRUE	ELPNYSRQLLQ	TRUE	ZBTB40	0.7593
chr5:175665515-175665547	+	CCDS4398.2	71.2278	0.404	TRUE	EDFIVISDDSG	TRUE	SIMC1	#N/A
chr18:42281315-42281347	+	CCDS11923.2	70.886	0.9171	TRUE	ESRETLSSSRQ	TRUE	SETBP1	#N/A
chr18:42281315-42281347	+	CCDS45859.1	70.886	0.9171	TRUE	ESRETLSSSRQ	TRUE	SETBP1	#N/A
chr1:29138899-29138931	+	CCDS329.1	70.5993	0.7065	TRUE	EPAPSAGAELQ	TRUE	OPRD1	#N/A
chr15:67457345-67457377	+	CCDS53950.1	70.2463	0.7238	TRUE	ELCEFAFNMKK	TRUE	SMAD3	#N/A
chr1:44413276-44413308	+	CCDS503.1	70.229	0.8111	TRUE	ERREEQPGAAG	TRUE	IPO13	#N/A
chr11:62494593-62494625	-	CCDS41659.1	70.122	0.6425	TRUE	EVKRLKVTELR	TRUE	HNRNPUL2	#N/A
chr18:12999427-12999459	+	CCDS32792.2	69.8887	0.779	TRUE	EDFRGIAEESF	TRUE	CEP192	#N/A
chr9:70972047-70972079	+	CCDS6622.2	69.6844	0.4616	TRUE	EGSPIPVLTVP	TRUE	PGM5	#N/A
chr1:103573699-103573731	-	CCDS53348.1	69.6621	0.8064	TRUE	EPWSSRWKTKR	TRUE	COL11A1	#N/A
chr1:103573699-103573731	-	CCDS778.1	69.6621	0.8064	TRUE	EPWSSRWKTKR	TRUE	COL11A1	#N/A
chr1:103573699-103573731	-	CCDS780.2	69.6621	0.8064	TRUE	EPWSSRWKTKR	TRUE	COL11A1	#N/A
chr2:209051675-209051707	-	CCDS42809.1	69.5897	1	TRUE	ERRLIKKEMKK	TRUE	C2orf80	#N/A
chr15:68570759-68570791	+	CCDS10228.1	69.58	0.5761	TRUE	EGLAGYVYKAA	TRUE	FEM1B	#N/A
chr7:42262817-42262849	-	CCDS5465.1	69.4606	0.9993	TRUE	EAQSHSSTTTE	TRUE	GLI3	#N/A
chr17:4487904-4487936	+	CCDS45583.1	69.3946	0.6182	TRUE	EPAPDAQEART	TRUE	SMTNL2	#N/A
chr2:200320725-200320757	-	CCDS2327.1	69.036	0.8503	TRUE	ERRSESPCLRD	TRUE	SATB2	#N/A
chr6:90053471-90053475+chr6:90062258-90062285	-	CCDS5021.1	68.8459	0.7112	TRUE	ETRYNLKSPAV	TRUE	#N/A	#N/A
chr3:125238981-125239013	-	CCDS3032.1	68.8425	0.5948	TRUE	EQAPPDPERQL	TRUE	SNX4	#N/A
chr13:76111906-76111938	-	CCDS9451.1	68.6182	0.8439	TRUE	EASSEPPLDAK	TRUE	COMMD6	#N/A
chr13:76111906-76111938	-	CCDS9452.1	68.6182	0.8439	TRUE	EASSEPPLDAK	TRUE	COMMD6	#N/A
chr18:31803182-31803214	-	CCDS11907.2	68.5917	0.879	TRUE	ESERDMYRQFQ	TRUE	NOL4	#N/A
chr17:41177368-41177400	+	CCDS11452.1	68.4635	0.706	TRUE	EGQSGRCKIVV	TRUE	RND2	#N/A
chr10:62539927-62539959	+	CCDS44408.1	68.4264	0.9737	TRUE	EDYTKIEKIGE	TRUE	CDK1	#N/A
chr10:62539927-62539959	+	CCDS7260.1	68.4264	0.9737	TRUE	EDYTKIEKIGE	TRUE	CDK1	#N/A
chr14:20248485-20248517	+	CCDS32021.1	68.2314	0.7622	TRUE	ETANYTKVTEF	TRUE	OR4M1	#N/A
chr1:32573735-32573735+chr1:32620189-32620220	+	CCDS352.1	68.1545	0.9141	TRUE	ETMASPGKDNY	TRUE	KPNA6	#N/A
chr8:74205011-74205032+chr8:74205834-74205844	-	CCDS6212.1	68.1171	0.7955	TRUE	EGVEEKKKEVP	TRUE	RPL7	#N/A
chr12:3000117-3000149	+	CCDS53737.1	68.0283	0.7704	TRUE	EASRCRLSPSG	TRUE	TULP3	#N/A
chr12:3000117-3000149	+	CCDS8519.1	68.0283	0.7704	TRUE	EASRCRLSPSG	TRUE	TULP3	#N/A
chr22:41716668-41716700	+	CCDS14013.1	67.9255	0.9167	TRUE	ERQKRKADIEK	TRUE	ZC3H7B	#N/A
chr14:37131298-37131298+chr14:37132102-37132133	+	CCDS9662.1	67.4353	0.7349	TRUE	EPAFGEVNQLG	TRUE	PAX9	#N/A
chr1:91967277-91967309	+	CCDS734.1	67.3178	0.903	TRUE	EASLGIQMDEP	TRUE	CDC7	#N/A
chr2:39146592-39146613+chr2:39148515-39148525	+	CCDS46263.2	66.9735	0.866	TRUE	EKTKTKQGENE	TRUE	ARHGEF33	#N/A
chr9:86530471-86530503	-	CCDS6665.1	65.9422	0.7653	TRUE	EEIPVKVAVRI	TRUE	KIF27	#N/A
chr1:167599664-167599666+chr1:167653137-167653166	+	CCDS1263.1	65.8131	0.7967	TRUE	EERPAETNANV	TRUE	RCSD1	#N/A
chr4:108641300-108641332	-	CCDS3676.1	65.7596	0.7095	TRUE	EIPGSLCKKVK	TRUE	PAPSS1	#N/A
chr11:65381192-65381224	-	CCDS8107.1	65.7168	0.7418	TRUE	EPLKSLFLKSP	TRUE	MAP3K11	#N/A
chr14:56078770-56078802	+	CCDS41957.1	65.6929	0.8492	TRUE	EFYESAYFIVL	TRUE	KTN1	#N/A
chr14:56078770-56078802	+	CCDS41958.1	65.6929	0.8492	TRUE	EFYESAYFIVL	TRUE	KTN1	#N/A
chr14:56078770-56078802	+	CCDS41959.1	65.6929	0.8492	TRUE	EFYESAYFIVL	TRUE	KTN1	#N/A
chr14:56078770-56078802	+	CCDS9725.1	65.6929	0.8492	TRUE	EFYESAYFIVL	TRUE	KTN1	#N/A
chr17:21188236-21188268	+	CCDS11217.1	65.6782	0.6017	TRUE	ESPASSQPASM	TRUE	MAP2K3	#N/A
chr16:67354756-67354788	-	CCDS42179.1	65.3407	0.9806	TRUE	EESGMAHESAE	TRUE	KCTD19	#N/A
chr6:53160462-53160494	-	CCDS4951.1	65.3332	0.9546	TRUE	EHFDASLSTYF	TRUE	ELOVL5	#N/A
chr10:5454659-5454691	+	CCDS41483.1	65.3223	0.6703	TRUE	EPELAAQKQPR	TRUE	NET1	#N/A
chr14:92562470-92562481+chr14:92572873-92572893	-	CCDS32143.1	65.2366	0.6768	TRUE	ESIFHEKQPSG	TRUE	ATXN3	#N/A
chr3:157823778-157823810	-	CCDS33884.2	65.199	0.5942	TRUE	EELTAFVSKSF	TRUE	SHOX2	#N/A
chr3:157823778-157823810	-	CCDS43164.1	65.199	0.5942	TRUE	EELTAFVSKSF	TRUE	SHOX2	#N/A
chr3:157823778-157823810	-	CCDS54664.1	65.199	0.5942	TRUE	EELTAFVSKSF	TRUE	SHOX2	#N/A
chr2:9770546-9770578	-	CCDS1666.1	64.9641	0.7837	TRUE	EKTELIQKAKL	TRUE	YWHAQ	#N/A
chr3:119962910-119962942	-	CCDS2997.1	64.9376	0.8502	TRUE	EPEINCSELCD	TRUE	GPR156	#N/A
chr3:119962910-119962942	-	CCDS54629.1	64.9376	0.8502	TRUE	EPEINCSELCD	TRUE	GPR156	#N/A
chr6:106546964-106546969+chr6:106547175-106547201	+	CCDS34505.1	64.8677	0.923	TRUE	EKIYSRGELHH	TRUE	PRDM1	#N/A
chr14:92563171-92563182+chr14:92572873-92572893	-	CCDS45154.1	64.8258	0.6584	TRUE	ESIFHEKQEGS	TRUE	ATXN3	#N/A
chr14:92563171-92563182+chr14:92572873-92572893	-	CCDS9900.1	64.8258	0.6584	TRUE	ESIFHEKQEGS	TRUE	ATXN3	#N/A
chr7:26237323-26237352+chr7:26240192-26240194	-	CCDS5397.1	64.3039	0.951	TRUE	EREKEQFRKLF	TRUE	HNRNPA2B1	#N/A
chr1:213188978-213189010	-	CCDS1512.1	64.267	0.7454	TRUE	EAWRCVRKGYG	TRUE	ANGEL2	#N/A
chr5:140998446-140998478	-	CCDS43373.1	63.8848	0.616	TRUE	EPPGGSLGPGR	TRUE	DIAPH1	#N/A
chr5:140998446-140998478	-	CCDS43374.1	63.8848	0.616	TRUE	EPPGGSLGPGR	TRUE	DIAPH1	#N/A
chr12:4383210-4383242	+	CCDS8524.1	63.6529	0.6179	TRUE	ELLCHEVDPVR	TRUE	CCND2	#N/A
chr12:49110423-49110455	-	CCDS8766.1	63.5772	0.9522	TRUE	EGERKNNNKRW	TRUE	CCNT1	#N/A
chr20:34129850-34129882	+	CCDS13257.1	63.3907	0.8934	TRUE	EALGKLKQFDA	TRUE	ERGIC3	#N/A
chr20:34129850-34129882	+	CCDS13258.1	63.3907	0.8934	TRUE	EALGKLKQFDA	TRUE	ERGIC3	#N/A
chr2:55277401-55277433	-	CCDS1851.1	63.2967	0.7053	TRUE	EDLDQSPLVSS	TRUE	RTN4	#N/A
chr2:55277401-55277433	-	CCDS42683.1	63.2967	0.7053	TRUE	EDLDQSPLVSS	TRUE	RTN4	#N/A
chr2:55277401-55277433	-	CCDS42684.1	63.2967	0.7053	TRUE	EDLDQSPLVSS	TRUE	RTN4	#N/A
chr9:129594792-129594824	+	CCDS6867.1	63.1688	0.9737	TRUE	EPGTNSFRVEF	TRUE	ZBTB43	#N/A
chr4:71698983-71698990+chr4:71701875-71701899	-	CCDS47070.1	62.5696	0.8394	TRUE	EDVLNFFSDCR	TRUE	GRSF1	#N/A
chr14:89029481-89029513	+	CCDS32133.1	62.468	0.6055	TRUE	EIGTEISRKIR	TRUE	ZC3H14	#N/A
chr14:89029481-89029513	+	CCDS32134.1	62.468	0.6055	TRUE	EIGTEISRKIR	TRUE	ZC3H14	#N/A
chr11:107799298-107799330	+	CCDS8338.1	62.3729	0.8772	TRUE	ETIWIYQFRLI	TRUE	RAB39A	#N/A
chr13:108881570-108881602	+	CCDS32007.1	62.3368	0.9042	TRUE	EKSWMLWNFVE	TRUE	ABHD13	#N/A
chr13:45768667-45768699	-	CCDS9396.1	61.5918	0.9209	TRUE	ERKINRREKEK	TRUE	KCTD4	#N/A
chr11:46665845-46665877	+	CCDS44582.1	61.5464	0.9152	TRUE	ETDLNSQDRKD	TRUE	ATG13	#N/A
chr11:46665845-46665877	+	CCDS7921.1	61.5464	0.9152	TRUE	ETDLNSQDRKD	TRUE	ATG13	#N/A
chr11:65658258-65658290	+	CCDS8120.1	61.5116	0.5674	TRUE	EAEAGGLEELT	TRUE	CCDC85B	#N/A
chr1:46669102-46669134	+	CCDS30703.1	61.4963	0.8188	TRUE	EGTVESQTPDL	TRUE	LURAP1	#N/A
chrX:95940061-95940093	+	CCDS14467.1	61.4573	0.6187	TRUE	EQPGAAASGAG	TRUE	DIAPH2	#N/A
chrX:95940061-95940093	+	CCDS14468.1	61.4573	0.6187	TRUE	EQPGAAASGAG	TRUE	DIAPH2	#N/A
chr20:49127068-49127100	+	CCDS13430.1	61.3739	0.696	TRUE	EMEKEFEQIDK	TRUE	PTPN1	#N/A
chr3:32022636-32022668	-	CCDS2651.1	61.0745	0.645	TRUE	ERAVQGTDGGG	TRUE	OSBPL10	#N/A
chr3:32022636-32022668	-	CCDS54559.1	61.0745	0.645	TRUE	ERAVQGTDGGG	TRUE	OSBPL10	#N/A
chr2:26396093-26396125	+	CCDS54336.1	61.0398	0.4356	TRUE	EKLAAGLAGLR	TRUE	GAREM2	#N/A
chr4:83350808-83350840	-	CCDS3593.1	60.929	0.7161	TRUE	EVPPRLSHVPP	TRUE	HNRNPDL	#N/A
chr10:33623275-33623307	-	CCDS31179.1	60.4928	0.7908	TRUE	ERGLPLLCAVL	TRUE	NRP1	#N/A
chr10:33623275-33623307	-	CCDS7177.1	60.4928	0.7908	TRUE	ERGLPLLCAVL	TRUE	NRP1	#N/A
chr10:33623275-33623307	-	CCDS31180.1	60.4928	0.7908	TRUE	ERGLPLLCAVL	TRUE	#N/A	#N/A
chr2:3391398-3391430	+	CCDS1652.1	60.4696	0.8149	TRUE	EDAGGGEETPA	TRUE	TRAPPC12	#N/A
chr17:8093423-8093455	-	CCDS11133.2	60.0244	0.9249	TRUE	ESSRGRPGPET	TRUE	BORCS6	#N/A
chr7:105148924-105148956	-	CCDS34725.1	59.9379	0.8786	TRUE	EMTEMTGVSLK	TRUE	#N/A	#N/A
chrX:118726425-118726457	-	CCDS35375.1	59.8017	0.7974	TRUE	EKILQMAEGID	TRUE	NKRF	#N/A
chr10:120514239-120514271	-	CCDS41570.1	59.6875	0.7426	TRUE	EESMEEEEGGS	TRUE	CACUL1	#N/A
chr1:246670484-246670516	-	CCDS53486.1	59.6363	0.8018	TRUE	EPLKVEKFATA	TRUE	SMYD3	#N/A
chr17:75398560-75398592	+	CCDS45793.1	59.4845	0.743	TRUE	EPPASKVPEVP	TRUE	SEPT9	#N/A
chrX:154493538-154493570	-	CCDS14766.1	59.3751	0.8376	TRUE	EAIWLYQFRLI	TRUE	RAB39B	#N/A
chr6:138483227-138483259	+	CCDS5189.2	59.2709	0.5434	TRUE	EEILRKLQKEA	TRUE	ARFGEF3	#N/A
chr5:141694638-141694670	-	CCDS47296.1	59.0546	0.8547	TRUE	EPPIPQSAPLT	TRUE	SPRY4	#N/A
chr17:49197982-49198014	-	CCDS11577.1	59.0528	0.5343	TRUE	ELEDGVVYQEE	TRUE	SPAG9	#N/A
chr17:49197982-49198014	-	CCDS45740.1	59.0528	0.5343	TRUE	ELEDGVVYQEE	TRUE	SPAG9	#N/A
chr3:196381414-196381446	+	CCDS3319.1	58.6988	0.9484	TRUE	ELLPLWLCLGF	TRUE	#N/A	#N/A
chr6:31619505-31619537	-	CCDS4709.1	58.6173	0.9778	TRUE	EPNDSTSTAVE	TRUE	BAG6	#N/A
chr6:31619505-31619537	-	CCDS47403.1	58.6173	0.9778	TRUE	EPNDSTSTAVE	TRUE	BAG6	#N/A
chr17:77770762-77770794	-	CCDS11765.1	58.6012	0.7519	TRUE	ELSAVGERVFA	TRUE	CBX8	#N/A
chrX:102632453-102632485	+	CCDS14509.1	58.4958	0.7672	TRUE	EQPMQNGEEDR	TRUE	BEX3	#N/A
chr5:133702179-133702211	-	CCDS47264.1	58.2702	0.9501	TRUE	EMYETLGKVGE	TRUE	CDKL3	#N/A
chr5:133702179-133702211	-	CCDS47265.1	58.2702	0.9501	TRUE	EMYETLGKVGE	TRUE	CDKL3	#N/A
chr11:46369213-46369245	+	CCDS44580.1	58.1721	0.6719	TRUE	EPRDGSPEARS	TRUE	DGKZ	0.9
chr9:37692642-37692674	+	CCDS6612.1	57.8258	0.8296	TRUE	EELETSLFQTR	TRUE	FRMPD1	#N/A
chr19:16178438-16178470	+	CCDS46007.1	57.6784	0.5865	TRUE	EAIKKKMQMLK	TRUE	TPM4	#N/A
chr1:28199086-28199118	+	CCDS30653.1	57.6391	0.7381	TRUE	EPVPLQDFVRA	TRUE	THEMIS2	#N/A
chr1:28199086-28199118	+	CCDS30654.1	57.6391	0.7381	TRUE	EPVPLQDFVRA	TRUE	THEMIS2	#N/A
chr1:28199086-28199118	+	CCDS41290.1	57.6391	0.7381	TRUE	EPVPLQDFVRA	TRUE	THEMIS2	#N/A
chr17:42148337-42148369	+	CCDS11476.1	57.0275	0.9015	TRUE	ESTLGAGIVIA	TRUE	G6PC3	#N/A
chr8:143695597-143695629	-	CCDS34950.1	56.9074	0.5327	TRUE	ELDHRTSGGLH	TRUE	ARC	#N/A
chr4:176733343-176733375	-	CCDS3824.1	56.8039	0.9463	TRUE	EENMEEGQTQK	TRUE	GPM6A	#N/A
chr6:35378868-35378900	+	CCDS4804.1	56.7601	0.8442	TRUE	EQPQEEAPEVR	TRUE	PPARD	#N/A
chr6:35378868-35378900	+	CCDS54995.1	56.7601	0.8442	TRUE	EQPQEEAPEVR	TRUE	PPARD	#N/A
chr6:35378868-35378900	+	CCDS4803.1	56.7601	0.8442	TRUE	EQPQEEAPEVR	TRUE	#N/A	#N/A
chr2:162481032-162481064	+	CCDS46438.1	56.4505	0.9581	TRUE	EIKDQGAQMEP	TRUE	SLC4A10	#N/A
chr2:162481032-162481064	+	CCDS54411.1	56.4505	0.9581	TRUE	EIKDQGAQMEP	TRUE	SLC4A10	#N/A
chr16:24869968-24870000	+	CCDS10625.1	56.4319	0.8532	TRUE	ESGTSSPQPPQ	TRUE	SLC5A11	#N/A
chr20:57875871-57875903	+	CCDS13477.1	56.1731	0.6381	TRUE	EPGLWLLFGLT	TRUE	EDN3	#N/A
chr20:57875871-57875903	+	CCDS13478.1	56.1731	0.6381	TRUE	EPGLWLLFGLT	TRUE	EDN3	#N/A
chr20:57875871-57875903	+	CCDS13479.1	56.1731	0.6381	TRUE	EPGLWLLFGLT	TRUE	EDN3	#N/A
chr21:45139179-45139211	+	CCDS13699.1	56.1146	0.5546	TRUE	EEECRVLSIQS	TRUE	PDXK	#N/A
chr22:38004871-38004903	+	CCDS13951.1	56.1135	0.8169	TRUE	EPAMEPETLEA	TRUE	GGA1	#N/A
chr22:38004871-38004903	+	CCDS33643.1	56.1135	0.8169	TRUE	EPAMEPETLEA	TRUE	GGA1	#N/A
chr22:38004871-38004903	+	CCDS46704.1	56.1135	0.8169	TRUE	EPAMEPETLEA	TRUE	GGA1	#N/A
chr1:38274080-38274111+chr1:38274203-38274203	+	CCDS427.2	55.8397	0.8475	TRUE	EWGPGSDWSRG	TRUE	C1orf122	#N/A
chr17:38282460-38282492	+	CCDS45670.1	55.8207	0.9118	TRUE	ERRMQLVKKDN	TRUE	MSL1	#N/A
chr9:115336364-115336396	+	CCDS35108.1	55.7836	0.9453	TRUE	EDCLHTSSENL	TRUE	KIAA1958	#N/A
chr8:65493351-65493383	+	CCDS6179.1	55.6847	0.5916	TRUE	ERGMHLGAAAA	TRUE	BHLHE22	#N/A
chrX:53350286-53350318	-	CCDS48130.1	55.6394	0.5191	TRUE	EAGSGPPGGPG	TRUE	IQSEC2	#N/A
chr4:57976482-57976514	-	CCDS3512.1	55.3901	0.5183	TRUE	ERPSLRALLLG	TRUE	IGFBP7	#N/A
chr7:100888250-100888282	-	CCDS43626.1	55.2023	0.8499	TRUE	EAVLNELVSVE	TRUE	FIS1	#N/A
chr15:75871082-75871114	-	CCDS10280.1	55.1683	0.4151	TRUE	EPATAPRPDMA	TRUE	PTPN9	#N/A
chr11:59481283-59481315	-	CCDS31565.1	54.5097	0.773	TRUE	EGINKTAKMQF	TRUE	OR10V1	#N/A
chr5:37247765-37247797	-	CCDS34146.2	54.1797	0.8074	TRUE	EIRLEILTSTG	TRUE	C5orf42	#N/A
chrX:50556983-50557015	-	CCDS35277.1	54.0656	0.7516	TRUE	ENRPGSFQYVP	TRUE	SHROOM4	0.8667
chr2:214012535-214012536+chr2:214013320-214013350	-	CCDS2395.1	53.7349	0.8335	TRUE	ETEAIDGYITC	TRUE	IKZF2	#N/A
chr2:214012535-214012536+chr2:214013320-214013350	-	CCDS46507.1	53.7349	0.8335	TRUE	ETEAIDGYITC	TRUE	IKZF2	#N/A
chr1:151490999-151491031	+	CCDS999.1	53.5897	0.9083	TRUE	EQAPNMAEPRG	TRUE	CGN	#N/A
chr12:88420362-88420385+chr12:88420728-88420736	-	CCDS9031.1	53.2158	0.9252	TRUE	EMQQNCSISCF	TRUE	C12orf50	#N/A
chr16:30537699-30537731	-	CCDS10681.2	53.2104	0.8323	TRUE	EREALPWGLEP	TRUE	ZNF768	#N/A
chr12:45269617-45269649	-	CCDS8746.1	53.1462	0.802	TRUE	ESRVLLRTFCL	TRUE	NELL2	#N/A
chr1:197886957-197886989	+	CCDS1393.1	52.9975	0.8166	TRUE	EIVGCRAEDNS	TRUE	LHX9	#N/A
chr2:98280318-98280350	-	CCDS2033.1	52.8048	0.894	TRUE	ESYDIIANQPV	TRUE	ACTR1B	#N/A
chr1:43831245-43831277	-	CCDS485.1	52.7805	0.9444	TRUE	EAVVNLYQEVM	TRUE	ELOVL1	#N/A
chr19:56658284-56658316	+	CCDS12939.1	52.7419	0.5852	TRUE	EVAVPVKQEAE	TRUE	ZNF444	#N/A
chr6:30682917-30682949	-	CCDS34384.1	52.74	0.786	TRUE	EDTQAIDWDVE	TRUE	MDC1	#N/A
chr1:36274021-36274036+chr1:36282483-36282499	+	CCDS397.1	52.6588	0.6462	TRUE	EALGPGPPASL	TRUE	AGO4	#N/A
chr4:86491698-86491730	+	CCDS34025.1	52.6092	0.9125	TRUE	EENNDSTENPQ	TRUE	ARHGAP24	#N/A
chr1:205290721-205290753	-	CCDS1453.1	52.5694	0.8547	TRUE	ESLVFARRSGP	TRUE	#N/A	#N/A
chr19:7747143-7747175	+	CCDS42490.1	52.3362	0.541	TRUE	EARFTRGKSAL	TRUE	TRAPPC5	#N/A
chr1:153701114-153701146	+	CCDS1052.1	52.1804	0.8013	TRUE	ELQKGKGAAAA	TRUE	INTS3	#N/A
chrX:99663560-99663592	-	CCDS43976.1	51.7768	0.8963	TRUE	ESLLLPVLLLL	TRUE	PCDH19	#N/A
chrX:99663560-99663592	-	CCDS48141.1	51.7768	0.8963	TRUE	ESLLLPVLLLL	TRUE	PCDH19	#N/A
chrX:99663560-99663592	-	CCDS55462.1	51.7768	0.8963	TRUE	ESLLLPVLLLL	TRUE	PCDH19	#N/A
chr17:57208726-57208728+chr17:57232492-57232521	-	CCDS45747.1	51.7418	0.9642	TRUE	EAEVDKLELMF	TRUE	SKA2	#N/A
chr12:5153317-5153349	+	CCDS8536.1	51.6696	0.7362	TRUE	EIALVPLENGG	TRUE	KCNA5	#N/A
chr1:108507456-108507488	-	CCDS785.1	51.661	0.6931	TRUE	EPWKQCAQWLI	TRUE	#N/A	#N/A
chr1:155649289-155649303+chr1:155650207-155650224	-	CCDS1116.1	51.2598	0.4956	TRUE	EDLFETFQDEM	TRUE	YY1AP1	#N/A
chr17:18161969-18162001	-	CCDS11192.1	51.2522	0.4216	TRUE	EATGVLPFVRG	TRUE	FLII	#N/A
chr9:22447068-22447100	+	CCDS6514.1	51.1757	0.6725	TRUE	ERSQCGSRDRG	TRUE	DMRTA1	#N/A
chr16:75498463-75498495	-	CCDS10917.1	51.0775	0.8894	TRUE	EREGSGGSGGS	TRUE	TMEM170A	#N/A
chr7:72992844-72992876	-	CCDS5551.1	51.0266	0.8507	TRUE	ELSQMSELMGL	TRUE	TBL2	#N/A
chr1:150981112-150981144	+	CCDS977.1	50.9122	0.8894	TRUE	EDYLQGCRAAL	TRUE	PRUNE1	#N/A
chr7:27282653-27282685	+	CCDS5413.1	50.6975	0.762	TRUE	ESRKDMVVFLD	TRUE	EVX1	#N/A
chr6:40400817-40400849	-	CCDS34443.1	50.3543	0.8869	TRUE	ETLLGGLLAFG	TRUE	LRFN2	#N/A
chr15:52017283-52017315	-	CCDS45259.1	50.1237	0.8364	TRUE	EQIKRANKLFT	TRUE	LYSMD2	#N/A
chr5:68390086-68390118	+	CCDS34173.1	49.9475	0.725	TRUE	EEKYGGDVLAG	TRUE	SLC30A5	#N/A
chr5:68390086-68390118	+	CCDS3996.1	49.9475	0.725	TRUE	EEKYGGDVLAG	TRUE	SLC30A5	#N/A
chr6:37664552-37664584	-	CCDS47417.1	49.8848	0.6861	TRUE	EVTCLLLLALI	TRUE	MDGA1	#N/A
chr9:112403145-112403146+chr9:112542768-112542798	+	CCDS35099.1	49.6194	0.7777	TRUE	EMAEAELHKER	TRUE	PALM2	#N/A
chr9:125486272-125486304	+	CCDS35129.1	49.4816	0.623	TRUE	ETKNYSSSTSG	TRUE	OR1L4	#N/A
chr4:170557083-170557115	+	CCDS34100.1	49.2841	0.8896	TRUE	ESEQLFHRGYY	TRUE	CLCN3	#N/A
chr4:170557083-170557115	+	CCDS34101.1	49.2841	0.8896	TRUE	ESEQLFHRGYY	TRUE	CLCN3	#N/A
chr3:192078305-192078327+chr3:192444970-192444979	-	CCDS46983.1	49.269	0.873	TRUE	ESKEPQLKGIV	TRUE	FGF12	#N/A
chr6:11011010-11011042	-	CCDS4518.1	49.2677	0.7266	TRUE	EHLKAFDDEIN	TRUE	ELOVL2	#N/A
chrX:119387274-119387306	+	CCDS14596.1	49.0462	0.9581	TRUE	ESRKLISATDI	TRUE	ZBTB33	#N/A
chr14:20611898-20611930	+	CCDS32031.1	49.0303	0.7355	TRUE	ETQNLTVVTEF	TRUE	OR4N5	#N/A
chr2:54014351-54014383	+	CCDS1848.1	48.6049	0.7508	TRUE	EEGGGGVRSLV	TRUE	ERLEC1	#N/A
chr2:54014351-54014383	+	CCDS46283.1	48.6049	0.7508	TRUE	EEGGGGVRSLV	TRUE	ERLEC1	#N/A
chr2:54014351-54014383	+	CCDS46284.1	48.6049	0.7508	TRUE	EEGGGGVRSLV	TRUE	ERLEC1	#N/A
chr10:35930322-35930354	-	CCDS7192.1	48.577	0.5691	TRUE	EWGYLLEVTSL	TRUE	FZD8	#N/A
chrX:73815777-73815809	-	CCDS14427.1	48.3345	0.8155	TRUE	ENSDSNDKGSG	TRUE	RLIM	#N/A
chr3:137928659-137928691	+	CCDS3098.1	48.3099	0.916	TRUE	EVTASSRHYVD	TRUE	ARMC8	#N/A
chr3:137928659-137928691	+	CCDS54646.1	48.3099	0.916	TRUE	EVTASSRHYVD	TRUE	ARMC8	#N/A
chr4:149357977-149358009	-	CCDS3772.1	48.2033	0.9675	TRUE	ETKGYHSLPEG	TRUE	NR3C2	#N/A
chr4:149357977-149358009	-	CCDS54811.1	48.2033	0.9675	TRUE	ETKGYHSLPEG	TRUE	NR3C2	#N/A
chr7:156685652-156685684	-	CCDS5945.1	48.1793	0.5303	TRUE	EGQDEVSAREQ	TRUE	LMBR1	#N/A
chr11:35547098-35547130	-	CCDS31460.1	47.8603	0.7554	TRUE	ELGCWTQLGLT	TRUE	PAMR1	#N/A
chr11:35547098-35547130	-	CCDS7898.1	47.8603	0.7554	TRUE	ELGCWTQLGLT	TRUE	PAMR1	#N/A
chr1:110085648-110085680	+	CCDS801.1	47.8308	0.839	TRUE	ESSPIPQSSGN	TRUE	GPR61	#N/A
chr1:205180628-205180660	-	CCDS1451.1	47.4839	0.7982	TRUE	EGDGVPWGSEP	TRUE	DSTYK	#N/A
chr1:205180628-205180660	-	CCDS1452.1	47.4839	0.7982	TRUE	EGDGVPWGSEP	TRUE	DSTYK	#N/A
chr10:129839149-129839181	+	CCDS7657.1	47.3994	0.8164	TRUE	EPLCPLLLVGF	TRUE	PTPRE	#N/A
chrX:57936819-57936851	-	CCDS14376.1	47.2844	0.6499	TRUE	EIPKLLPARGT	TRUE	ZXDA	#N/A
chr3:69915445-69915477	+	CCDS46865.1	47.2638	0.9418	TRUE	EALRVQMFMPC	TRUE	MITF	#N/A
chr16:2273618-2273650	+	CCDS32370.1	47.1898	0.8062	TRUE	EGAMAVRVTAA	TRUE	E4F1	#N/A
chr1:52698882-52698914	+	CCDS563.1	47.133	0.844	TRUE	ENYFQAEAYNL	TRUE	ZFYVE9	#N/A
chr1:52698882-52698914	+	CCDS564.1	47.133	0.844	TRUE	ENYFQAEAYNL	TRUE	ZFYVE9	#N/A
chr1:52698882-52698914	+	CCDS565.1	47.133	0.844	TRUE	ENYFQAEAYNL	TRUE	ZFYVE9	#N/A
chr12:96617348-96617380	+	CCDS9060.1	46.9569	0.8413	TRUE	ESAITLWQFLL	TRUE	ELK3	#N/A
chr1:62740740-62740759+chr1:62747221-62747233	-	CCDS620.1	46.8066	0.7756	TRUE	EKTDAKDQSSQ	TRUE	KANK4	#N/A
chr1:110577263-110577295	+	CCDS30798.1	46.357	0.8821	TRUE	EPAVGGPGPLI	TRUE	STRIP1	#N/A
chr12:32729295-32729327	+	CCDS8727.1	46.243	0.8545	TRUE	EEIKPASASCV	TRUE	FGD4	#N/A
chr12:54718951-54718965+chr12:54734331-54734348	+	CCDS8877.1	46.2015	0.9041	TRUE	EALILEPSLYT	TRUE	COPZ1	#N/A
chr1:158435355-158435387	+	CCDS30897.1	46.1713	0.704	TRUE	EQVNKTVVREF	TRUE	OR10K1	#N/A
chr5:43122159-43122191	+	CCDS43313.1	46.162	0.7015	TRUE	EAEETMECLQE	TRUE	ZNF131	#N/A
chr9:124329471-124329503	+	CCDS6833.2	46.0313	0.834	TRUE	EPDSLLDQDDS	TRUE	DAB2IP	#N/A
chr13:36909932-36909964	-	CCDS9356.1	45.9312	0.8811	TRUE	EQEPQNGEPAE	TRUE	SPG20	#N/A
chr4:72102297-72102329	+	CCDS43236.1	45.0341	0.9256	TRUE	EDEAVLDRGAS	TRUE	SLC4A4	#N/A
chr4:72102297-72102329	+	CCDS47071.1	45.0341	0.9256	TRUE	EDEAVLDRGAS	TRUE	SLC4A4	#N/A
chr9:35870363-35870395	-	CCDS35011.1	44.9615	0.9624	TRUE	EPLNRTEVSEF	TRUE	OR13J1	#N/A
chr10:64893234-64893260+chr10:64905969-64905974	+	CCDS7268.1	44.7836	0.8573	TRUE	EVMEGPLNLAH	TRUE	NRBF2	#N/A
chr16:3545386-3545418	-	CCDS45397.1	44.7817	0.8206	TRUE	EALVCAFSELH	TRUE	C16orf90	#N/A
chr12:56522107-56522139	+	CCDS53801.1	44.0922	0.9386	TRUE	ERSPGEGPSPS	TRUE	ESYT1	#N/A
chr12:56522107-56522139	+	CCDS8904.1	44.0922	0.9386	TRUE	ERSPGEGPSPS	TRUE	ESYT1	#N/A
chr14:101012978-101012999+chr14:101034248-101034258	-	CCDS9962.1	43.9373	0.5416	TRUE	EKLSALQEQKG	TRUE	BEGAIN	#N/A
chr7:15725992-15726024	-	CCDS34605.1	43.9274	0.8609	TRUE	EHPLFGCLRSP	TRUE	MEOX2	#N/A
chr19:32843740-32843772	+	CCDS32985.1	43.9099	0.918	TRUE	EESSSVAMLVP	TRUE	ZNF507	#N/A
chrX:48326276-48326308	-	CCDS14293.1	43.8728	0.6091	TRUE	ELQDPKMNGAL	TRUE	SLC38A5	#N/A
chr2:175629087-175629119	-	CCDS2261.1	43.8045	0.9041	TRUE	EPWPLLLLFSL	TRUE	CHRNA1	#N/A
chr2:175629087-175629119	-	CCDS33331.1	43.8045	0.9041	TRUE	EPWPLLLLFSL	TRUE	CHRNA1	#N/A
chr17:42266418-42266450	+	CCDS11479.1	43.5154	0.7311	TRUE	ELSDVTLIEGV	TRUE	TMUB2	#N/A
chr10:97804154-97804186	+	CCDS44462.1	43.4066	0.7445	TRUE	ELEGQWWRGQL	TRUE	CCNJ	#N/A
chr10:97804154-97804186	+	CCDS44463.1	43.4066	0.7445	TRUE	ELEGQWWRGQL	TRUE	CCNJ	#N/A
chr10:97804154-97804186	+	CCDS7445.1	43.4066	0.7445	TRUE	ELEGQWWRGQL	TRUE	CCNJ	#N/A
chr8:30890263-30890295	-	CCDS34878.1	42.8747	0.5786	TRUE	ERARRRGGGGG	TRUE	PURG	#N/A
chr8:30890263-30890295	-	CCDS6081.1	42.8747	0.5786	TRUE	ERARRRGGGGG	TRUE	PURG	#N/A
chr16:11990629-11990642+chr16:11991697-11991715	-	CCDS45414.1	42.7171	0.803	TRUE	ELSEPIVENGE	TRUE	GSPT1	#N/A
chr11:22360083-22360115	+	CCDS7856.1	42.6063	0.8064	TRUE	ESVKQRILAPG	TRUE	SLC17A6	#N/A
chr17:27621042-27621074	-	CCDS32600.1	42.5987	0.8226	TRUE	EEKPGQPQPQH	TRUE	NUFIP2	#N/A
chr12:110719598-110719630	+	CCDS9143.1	42.4295	0.7804	TRUE	ENAHTKTVEEV	TRUE	ATP2A2	#N/A
chr12:110719598-110719630	+	CCDS9144.1	42.4295	0.7804	TRUE	ENAHTKTVEEV	TRUE	ATP2A2	#N/A
chr17:37898558-37898590	+	CCDS11345.1	42.2783	0.6717	TRUE	ELDLSPPHLSS	TRUE	GRB7	#N/A
chr10:101989254-101989286	-	CCDS7488.1	42.2008	0.8852	TRUE	ERPPGLRPGAG	TRUE	CHUK	0.7669
chr1:85742000-85742032	-	CCDS704.1	42.0306	0.8933	TRUE	EPTAPSLTEED	TRUE	BCL10	#N/A
chr15:38228528-38228560	+	CCDS10046.1	41.9585	0.9431	TRUE	EISRLAQSKRN	TRUE	TMCO5A	#N/A
chr19:18392259-18392291	-	CCDS32959.1	41.8702	0.4581	TRUE	ETPFYGDEALS	TRUE	JUND	#N/A
chr11:92930963-92930995	-	CCDS8291.1	41.7673	0.4111	TRUE	EAAATPAAAGA	TRUE	SLC36A4	#N/A
chr18:5292171-5292203	-	CCDS11837.1	41.6065	1	TRUE	EFFISMSETIK	TRUE	ZBTB14	#N/A
chr16:14723515-14723531+chr16:14723964-14723979	-	CCDS45419.1	41.4926	0.8086	TRUE	EIIRSNFKSNL	TRUE	PARN	#N/A
chr5:176853850-176853882	+	CCDS34303.1	41.3397	0.5763	TRUE	ELENIVANTVL	TRUE	GRK6	#N/A
chr5:176853850-176853882	+	CCDS43406.1	41.3397	0.5763	TRUE	ELENIVANTVL	TRUE	GRK6	#N/A
chr5:176853850-176853882	+	CCDS47348.1	41.3397	0.5763	TRUE	ELENIVANTVL	TRUE	GRK6	#N/A
chr5:127419650-127419682	+	CCDS4144.1	41.2532	0.5001	TRUE	EPRPTAPSSGA	TRUE	SLC12A2	#N/A
chr11:46105735-46105767	-	CCDS31474.1	41.195	1	TRUE	ELQTLQEALKV	TRUE	PHF21A	#N/A
chr11:46105735-46105767	-	CCDS44578.1	41.195	1	TRUE	ELQTLQEALKV	TRUE	PHF21A	#N/A
chr1:60280793-60280825	+	CCDS612.1	41.0656	0.7321	TRUE	EETQPPPQPKL	TRUE	HOOK1	#N/A
chr11:6245711-6245743	-	CCDS7760.1	40.9694	0.9391	TRUE	ERMNWLSRLAS	TRUE	FAM160A2	#N/A
chr11:6245711-6245743	-	CCDS44530.1	40.9694	0.9391	TRUE	ERMNWLSRLAS	TRUE	#N/A	#N/A
chr19:709150-709151+chr19:726138-726168	+	CCDS32857.1	40.6401	0.5022	TRUE	EVLAAETTSQQ	TRUE	PALM	#N/A
chr19:709150-709151+chr19:726138-726168	+	CCDS32858.1	40.6401	0.5022	TRUE	EVLAAETTSQQ	TRUE	PALM	#N/A
chr11:6816904-6816936	-	CCDS7772.1	40.6367	0.8513	TRUE	EWRNHSGRVSE	TRUE	OR6A2	#N/A
chr6:80715564-80715596	+	CCDS4993.1	40.5553	0.695	TRUE	ESEDLSGRELT	TRUE	TTK	#N/A
chr6:80715564-80715596	+	CCDS55040.1	40.5553	0.695	TRUE	ESEDLSGRELT	TRUE	TTK	#N/A
chr12:56360796-56360828	+	CCDS8898.1	40.3	0.8485	TRUE	ENFQKVEKIGE	TRUE	CDK2	#N/A
chr12:56360796-56360828	+	CCDS8899.1	40.3	0.8485	TRUE	ENFQKVEKIGE	TRUE	CDK2	#N/A
chr7:77166867-77166899	+	CCDS5592.1	39.939	0.55	TRUE	EQVEILRKFIQ	TRUE	PTPN12	#N/A
chr19:30433458-30433490	+	CCDS12420.1	39.9376	0.474	TRUE	EAPTVETPPDP	TRUE	URI1	#N/A
chr4:106473926-106473958	+	CCDS3670.1	39.7617	0.9374	TRUE	EPKEATGKENM	TRUE	ARHGEF38	#N/A
chr10:106401089-106401121	+	CCDS7558.1	39.3003	0.565	TRUE	EAARTERPAGR	TRUE	SORCS3	#N/A
chr20:47892341-47892373	-	CCDS13417.1	39.0881	0.8207	TRUE	EERRPHLDARP	TRUE	ZNFX1	#N/A
chrX:48919811-48919843	+	CCDS55414.1	38.906	0.8518	TRUE	EVKGQLISSPT	TRUE	#N/A	#N/A
chrX:48919811-48919843	+	CCDS14316.1	38.906	0.8518	TRUE	EVKGQLISSPT	TRUE	CCDC120	#N/A
chr12:109907501-109907533	-	CCDS9128.1	38.5775	0.8904	TRUE	EEMSGESVVSS	TRUE	KCTD10	#N/A
chr8:18793638-18793652+chr8:18871073-18871090	-	CCDS43720.1	38.4622	0.6647	TRUE	EGRSAAAETFV	TRUE	PSD3	#N/A
chr1:173685186-173685205+chr1:173702852-173702864	+	CCDS1310.1	38.2981	0.873	TRUE	EGKPMRRCTNI	TRUE	KLHL20	0.9667
chr19:36387931-36387960+chr19:36388553-36388555	-	CCDS42552.1	38.232	0.7474	TRUE	EAGPWRVSAPP	TRUE	NFKBID	#N/A
chr17:65214885-65214917	-	CCDS42374.1	37.9856	0.8023	TRUE	EDRRAEKSCEQ	TRUE	HELZ	#N/A
chr5:171433471-171433503	-	CCDS34289.1	37.9139	0.766	TRUE	EPDSVIEDKTI	TRUE	FBXW11	#N/A
chr5:171433471-171433503	-	CCDS47340.1	37.9139	0.766	TRUE	EPDSVIEDKTI	TRUE	FBXW11	#N/A
chr5:171433471-171433503	-	CCDS47341.1	37.9139	0.766	TRUE	EPDSVIEDKTI	TRUE	FBXW11	#N/A
chr2:39893118-39893150	+	CCDS1804.1	37.6624	0.5137	TRUE	EPRALVTALSL	TRUE	TMEM178A	#N/A
chr6:90529291-90529323	-	CCDS5024.1	37.5932	0.8566	TRUE	EHFLLEVAAAP	TRUE	MDN1	#N/A
chr4:48343760-48343792	+	CCDS47051.1	37.5737	0.7585	TRUE	EDVNSNVNADQ	TRUE	#N/A	#N/A
chr5:68485465-68485497	+	CCDS3998.1	37.4872	0.8298	TRUE	EEQPQMQDADE	TRUE	CENPH	#N/A
chr22:44579213-44579245	+	CCDS14057.1	37.4047	0.6212	TRUE	EPEFLYDLLQL	TRUE	PARVG	#N/A
chr1:9648992-9649024	+	CCDS30579.1	36.956	0.5461	TRUE	EGVSALLARCP	TRUE	TMEM201	#N/A
chr1:9648992-9649024	+	CCDS44055.2	36.956	0.5461	TRUE	EGVSALLARCP	TRUE	TMEM201	#N/A
chr6:30594666-30594698	+	CCDS4683.2	36.1024	0.9192	TRUE	EFPFDVDALFP	TRUE	ATAT1	#N/A
chr1:185125809-185125841	-	CCDS1366.1	36.0441	0.7609	TRUE	ENMAEEELLPL	TRUE	TRMT1L	#N/A
chr6:139610001-139610033	-	CCDS34545.1	36.0068	0.8951	TRUE	EANHSEQLSAE	TRUE	TXLNB	#N/A
chr11:19138800-19138823+chr11:19164525-19164533	+	CCDS44550.1	35.7035	0.7845	TRUE	EGPGLGSQCRN	TRUE	ZDHHC13	#N/A
chr7:137686416-137686448	-	CCDS34760.1	35.5887	0.9525	TRUE	EVLESGEQGVL	TRUE	CREB3L2	#N/A
chr12:6788651-6788683	-	CCDS31732.1	35.2619	0.9037	TRUE	EESHFNSNPYF	TRUE	ZNF384	#N/A
chr12:6788651-6788683	-	CCDS44817.1	35.2619	0.9037	TRUE	EESHFNSNPYF	TRUE	ZNF384	#N/A
chr12:6788651-6788683	-	CCDS8557.1	35.2619	0.9037	TRUE	EESHFNSNPYF	TRUE	ZNF384	#N/A
chr7:30068382-30068414	+	CCDS5424.1	35.1908	0.8249	TRUE	EGVLYKWTNYL	TRUE	PLEKHA8	#N/A
chr1:174188299-174188331	+	CCDS1314.1	34.9976	0.7593	TRUE	EVRASLQKVSG	TRUE	RABGAP1L	#N/A
chrX:129519386-129519418	-	CCDS14625.1	34.2397	0.9053	TRUE	ESSFSFGVILA	TRUE	GPR119	#N/A
chr14:70518815-70518831+chr14:70527553-70527568	-	CCDS45131.1	34.123	0.93	TRUE	ERGISDVTDRK	TRUE	SLC8A3	#N/A
chr9:127533363-127533395	-	CCDS35137.1	34.0006	0.5592	TRUE	ERDEPPPSGGG	TRUE	NR6A1	#N/A
chr9:127533363-127533395	-	CCDS55340.1	34.0006	0.5592	TRUE	ERDEPPPSGGG	TRUE	NR6A1	#N/A
chr4:106155103-106155135	+	CCDS3666.1	33.7921	0.8295	TRUE	EQDRTNHVEGN	TRUE	TET2	#N/A
chr4:106155103-106155135	+	CCDS47120.1	33.7921	0.8295	TRUE	EQDRTNHVEGN	TRUE	TET2	#N/A
chr8:72267105-72267137	-	CCDS34906.1	33.7328	0.8972	TRUE	EMQDLTSPHSR	TRUE	EYA1	#N/A
chr8:72267105-72267137	-	CCDS34907.1	33.7328	0.8972	TRUE	EMQDLTSPHSR	TRUE	EYA1	#N/A
chr1:32828306-32828338	+	CCDS362.1	33.7031	0.8685	TRUE	EDFLLSNGYQL	TRUE	TSSK3	#N/A
chr1:155100457-155100489	+	CCDS1091.1	33.6457	0.5959	TRUE	EFLWAPLLGLC	TRUE	EFNA1	#N/A
chr1:155100457-155100489	+	CCDS1092.1	33.6457	0.5959	TRUE	EFLWAPLLGLC	TRUE	EFNA1	#N/A
chr19:33793285-33793317	-	CCDS54243.1	33.1325	0.5698	TRUE	ESADFYEAEPR	TRUE	CEBPA	#N/A
chr8:125740161-125740193	-	CCDS6353.1	32.9338	0.7715	TRUE	EAVIEKECSAL	TRUE	MTSS1	#N/A
chr1:16693756-16693788	+	CCDS44065.1	32.4097	0.9148	TRUE	EDEEVAESWEE	TRUE	SZRD1	#N/A
chr1:208391232-208391264	-	CCDS31013.1	32.4064	0.8358	TRUE	EQRRPWPRALE	TRUE	PLXNA2	#N/A
chr9:125023736-125023768	-	CCDS6839.1	32.4061	0.9618	TRUE	EAETKTLPLEN	TRUE	RBM18	#N/A
chr7:16460912-16460944	-	CCDS47549.1	32.0579	0.7028	TRUE	EAGPPGSARPA	TRUE	ISPD	#N/A
chr7:16460912-16460944	-	CCDS47550.1	32.0579	0.7028	TRUE	EAGPPGSARPA	TRUE	ISPD	#N/A
chr1:26872395-26872427	+	CCDS30649.1	31.8229	0.8319	TRUE	EQDPKPPRLRL	TRUE	RPS6KA1	#N/A
chr2:119604708-119604740	-	CCDS2123.1	31.805	0.6245	TRUE	EEQQPEPKSQR	TRUE	EN1	#N/A
chr6:3259260-3259292	+	CCDS47360.1	31.7975	0.7874	TRUE	EGLVVAAGGDV	TRUE	PSMG4	#N/A
chr6:3259260-3259292	+	CCDS47361.1	31.7975	0.7874	TRUE	EGLVVAAGGDV	TRUE	PSMG4	#N/A
chr6:3259260-3259292	+	CCDS47362.1	31.7975	0.7874	TRUE	EGLVVAAGGDV	TRUE	PSMG4	#N/A
chr6:36298432-36298464	-	CCDS34439.1	31.5789	0.7611	TRUE	ENPRCPRRPLA	TRUE	C6orf222	#N/A
chr22:39548414-39548446	-	CCDS13986.1	31.3521	0.6151	TRUE	ELSAIGEQVFA	TRUE	CBX7	#N/A
chrX:110653591-110653623	-	CCDS14557.1	31.1448	0.9369	TRUE	ELDFGHFDERD	TRUE	DCX	#N/A
chrX:110653591-110653623	-	CCDS14558.1	31.1448	0.9369	TRUE	ELDFGHFDERD	TRUE	DCX	#N/A
chr8:135669964-135669980+chr8:135725088-135725103	-	CCDS47924.1	31.1104	0.8384	TRUE	ETRAAENTAIF	TRUE	ZFAT	#N/A
chr8:135669964-135669980+chr8:135725088-135725103	-	CCDS55276.1	31.1104	0.8384	TRUE	ETRAAENTAIF	TRUE	ZFAT	#N/A
chr3:184542424-184542456	+	CCDS46971.1	30.8214	0.9171	TRUE	ENEPDHENVEQ	TRUE	VPS8	#N/A
chr3:184542424-184542456	+	CCDS46972.1	30.8214	0.9171	TRUE	ENEPDHENVEQ	TRUE	VPS8	#N/A
chr4:6995911-6995943	+	CCDS47006.1	30.526	0.9501	TRUE	EYEDKAGRPSK	TRUE	TBC1D14	#N/A
chr6:111196312-111196344	+	CCDS5086.1	30.1317	0.7532	TRUE	EAAHFFEGTEK	TRUE	AMD1	#N/A
chr19:47615806-47615838	-	CCDS42582.1	30.0805	0.6357	TRUE	EAAPGTPPPPP	TRUE	ZC3H4	#N/A
chr1:15855604-15855636	+	CCDS30606.1	29.8182	0.8406	TRUE	EVRKLSISWQF	TRUE	DNAJC16	#N/A
chr1:36349026-36349047+chr1:36354028-36354038	+	CCDS398.1	29.6306	0.7889	TRUE	EAGPSGAAAGA	TRUE	AGO1	#N/A
chr12:94542751-94542783	+	CCDS9049.1	29.59	0.4903	TRUE	EVSRRKAPPRP	TRUE	PLXNC1	#N/A
chr17:38821316-38821348	-	CCDS11371.1	29.2087	0.904	TRUE	ELSQLLNEIRA	TRUE	KRT222	#N/A
chr7:99674945-99674977	-	CCDS43618.1	28.8645	0.973	TRUE	ETQADLVSQEP	TRUE	ZNF3	#N/A
chr7:99674945-99674977	-	CCDS43619.1	28.8645	0.973	TRUE	ETQADLVSQEP	TRUE	ZNF3	#N/A
chr7:112579770-112579802	-	CCDS43634.1	28.6858	0.8492	TRUE	EPGAGGRNTAR	TRUE	BMT2	#N/A
chr16:72994009-72994041	-	CCDS10908.1	28.6595	0.7657	TRUE	EGCDSPVVSGK	TRUE	ZFHX3	#N/A
chr7:149535704-149535724+chr7:149541714-149541725	+	CCDS47741.1	28.4788	0.8418	TRUE	EPRESGKAPVT	TRUE	ZNF862	#N/A
chr17:58499957-58499989	+	CCDS32698.2	28.1225	0.7284	TRUE	EASDGQGGEGD	TRUE	C17orf64	#N/A
chr16:20084903-20084935	-	CCDS32398.1	27.8045	0.7073	TRUE	EHTHAHLAANS	TRUE	GPR139	#N/A
chrX:128674420-128674452	+	CCDS35393.1	27.3672	0.696	TRUE	EPPLPVGAQPL	TRUE	OCRL	#N/A
chrX:128674420-128674452	+	CCDS35394.1	27.3672	0.696	TRUE	EPPLPVGAQPL	TRUE	OCRL	#N/A
chr9:123636984-123637016	-	CCDS35116.1	27.083	0.8238	TRUE	ENRALDPGTRD	TRUE	PHF19	#N/A
chr9:123636984-123637016	-	CCDS35117.1	27.083	0.8238	TRUE	ENRALDPGTRD	TRUE	PHF19	#N/A
chrX:20134962-20134994	-	CCDS55385.1	26.7311	0.6206	TRUE	ERGGGGSGTGS	TRUE	MAP7D2	0.8298
chrX:20134962-20134994	-	CCDS55386.1	26.7311	0.6206	TRUE	ERGGGGSGTGS	TRUE	MAP7D2	0.8298
chrX:20134962-20134994	-	CCDS14195.1	26.7311	0.6206	TRUE	ERGGGGSGTGS	TRUE	#N/A	#N/A
chr6:139308784-139308816	-	CCDS47488.1	26.7277	0.6493	TRUE	EGLTLSDAEQK	TRUE	REPS1	#N/A
chr6:139308784-139308816	-	CCDS5193.2	26.7277	0.6493	TRUE	EGLTLSDAEQK	TRUE	REPS1	#N/A
chr12:57500588-57500614+chr12:57501014-57501019	-	CCDS53804.1	26.2665	0.797	TRUE	EQFRHLPMPFH	TRUE	STAT6	#N/A
chr1:186418556-186418588	-	CCDS1370.1	26.2441	0.6599	TRUE	EEAKSQSLEED	TRUE	PDC	#N/A
chr12:57011285-57011316+chr12:57029966-57029966	-	CCDS44924.1	26.2385	0.9528	TRUE	EMEANDHFNFT	TRUE	BAZ2A	#N/A
chr2:166930096-166930128	-	CCDS33316.1	26.1698	0.9777	TRUE	EQTVLVPPGPD	TRUE	SCN1A	#N/A
chr2:166930096-166930128	-	CCDS54413.1	26.1698	0.9777	TRUE	EQTVLVPPGPD	TRUE	SCN1A	#N/A
chr2:166930096-166930128	-	CCDS54414.1	26.1698	0.9777	TRUE	EQTVLVPPGPD	TRUE	SCN1A	#N/A
chr19:1592595-1592627	-	CCDS12072.1	26.0731	0.4477	TRUE	ERKRWECPALP	TRUE	MBD3	#N/A
chr2:239756860-239756892	+	CCDS46558.1	25.4915	0.6756	TRUE	EEGSSSPVSPV	TRUE	TWIST2	#N/A
chr20:31367925-31367951+chr20:31368124-31368129	+	CCDS13204.1	24.7536	0.7971	TRUE	EPSPEPPSLES	TRUE	DNMT3B	#N/A
chr9:135458188-135458220	+	CCDS6950.1	24.518	0.6621	TRUE	EGSNGFGIDSI	TRUE	BARHL1	0.8343
chr2:198646575-198646589+chr2:198650707-198650724	-	CCDS2324.1	24.5079	0.7756	TRUE	ETESGPQTSNQ	TRUE	BOLL	#N/A
chr6:32160255-32160287	-	CCDS34419.1	24.4803	0.5455	TRUE	EAERPQEEEDG	TRUE	GPSM3	#N/A
chr16:66857450-66857482	-	CCDS42172.1	24.2971	0.9054	TRUE	EFLQELNSDVS	TRUE	NAE1	#N/A
chr8:120886090-120886122	+	CCDS6331.1	23.8057	0.837	TRUE	EEGGSTGSAGS	TRUE	DEPTOR	#N/A
chr2:160585537-160585569	+	CCDS2210.1	23.7023	0.9323	TRUE	ESKPSRIPRRI	TRUE	MARCH7	#N/A
chr22:39746019-39746051	+	CCDS13989.1	23.5028	0.4167	TRUE	EGGAYGAGKAG	TRUE	SYNGR1	#N/A
chr22:39746019-39746051	+	CCDS13990.1	23.5028	0.4167	TRUE	EGGAYGAGKAG	TRUE	SYNGR1	#N/A
chr16:31087649-31087681	+	CCDS10702.1	23.3219	0.8933	TRUE	EDTPPSLSCSD	TRUE	ZNF646	#N/A
chr1:36772025-36772025+chr1:36772199-36772230	+	CCDS53298.1	22.715	0.795	TRUE	EVLVLAGYRAQ	TRUE	SH3D21	#N/A
chr10:7423825-7423857	-	CCDS31138.1	21.3712	0.8257	TRUE	ESTLSASNMQD	TRUE	SFMBT2	#N/A
chr18:60382920-60382952	+	CCDS45881.2	21.3091	0.4017	TRUE	EPAAAATVQRL	TRUE	PHLPP1	#N/A
chr11:6790153-6790185	-	CCDS31413.1	21.0632	0.8705	TRUE	ELRNSTLGSGF	TRUE	OR2AG2	#N/A
chrX:128657312-128657344	-	CCDS14612.1	20.8581	0.5365	TRUE	EQDTAAVAATV	TRUE	SMARCA1	#N/A
chrX:128657312-128657344	-	CCDS48164.1	20.8581	0.5365	TRUE	EQDTAAVAATV	TRUE	SMARCA1	#N/A
chr6:33256912-33256944	-	CCDS4772.1	20.6191	0.9052	TRUE	ETAPKPGKDVP	TRUE	WDR46	#N/A
chr2:185463690-185463722	+	CCDS2291.1	20.105	0.5707	TRUE	ECYYIVISSTH	TRUE	ZNF804A	#N/A
chr3:113619956-113619988	+	CCDS54625.1	19.6265	0.9377	TRUE	ENLSLSIEDVQ	TRUE	GRAMD1C	#N/A
chr10:120967433-120967465	+	CCDS7612.1	19.1867	0.7266	TRUE	ELENIVANTVL	TRUE	GRK5	#N/A
chr18:40695449-40695481	-	CCDS11921.1	18.4369	0.8095	TRUE	EVENEASCSPG	TRUE	RIT2	#N/A
chr1:32084797-32084829	+	CCDS344.1	18.4311	0.6829	TRUE	EPSATPGAQMG	TRUE	HCRTR1	#N/A
chr8:77616327-77616359	+	CCDS47878.2	18.2548	0.9806	TRUE	ETCDSPPISRQ	TRUE	ZFHX4	#N/A
chr8:32505240-32505272	+	CCDS6087.1	17.7492	0.9765	TRUE	EIYSPDMSEVA	TRUE	NRG1	#N/A
chr14:21945441-21945443+chr14:21945655-21945684	+	CCDS32043.1	17.621	0.9749	TRUE	EFPGGNDNYLT	TRUE	TOX4	0.8305
chr17:44895928-44895960	-	CCDS11505.1	17.4892	0.7164	TRUE	EPHLLGLLLGL	TRUE	WNT3	#N/A
chr5:140346355-140346387	+	CCDS4242.1	17.2498	0.7797	TRUE	EQAGTRPAATE	TRUE	PCDHAC2	#N/A
chr3:134214166-134214198	+	CCDS3086.1	16.4031	0.8464	TRUE	EALLEGIQNRG	TRUE	CEP63	#N/A
chr3:134214166-134214198	+	CCDS43153.1	16.4031	0.8464	TRUE	EALLEGIQNRG	TRUE	CEP63	#N/A
chr3:134214166-134214198	+	CCDS43154.1	16.4031	0.8464	TRUE	EALLEGIQNRG	TRUE	CEP63	#N/A
chr3:134214166-134214198	+	CCDS43152.1	16.4031	0.8464	TRUE	EALLEGIQNRG	TRUE	#N/A	#N/A
chr4:166129032-166129054+chr4:166141086-166141095	+	CCDS34094.1	15.4403	0.6188	TRUE	ETPPLPPACTK	TRUE	KLHL2	#N/A
chr1:63836652-63836684	+	CCDS30735.1	15.2062	0.9058	TRUE	EKWYLMTVVVL	TRUE	ALG6	#N/A
chrX:77395073-77395105	-	CCDS35340.1	15.1302	0.7691	TRUE	ESGKMAPPKNA	TRUE	TAF9B	#N/A
chr19:41699173-41699205	+	CCDS12573.1	15.1004	0.5632	TRUE	EATGTWALLLA	TRUE	#N/A	#N/A
chr11:10828807-10828839	-	CCDS31428.1	14.6109	0.8467	TRUE	ESAIAEGGASR	TRUE	EIF4G2	#N/A
chr11:10828807-10828839	-	CCDS41618.1	14.6109	0.8467	TRUE	ESAIAEGGASR	TRUE	EIF4G2	#N/A
chr12:51173932-51173964	+	CCDS8803.1	14.4226	0.9354	TRUE	EDSHKSTTSET	TRUE	ATF1	#N/A
chr7:6045650-6045662+chr7:6048628-6048647	-	CCDS5343.1	14.0917	0.8872	TRUE	ERAESSSTEPA	TRUE	PMS2	#N/A
chr5:169015424-169015456	+	CCDS4370.1	13.876	0.8912	TRUE	EADIITNLRCR	TRUE	SPDL1	#N/A
chr14:71275853-71275885	-	CCDS32112.1	13.8058	0.511	TRUE	EPSRALLGCLA	TRUE	MAP3K9	#N/A
chr1:28733962-28733974+chr1:28785596-28785615	+	CCDS41293.1	13.6322	0.8816	TRUE	EDPFEEADQPT	TRUE	PHACTR4	#N/A
chr2:207041936-207041968	-	CCDS2368.1	13.4025	0.9174	TRUE	EDLEETLFEEF	TRUE	GPR1	#N/A
chr10:86130812-86130844	+	CCDS31235.1	13.0163	0.9713	TRUE	EEKTQIKTFLG	TRUE	CCSER2	#N/A
chr5:114615420-114615452	-	CCDS4117.1	12.9016	0.8329	TRUE	EKDKHSHFYNQ	TRUE	CCDC112	0.8843
chr10:63661472-63661489+chr10:63661918-63661932	+	CCDS31208.1	12.6332	0.9243	TRUE	EPNSLQWVGSP	TRUE	ARID5B	#N/A
chr17:15522791-15522823	-	CCDS45619.1	12.342	0.8079	TRUE	ENLESRLKNAP	TRUE	CDRT1	#N/A
chrX:46618429-46618461	-	CCDS14269.1	12.3311	0.8471	TRUE	EPGDAARPGSG	TRUE	SLC9A7	#N/A
chr9:135278173-135278205	-	CCDS6948.1	12.2599	0.8098	TRUE	EGESSRFEIHT	TRUE	TTF1	#N/A
chr6:35888283-35888305+chr6:35888821-35888830	-	CCDS47415.1	12.0981	0.7963	TRUE	ERKVLALQARK	TRUE	SRPK1	#N/A
chr17:18647561-18647593	+	CCDS11199.2	11.7139	0.5127	TRUE	ENLESRLKNAP	TRUE	#N/A	#N/A
chr19:41903198-41903230	-	CCDS12580.1	10.6615	0.9272	TRUE	EEETHTDAKIR	TRUE	EXOSC5	#N/A
chr10:14938851-14938883	+	CCDS7104.1	10.5949	1	TRUE	EYYLVKWKGWP	TRUE	SUV39H2	#N/A
chr17:38230745-38230777	+	CCDS11360.1	9.789	0.7479	TRUE	EQKPSKVECGS	TRUE	THRA	#N/A
chr17:38230745-38230777	+	CCDS42316.1	9.789	0.7479	TRUE	EQKPSKVECGS	TRUE	THRA	#N/A
chr22:36206043-36206051+chr22:36236239-36236262	-	CCDS13921.1	9.773	0.884	TRUE	EKKKMVTQGNQ	TRUE	RBFOX2	#N/A
chr22:36206043-36206051+chr22:36236239-36236262	-	CCDS46699.1	9.773	0.884	TRUE	EKKKMVTQGNQ	TRUE	RBFOX2	#N/A
chr22:36206043-36206051+chr22:36236239-36236262	-	CCDS46700.1	9.773	0.884	TRUE	EKKKMVTQGNQ	TRUE	RBFOX2	#N/A
chr22:36206043-36206051+chr22:36236239-36236262	-	CCDS46701.1	9.773	0.884	TRUE	EKKKMVTQGNQ	TRUE	RBFOX2	#N/A
chr10:74923660-74923692	-	CCDS44433.1	9.3802	0.8498	TRUE	EETMKLATMED	TRUE	ECD	#N/A
chr10:74923660-74923692	-	CCDS44434.1	9.3802	0.8498	TRUE	EETMKLATMED	TRUE	ECD	#N/A
chr10:74923660-74923692	-	CCDS7321.1	9.3802	0.8498	TRUE	EETMKLATMED	TRUE	ECD	#N/A
chr10:120789317-120789349	+	CCDS7607.1	8.7106	0.4024	TRUE	EAFPWAPRSPR	TRUE	NANOS1	#N/A
chr1:109428148-109428180	+	CCDS792.2	8.1929	0.9376	TRUE	EENLISMREDH	TRUE	GPSM2	#N/A
chr11:6806272-6806304	+	CCDS31414.1	8.0682	0.7623	TRUE	ELWNFTLGSGF	TRUE	OR2AG1	#N/A
chr12:122242647-122242679	+	CCDS53838.1	8.0606	0.4026	TRUE	ENSHPPHHHHQ	TRUE	SETD1B	#N/A
chr5:146257599-146257631	-	CCDS4284.1	7.4714	0.7268	TRUE	EEDIDTRKINN	TRUE	#N/A	#N/A
chr18:49867161-49867193	+	CCDS11952.1	7.4056	0.9016	TRUE	ENSLRCVWVPK	TRUE	DCC	#N/A
chr3:129547186-129547218	-	CCDS33855.1	7.3867	0.8296	TRUE	EPSGSEQLFED	TRUE	TMCC1	#N/A
chr15:91418974-91419006	+	CCDS10364.1	7.1905	0.7796	TRUE	ELRPWLLWVVA	TRUE	FURIN	#N/A
chr9:23762197-23762229	-	CCDS55298.1	7.1535	0.9465	TRUE	ETQLSNGPTCN	TRUE	ELAVL2	#N/A
chr9:23762197-23762229	-	CCDS6515.1	7.1535	0.9465	TRUE	ETQLSNGPTCN	TRUE	ELAVL2	#N/A
chr9:2838472-2838504	-	CCDS6448.2	7.0598	0.838	TRUE	EVKGKKQFTGK	TRUE	PUM3	#N/A
chr5:64769465-64769497	-	CCDS3983.2	6.9795	0.8681	TRUE	EILWKTLTWIL	TRUE	ADAMTS6	#N/A
chr12:44149013-44149045	-	CCDS8743.1	6.4082	0.902	TRUE	EEDTDYRIRFS	TRUE	PUS7L	#N/A
chr20:1876097-1876129	+	CCDS13022.1	5.5977	0.681	TRUE	EPAGPAPGRLG	TRUE	SIRPA	#N/A
chr16:10837724-10837739+chr16:10837818-10837834	+	CCDS10543.1	5.5045	0.5953	TRUE	EEVPHDCPGAD	TRUE	NUBP1	#N/A
chr3:12791296-12791328	-	CCDS2613.1	5.3866	0.7984	TRUE	ETSASSSQPQD	TRUE	TMEM40	#N/A
chr5:93964519-93964551	+	CCDS4071.2	5.341	0.8472	TRUE	EDGTPKHIIQM	TRUE	SLF1	0.8333
chr1:150208099-150208131	-	CCDS44214.1	5.297	0.867	TRUE	EMKKKINLELR	TRUE	ANP32E	#N/A
chr1:150208099-150208131	-	CCDS946.1	5.297	0.867	TRUE	EMKKKINLELR	TRUE	ANP32E	#N/A
chr20:42355299-42355331	-	CCDS13323.1	5.2861	0.7775	TRUE	EPEAFEICPYD	TRUE	GTSF1L	#N/A
chr20:42355299-42355331	-	CCDS33471.1	5.2861	0.7775	TRUE	EPEAFEICPYD	TRUE	GTSF1L	#N/A
chr5:81283393-81283425	+	CCDS4057.1	4.8934	0.9607	TRUE	EEDEFIGEKTF	TRUE	ATG10	#N/A
chr17:64179382-64179414	-	CCDS32710.1	4.7168	0.7162	TRUE	EVGSEEEKWEK	TRUE	CEP112	#N/A
chr3:195943587-195943619	+	CCDS3314.1	4.669	0.8872	TRUE	EPGRTQIKLDP	TRUE	SLC51A	#N/A
chr20:3777182-3777214	+	CCDS13066.1	4.6204	0.7216	TRUE	EVPQPEPAPGS	TRUE	CDC25B	#N/A
chr20:3777182-3777214	+	CCDS13067.1	4.6204	0.7216	TRUE	EVPQPEPAPGS	TRUE	CDC25B	#N/A
chr20:3777182-3777214	+	CCDS13065.1	4.6204	0.7216	TRUE	EVPQPEPAPGS	TRUE	#N/A	#N/A
chr17:54230874-54230891+chr17:54305278-54305292	+	CCDS32686.1	4.3256	0.9368	TRUE	EASLTRRLLFK	TRUE	ANKFN1	#N/A
chr2:178077531-178077563	+	CCDS2273.1	2.0291	0.733	TRUE	EVKPPPGRPQP	TRUE	HNRNPA3	#N/A
chr9:123550501-123550533	-	CCDS43872.1	1.9879	0.9072	TRUE	ERKDFETWLDN	TRUE	FBXW2	#N/A
chrX:55744764-55744796	+	CCDS14371.1	1.9868	0.8934	TRUE	EESDSEKTTEK	TRUE	RRAGB	#N/A
chrX:55744764-55744796	+	CCDS14372.1	1.9868	0.8934	TRUE	EESDSEKTTEK	TRUE	RRAGB	#N/A
chr20:34050196-34050228	+	CCDS13255.1	1.661	0.8749	TRUE	ETRSPGLNNMK	TRUE	CEP250	#N/A
chr13:28196124-28196146+chr13:28197012-28197021	+	CCDS9325.1	1.3893	0.8154	TRUE	EEDQELERKIS	TRUE	POLR1D	#N/A
chr16:30381469-30381501	-	CCDS10676.2	1.1925	0.5691	TRUE	ETGTAPLVAPP	TRUE	TBC1D10B	#N/A
chr3:193096479-193096511	-	CCDS33914.1	1.1856	0.8276	TRUE	EENSKKDHRAL	TRUE	ATP13A5	#N/A
chr16:4322712-4322744	-	CCDS10510.1	0.9992	0.6309	TRUE	EYFMVPTQKVP	TRUE	TFAP4	#N/A
chr2:109403282-109403314	+	CCDS2080.1	280.6	0.9093	TRUE	EPRVVKPPGQD	FALSE	CCDC138	#N/A
chr16:1544286-1544318	+	CCDS32363.1	256.644	0.6745	TRUE	EPAPSEVRLAV	FALSE	TELO2	#N/A
chr3:140397075-140397107	+	CCDS3113.1	255.267	0.8208	TRUE	ETAMCVCCPCC	FALSE	TRIM42	0.8667
chr19:55568112-55568144	-	CCDS42627.1	251.887	0.7151	TRUE	EKCEAAAKDIR	FALSE	RDH13	#N/A
chr2:43019641-43019673	-	CCDS33187.1	236.002	0.8971	TRUE	ERRLGVRAWVK	FALSE	HAAO	#N/A
chr8:110346204-110346236	-	CCDS6312.1	219.761	0.9706	TRUE	EVAANCSLRVK	FALSE	NUDCD1	#N/A
chr11:22647321-22647353	-	CCDS7857.1	217.318	0.9435	TRUE	ESLLQHLDRFS	FALSE	FANCF	#N/A
chr6:155561724-155561756	+	CCDS34559.1	216.022	0.7655	TRUE	EGPRENQDPPP	FALSE	TIAM2	#N/A
chr16:56966160-56966192	+	CCDS10771.1	212.908	0.8626	TRUE	ESETEPEPVTL	FALSE	HERPUD1	#N/A
chr16:56966160-56966192	+	CCDS32457.1	212.908	0.8626	TRUE	ESETEPEPVTL	FALSE	HERPUD1	#N/A
chr16:56966160-56966192	+	CCDS45492.1	212.908	0.8626	TRUE	ESETEPEPVTL	FALSE	HERPUD1	#N/A
chr4:122854158-122854190	-	CCDS3725.1	209.636	0.916	TRUE	EGSPSLRRMTV	FALSE	#N/A	#N/A
chr21:26979752-26979784	-	CCDS13573.1	207.546	0.8478	TRUE	EALAMGSRALR	FALSE	MRPL39	#N/A
chr21:26979752-26979784	-	CCDS33522.1	207.546	0.8478	TRUE	EALAMGSRALR	FALSE	MRPL39	#N/A
chr6:33747945-33747956+chr6:33748854-33748874	-	CCDS47411.1	203.631	0.8995	TRUE	EAQEYIANVTS	FALSE	LEMD2	#N/A
chr15:81517744-81517776	+	CCDS42069.1	203.522	0.6723	TRUE	ESHSRAGKSRK	FALSE	IL16	#N/A
chr15:81517744-81517776	+	CCDS53966.1	203.522	0.6723	TRUE	ESHSRAGKSRK	FALSE	IL16	#N/A
chr7:1608940-1608972	-	CCDS5327.1	190.134	0.7991	TRUE	EDTPLVISKQK	FALSE	#N/A	#N/A
chr7:2269733-2269765	-	CCDS43539.1	188.75	0.8371	TRUE	EDLGENTMVLS	FALSE	MAD1L1	#N/A
chr6:106960220-106960252	+	CCDS34506.1	182.347	0.6401	TRUE	EKRSSGRRSGR	FALSE	#N/A	#N/A
chr6:7590494-7590526	+	CCDS4502.1	182.087	0.799	TRUE	EGEPPPVEERR	FALSE	SNRNP48	#N/A
chr1:155270043-155270071+chr1:155270672-155270675	-	CCDS44240.1	181.621	0.7322	TRUE	EGPAGYLRRAS	FALSE	PKLR	#N/A
chr2:68385070-68385102	+	CCDS1885.1	176.844	0.9267	TRUE	ESEMETQSARA	FALSE	PNO1	#N/A
chr2:1983514-1983546	-	CCDS46222.1	176.133	0.8292	TRUE	EVDTEEKRHRT	FALSE	MYT1L	#N/A
chr6:42713776-42713808	-	CCDS4872.1	170.375	0.7795	TRUE	ESVSCSAAAVR	FALSE	TBCC	#N/A
chr13:111365324-111365324+chr13:111371576-111371607	+	CCDS9515.1	168.154	0.7666	TRUE	EILKELDECYE	FALSE	ING1	#N/A
chr13:60737865-60737897	-	CCDS41898.1	167.872	0.8791	TRUE	ERHQPRLHHPA	FALSE	DIAPH3	#N/A
chr7:47479199-47479231	-	CCDS5506.2	162.323	0.8419	TRUE	EEGHGLDLTYI	FALSE	TNS3	#N/A
chr14:93673347-93673379	-	CCDS41981.1	160.671	0.8983	TRUE	ELLGEYVGQEG	FALSE	GON7	#N/A
chr2:73613000-73613032	+	CCDS42697.1	160.457	0.7528	TRUE	EPEDLPWPGEL	FALSE	ALMS1	#N/A
chr19:7600440-7600463+chr19:7600819-7600827	+	CCDS32891.1	158.334	0.8668	TRUE	EAPLQTGMVLG	FALSE	PNPLA6	#N/A
chr19:7600440-7600463+chr19:7600819-7600827	+	CCDS54207.1	158.334	0.8668	TRUE	EAPLQTGMVLG	FALSE	PNPLA6	#N/A
chr11:120008704-120008736	-	CCDS8428.1	157.948	0.8213	TRUE	EAADASRSNGS	FALSE	TRIM29	#N/A
chr19:17379619-17379651	+	CCDS46012.1	157.049	0.8704	TRUE	EVAEPSSPTEE	FALSE	BABAM1	#N/A
chr1:228602738-228602770	-	CCDS1571.1	156.531	0.788	TRUE	EAVELARKLQE	FALSE	TRIM17	#N/A
chr1:228602738-228602770	-	CCDS44327.1	156.531	0.788	TRUE	EAVELARKLQE	FALSE	TRIM17	#N/A
chr12:94072554-94072586	+	CCDS9048.1	156.406	0.7881	TRUE	EARDKQVLRSL	FALSE	CRADD	#N/A
chr7:44613459-44613491	-	CCDS5492.1	156.037	0.7835	TRUE	EDSEALGFEHM	FALSE	DDX56	#N/A
chr1:1696810-1696842	-	CCDS30565.1	154.198	0.8916	TRUE	EMEQEKMTMNK	FALSE	NADK	#N/A
chr10:121286908-121286936+chr10:121295976-121295979	-	CCDS41572.1	153.585	0.932	TRUE	EHIHDSDGSSS	FALSE	#N/A	#N/A
chrX:150565784-150565816	+	CCDS35430.1	153.185	0.7845	TRUE	ERPDKAALNAL	FALSE	VMA21	#N/A
chr12:122672284-122672316	+	CCDS41854.1	152.503	0.7231	TRUE	ECLCAHPPAGL	FALSE	LRRC43	#N/A
chr19:50380984-50381001+chr19:50381755-50381769	+	CCDS54294.1	150.309	0.938	TRUE	EGAGYRDNDVL	FALSE	TBC1D17	#N/A
chr17:39928071-39928103	-	CCDS11407.1	149.743	0.8568	TRUE	EVMNLMEQPIK	FALSE	JUP	#N/A
chr10:127569358-127569390	-	CCDS7652.1	148.973	0.822	TRUE	EEEGLECPNSS	FALSE	DHX32	#N/A
chr2:220023049-220023081	-	CCDS2432.1	147.07	0.8986	TRUE	EELEQGLLMQP	FALSE	NHEJ1	#N/A
chr17:79995523-79995555	-	CCDS11799.1	146.741	0.6111	TRUE	ELFLAGRRVLV	FALSE	DCXR	#N/A
chr8:145018023-145018055	-	CCDS43773.1	146.172	0.6059	TRUE	EPSGSLFPSLV	FALSE	PLEC	#N/A
chr6:150067596-150067628	-	CCDS5218.1	146.161	0.8883	TRUE	EEIYAKFVSQK	FALSE	NUP43	#N/A
chr6:2900810-2900842	-	CCDS4478.1	145.488	0.8973	TRUE	ETLSNASGTFA	FALSE	SERPINB9	#N/A
chr17:80054286-80054318	-	CCDS11801.1	145.041	0.5382	TRUE	EEVVIAGMSGK	FALSE	FASN	#N/A
chr1:224544630-224544662	+	CCDS1543.1	144.778	0.7243	TRUE	EAVVFVFSLLD	FALSE	CNIH4	#N/A
chr1:16370991-16371023	+	CCDS168.1	143.942	0.635	TRUE	EEFVGLREGSS	FALSE	CLCNKB	#N/A
chr19:16296257-16296289	+	CCDS12341.1	143.907	0.5757	TRUE	EAYEQVQKGPL	FALSE	FAM32A	#N/A
chr18:77710891-77710923	-	CCDS12020.1	143.658	0.5917	TRUE	EAEGLDWLLVP	FALSE	PQLC1	#N/A
chr18:77710891-77710923	-	CCDS54192.1	143.658	0.5917	TRUE	EAEGLDWLLVP	FALSE	PQLC1	#N/A
chr18:77710891-77710923	-	CCDS54193.1	143.658	0.5917	TRUE	EAEGLDWLLVP	FALSE	PQLC1	#N/A
chr7:143701093-143701125	+	CCDS43667.1	141.565	0.892	TRUE	ELENQTRVTKF	FALSE	OR6B1	#N/A
chr20:34763485-34763517	+	CCDS13272.1	139.591	0.92	TRUE	EEKDYSEADGL	FALSE	EPB41L1	#N/A
chr6:36238240-36238272	+	CCDS54997.1	139.41	0.6609	TRUE	EEQVFKGDPDT	FALSE	PNPLA1	#N/A
chr21:47744146-47744178	+	CCDS33592.1	139.188	0.7663	TRUE	EVEQEQRRRKV	FALSE	PCNT	#N/A
chr3:9920135-9920167	-	CCDS2587.1	138.213	0.9023	TRUE	EYAMKSLSLLY	FALSE	CIDEC	#N/A
chr19:7600440-7600463+chr19:7600675-7600683	+	CCDS54206.1	134.49	0.8668	TRUE	EAPLQTGMMGT	FALSE	PNPLA6	#N/A
chr22:19132118-19132150	-	CCDS13756.1	134.071	0.7722	TRUE	ETPGASASSLL	FALSE	DGCR14	#N/A
chrX:20082886-20082918	-	CCDS55384.1	133.973	0.868	TRUE	EGFLKSDERQR	FALSE	MAP7D2	0.8298
chr22:18893891-18893923	+	CCDS13753.1	133.866	0.6741	TRUE	ERYAGALEEVA	FALSE	DGCR6	#N/A
chr6:159062384-159062392+chr6:159065714-159065737	-	CCDS5257.1	133.75	0.7419	TRUE	EDYQAAEETAF	FALSE	DYNLT1	#N/A
chr10:13342007-13342039	-	CCDS7097.1	133.675	0.6565	TRUE	EQLRAAARLQI	FALSE	PHYH	#N/A
chr17:41052897-41052929	+	CCDS11446.1	133.658	0.9155	TRUE	EEGMNVLHDFG	FALSE	G6PC	#N/A
chr2:20101580-20101612	-	CCDS33151.1	133.174	0.9024	TRUE	EGQRQESHATL	FALSE	TTC32	#N/A
chr18:61558682-61558714	+	CCDS11989.1	132.866	0.9567	TRUE	EDLCVANTLFA	FALSE	SERPINB2	#N/A
chr16:28607216-28607248	-	CCDS10636.1	132.798	0.6559	TRUE	ELIQDISRPPL	FALSE	SULT1A2	#N/A
chr15:65134219-65134227+chr15:65140792-65140815	+	CCDS10196.1	132.714	0.9171	TRUE	EEEGVKEAGEK	FALSE	PLEKHO2	#N/A
chr20:42939753-42939785	-	CCDS33473.1	132.294	0.7911	TRUE	EHLERCEWLLR	FALSE	FITM2	#N/A
chr6:35765030-35765062	-	CCDS4811.1	131.481	0.8271	TRUE	EKILILLLVAL	FALSE	CLPS	#N/A
chr16:70497097-70497129	+	CCDS10891.2	130.891	0.7941	TRUE	EQPKGVDWTVI	FALSE	FUK	#N/A
chr1:28477497-28477529	-	CCDS318.1	130.697	0.8976	TRUE	EPHDSSHMDSE	FALSE	PTAFR	#N/A
chr6:139134415-139134447	+	CCDS43508.1	129.681	0.9806	TRUE	ESFHTRFSAWT	FALSE	ECT2L	#N/A
chr11:58190699-58190731	-	CCDS31550.1	128.278	0.6683	TRUE	ENCTEVTKFIL	FALSE	OR5B2	#N/A
chrX:11780285-11780317	+	CCDS14149.1	127.588	0.8028	TRUE	EERTITIEIPE	FALSE	MSL3	#N/A
chr11:58207589-58207621	-	CCDS31551.1	127.5	0.8907	TRUE	ENNTEVTEFIL	FALSE	OR5B12	#N/A
chr10:35894499-35894531	+	CCDS7191.1	126.708	0.9068	TRUE	EGVDLLGFLII	FALSE	GJD4	#N/A
chr9:124922255-124922287	+	CCDS6836.1	126.131	0.8699	TRUE	EYTGSKYIGEY	FALSE	MORN5	#N/A
chr20:42223342-42223374	+	CCDS33470.1	125.06	0.9763	TRUE	EKELRSTILFN	FALSE	IFT52	#N/A
chr1:222753128-222753160	-	CCDS1532.1	124.555	0.9539	TRUE	ESFNTFANRMK	FALSE	TAF1A	#N/A
chr6:118880088-118880120	+	CCDS5120.1	124.344	0.9002	TRUE	EKVQYLTRSAI	FALSE	PLN	#N/A
chr17:40263875-40263907	-	CCDS11416.1	123.814	0.8548	TRUE	ELRSYQWEVIM	FALSE	DHX58	#N/A
chr1:11796269-11796292+chr1:11805860-11805868	+	CCDS136.1	122.709	0.8154	TRUE	ELPAVNLKVIL	FALSE	AGTRAP	#N/A
chr1:11796269-11796292+chr1:11805860-11805868	+	CCDS30585.1	122.709	0.8154	TRUE	ELPAVNLKVIL	FALSE	AGTRAP	#N/A
chr1:11796269-11796292+chr1:11805860-11805868	+	CCDS41248.1	122.709	0.8154	TRUE	ELPAVNLKVIL	FALSE	AGTRAP	#N/A
chr1:11796269-11796292+chr1:11805860-11805868	+	CCDS44056.1	122.709	0.8154	TRUE	ELPAVNLKVIL	FALSE	AGTRAP	#N/A
chr7:25218892-25218924	-	CCDS5394.1	122.517	0.8505	TRUE	EVIHGRPYCCR	FALSE	C7orf31	0.7976
chr19:2427496-2427528	-	CCDS12089.1	122.144	0.5964	TRUE	EGGFGSDFGGS	FALSE	TIMM13	0.7555
chr6:170151519-170151551	-	CCDS5310.1	121.787	0.616	TRUE	EKRGRGVKSSP	FALSE	TCTE3	#N/A
chr1:156647021-156647053	-	CCDS1151.1	119.864	0.7506	TRUE	EGCMGEESFQM	FALSE	NES	#N/A
chr1:16349118-16349150	+	CCDS167.1	119.174	0.6639	TRUE	EELVGLREGFS	FALSE	CLCNKA	#N/A
chr1:16349118-16349150	+	CCDS41269.1	119.174	0.6639	TRUE	EELVGLREGFS	FALSE	CLCNKA	#N/A
chr11:10477937-10477949+chr11:10483062-10483081	+	CCDS44537.1	118.561	0.9022	TRUE	EPGSAEMPRQF	FALSE	AMPD3	#N/A
chr17:73512645-73512677	+	CCDS11724.1	118.152	0.7111	TRUE	EPEPEPAAVEV	FALSE	TSEN54	#N/A
chr5:96271863-96271878+chr5:96314842-96314858	+	CCDS4087.1	117.916	0.8191	TRUE	EPFTNDRLQLP	FALSE	LNPEP	#N/A
chr2:73114565-73114597	+	CCDS1920.1	116.788	0.8516	TRUE	EGGLGRAVCLL	FALSE	SPR	#N/A
chr16:75276959-75276988+chr16:75281952-75281954	-	CCDS54037.1	116.773	0.8236	TRUE	ENVLAKALYDN	FALSE	BCAR1	#N/A
chr7:92462602-92462634	-	CCDS5628.1	116.195	0.9245	TRUE	EKDGLCRADQQ	FALSE	CDK6	#N/A
chr8:54934650-54934682	-	CCDS47857.1	115.816	0.7082	TRUE	EDEVVRFAKKM	FALSE	TCEA1	#N/A
chr8:54934650-54934682	-	CCDS47858.1	115.816	0.7082	TRUE	EDEVVRFAKKM	FALSE	TCEA1	#N/A
chr19:50380984-50381001+chr19:50381400-50381414	+	CCDS12785.1	115.673	0.9271	TRUE	EGAGYRVVFEK	FALSE	TBC1D17	#N/A
chr10:124768549-124768581	+	CCDS7634.1	115.142	0.6918	TRUE	EGLAVRLLRGS	FALSE	ACADSB	#N/A
chr15:68521887-68521919	-	CCDS10227.1	113.875	0.6799	TRUE	EATRRRQHLGA	FALSE	CLN6	#N/A
chr9:116226086-116226118	+	CCDS35113.1	113.342	0.7116	TRUE	ERSLHRVSLGS	FALSE	#N/A	#N/A
chr5:134785594-134785626	-	CCDS43365.1	112.79	0.7846	TRUE	EKPLTVLRVSL	FALSE	TIFAB	#N/A
chr19:11529458-11529460+chr19:11529922-11529951	-	CCDS32910.1	112.479	0.6762	TRUE	ERTAGKELALA	FALSE	RGL3	#N/A
chr19:11529458-11529460+chr19:11529922-11529951	-	CCDS54221.1	112.479	0.6762	TRUE	ERTAGKELALA	FALSE	RGL3	#N/A
chr16:1833025-1833037+chr16:1836538-1836557	+	CCDS10445.1	112.094	0.6199	TRUE	EAAAEPGNLAG	FALSE	NUBP2	#N/A
chr16:31075745-31075777	-	CCDS10701.1	111.835	0.8848	TRUE	EVEAAEARSPA	FALSE	ZNF668	#N/A
chr15:83478482-83478514	+	CCDS45333.1	111.275	0.8306	TRUE	EDEQPDSLEGW	FALSE	WHAMM	#N/A
chr5:134074314-134074346	+	CCDS4178.1	111.17	0.9476	TRUE	ESMAVATDGGE	FALSE	CAMLG	#N/A
chr4:100867693-100867725	-	CCDS34035.1	110.389	0.6057	TRUE	EGNRDEAEKCV	FALSE	DNAJB14	#N/A
chr11:55735904-55735936	-	CCDS31514.1	110.206	0.8576	TRUE	EFVLLGFSDIP	FALSE	OR10AG1	#N/A
chr1:159043254-159043286	-	CCDS1181.1	109.602	0.6414	TRUE	ESKYKEILLLT	FALSE	AIM2	#N/A
chr1:26504042-26504074	+	CCDS276.1	109.152	0.7528	TRUE	EPVETWTPGKV	FALSE	CNKSR1	#N/A
chr1:6662842-6662874	-	CCDS30575.1	109.059	0.6538	TRUE	ERPAPLAVLPF	FALSE	KLHL21	#N/A
chr14:23652088-23652120	-	CCDS9590.1	109.037	0.8636	TRUE	EEGARHRNNTE	FALSE	SLC7A8	#N/A
chr2:175263015-175263047	+	CCDS2258.1	108.763	0.9734	TRUE	EPFSCDTFVAL	FALSE	SCRN3	#N/A
chr2:27310131-27310163	+	CCDS1734.1	107.545	0.8919	TRUE	EEKQILCVGLV	FALSE	KHK	#N/A
chr2:27310131-27310163	+	CCDS1735.1	107.545	0.8919	TRUE	EEKQILCVGLV	FALSE	KHK	#N/A
chr17:61987675-61987686+chr17:61987780-61987800	-	CCDS42370.1	107.317	0.4725	TRUE	EETQQKSNLEL	FALSE	CSHL1	#N/A
chr2:24262329-24262361	-	CCDS1705.1	106.41	0.8199	TRUE	ELGKGKLLRTG	FALSE	WDCP	#N/A
chr2:24262329-24262361	-	CCDS46229.1	106.41	0.8199	TRUE	ELGKGKLLRTG	FALSE	WDCP	#N/A
chr7:23719841-23719873	+	CCDS47561.1	106.379	0.7183	TRUE	ERLTLPLGGAA	FALSE	FAM221A	#N/A
chr7:23719841-23719873	+	CCDS47562.1	106.379	0.7183	TRUE	ERLTLPLGGAA	FALSE	FAM221A	#N/A
chr7:23719841-23719873	+	CCDS5385.1	106.379	0.7183	TRUE	ERLTLPLGGAA	FALSE	FAM221A	#N/A
chr11:43904206-43904238	+	CCDS7906.1	105.283	0.8961	TRUE	EEKRRRARVQG	FALSE	ALKBH3	#N/A
chr11:68518093-68518125	-	CCDS44661.1	105.19	0.5226	TRUE	EEGPLPGGLPS	FALSE	TESMIN	#N/A
chr11:68518093-68518125	-	CCDS8184.1	105.19	0.5226	TRUE	EEGPLPGGLPS	FALSE	TESMIN	#N/A
chr1:230778356-230778388	+	CCDS1584.1	103.591	0.7443	TRUE	EKSRMNLPKGP	FALSE	COG2	#N/A
chr1:230778356-230778388	+	CCDS44329.1	103.591	0.7443	TRUE	EKSRMNLPKGP	FALSE	COG2	#N/A
chr1:43408975-43408992+chr1:43424305-43424319	-	CCDS477.1	103.518	0.7628	TRUE	EPSSKKLTGRL	FALSE	SLC2A1	#N/A
chr5:7851099-7851131	-	CCDS43300.1	103.155	0.5397	TRUE	EDDEEETTAST	FALSE	C5orf49	#N/A
chr14:70518773-70518805	-	CCDS41967.1	103.129	0.9118	TRUE	EEEEAKRIAEM	FALSE	SLC8A3	#N/A
chr14:64683043-64683075	+	CCDS45125.1	102.705	0.7625	TRUE	EGDRNVPPVPP	FALSE	SYNE2	#N/A
chr1:179544964-179544996	-	CCDS1331.1	102.402	0.5543	TRUE	ERRARSSSRES	FALSE	NPHS2	#N/A
chr19:2389787-2389819	+	CCDS12088.1	101.851	0.6518	TRUE	EPTVADVHLVP	FALSE	TMPRSS9	#N/A
chr17:36830713-36830745	-	CCDS45661.1	101.728	0.5755	TRUE	ETLCPAPRLAV	FALSE	C17orf96	#N/A
chr17:4458584-4458616	-	CCDS11046.1	100.981	0.8505	TRUE	ESRDPAQPMSP	FALSE	MYBBP1A	#N/A
chr17:4458584-4458616	-	CCDS42238.1	100.981	0.8505	TRUE	ESRDPAQPMSP	FALSE	MYBBP1A	#N/A
chr15:74287157-74287189	+	CCDS10255.1	100.785	0.858	TRUE	EPAPARSPRPQ	FALSE	PML	#N/A
chr15:74287157-74287189	+	CCDS10256.1	100.785	0.858	TRUE	EPAPARSPRPQ	FALSE	PML	#N/A
chr15:74287157-74287189	+	CCDS10257.1	100.785	0.858	TRUE	EPAPARSPRPQ	FALSE	PML	#N/A
chr15:74287157-74287189	+	CCDS10258.1	100.785	0.858	TRUE	EPAPARSPRPQ	FALSE	PML	#N/A
chr15:74287157-74287189	+	CCDS45297.1	100.785	0.858	TRUE	EPAPARSPRPQ	FALSE	PML	#N/A
chr15:74287157-74287189	+	CCDS45298.1	100.785	0.858	TRUE	EPAPARSPRPQ	FALSE	PML	#N/A
chr15:74287157-74287189	+	CCDS45299.1	100.785	0.858	TRUE	EPAPARSPRPQ	FALSE	PML	#N/A
chr15:74287157-74287189	+	CCDS45300.1	100.785	0.858	TRUE	EPAPARSPRPQ	FALSE	PML	#N/A
chr8:27845097-27845129	-	CCDS6064.1	99.6675	0.8325	TRUE	ENKAMYLHTVS	FALSE	SCARA5	#N/A
chr16:86588335-86588354+chr16:86588775-86588787	-	CCDS42211.1	98.026	0.7323	TRUE	EPRAGVSKQDI	FALSE	MTHFSD	#N/A
chr3:105086256-105086288	+	CCDS33810.1	97.8611	0.8591	TRUE	ESKGASSCRLL	FALSE	ALCAM	#N/A
chr17:66511544-66511576	+	CCDS11678.1	97.7865	0.7474	TRUE	ESGSTAASEEA	FALSE	PRKAR1A	#N/A
chr6:53010395-53010427	-	CCDS4950.1	97.2517	0.8805	TRUE	EPDDFDSEDKE	FALSE	#N/A	#N/A
chr1:47489493-47489525	+	CCDS544.1	97.201	0.8752	TRUE	EFSWLETRWAR	FALSE	CYP4X1	#N/A
chr11:43702381-43702413	+	CCDS7905.1	97.1623	0.9525	TRUE	ESALPAAGFLY	FALSE	HSD17B12	#N/A
chr5:145252496-145252528	-	CCDS34263.1	96.9025	0.9582	TRUE	EDPEKKLNQKS	FALSE	GRXCR2	#N/A
chr5:75427579-75427611	+	CCDS43331.1	96.2793	0.9092	TRUE	EDSYKDRTSLM	FALSE	SV2C	#N/A
chr15:83456107-83456139	-	CCDS45332.1	95.9388	0.7939	TRUE	EEESGEELGLD	FALSE	FSD2	#N/A
chr3:8809838-8809870	-	CCDS2570.1	95.8573	0.6408	TRUE	EGALAANWSAE	FALSE	OXTR	#N/A
chrX:152913411-152913443	+	CCDS14724.1	95.1548	0.5581	TRUE	EGLGRSCLWLR	FALSE	DUSP9	#N/A
chr2:27485739-27485771	-	CCDS1743.1	95.0176	0.5453	TRUE	EPSPAAGGLET	FALSE	SLC30A3	#N/A
chr15:77750753-77750785	+	CCDS10295.1	94.731	0.9211	TRUE	ENLMTSSTLPP	FALSE	HMG20A	#N/A
chr17:74706993-74707025	-	CCDS32745.1	94.6033	0.5038	TRUE	EAPAELLAALP	FALSE	MXRA7	#N/A
chr17:74706993-74707025	-	CCDS32746.1	94.6033	0.5038	TRUE	EAPAELLAALP	FALSE	MXRA7	#N/A
chr17:74706993-74707025	-	CCDS45786.1	94.6033	0.5038	TRUE	EAPAELLAALP	FALSE	MXRA7	#N/A
chr16:30212053-30212085	+	CCDS10674.1	93.8212	0.4914	TRUE	ELIQDTSRPPL	FALSE	SULT1A3	#N/A
chr1:45966008-45966040	+	CCDS41324.1	93.7988	0.9109	TRUE	EPKVAELKQKI	FALSE	MMACHC	#N/A
chr14:76452133-76452165	+	CCDS41973.1	93.2424	0.7335	TRUE	EDLLDLDEELR	FALSE	IFT43	#N/A
chr14:76452133-76452165	+	CCDS9847.1	93.2424	0.7335	TRUE	EDLLDLDEELR	FALSE	IFT43	#N/A
chr1:162346545-162346577	-	CCDS1238.1	93.0527	0.8645	TRUE	ENFSLLSISGP	FALSE	C1orf111	#N/A
chr18:44579348-44579380	+	CCDS32828.1	92.482	0.9334	TRUE	EYESYYFVKFQ	FALSE	KATNAL2	#N/A
chr3:23987073-23987085+chr3:23996028-23996047	+	CCDS33718.1	92.2408	0.7557	TRUE	EVNAGGVIAYI	FALSE	NR1D2	0.9
chr10:50818790-50818822	+	CCDS7231.1	91.746	0.6368	TRUE	ESAEPAGQARA	FALSE	SLC18A3	#N/A
chr7:43921295-43921296+chr7:43921506-43921536	-	CCDS43572.1	91.4931	0.9505	TRUE	EGDDCEFRYGD	FALSE	URGCP	#N/A
chr17:75316412-75316430+chr17:75398141-75398154	+	CCDS45791.1	91.4855	0.7341	TRUE	ERDRISALKRS	FALSE	SEPT9	#N/A
chr4:47916185-47916217	-	CCDS3478.2	91.2953	0.6012	TRUE	EASWRQVAGGR	FALSE	NFXL1	#N/A
chr3:119301020-119301052	+	CCDS2990.1	90.6932	0.9359	TRUE	EKYVAAMVLSA	FALSE	ADPRH	#N/A
chr17:79981523-79981555	+	CCDS11797.1	89.1354	0.7811	TRUE	EEFRRSYSRLC	FALSE	LRRC45	#N/A
chr1:68962647-68962679	-	CCDS44159.1	88.7456	0.696	TRUE	ESQGVPPGPYR	FALSE	DEPDC1	#N/A
chr1:68962647-68962679	-	CCDS644.1	88.7456	0.696	TRUE	ESQGVPPGPYR	FALSE	DEPDC1	#N/A
chr1:45266139-45266171	+	CCDS515.1	88.6579	0.6192	TRUE	EPAAGFLSPRP	FALSE	PLK3	#N/A
chr11:50004002-50004034	-	CCDS31496.1	87.7657	0.5777	TRUE	EKKKNVTEFIL	FALSE	OR4C12	#N/A
chr5:137089720-137089752	-	CCDS4193.1	87.6902	0.7238	TRUE	ENSQLCKLFIG	FALSE	HNRNPA0	#N/A
chr3:32280468-32280500	+	CCDS2652.1	87.5424	0.6137	TRUE	EEPQRARSHTV	FALSE	CMTM8	#N/A
chr1:10032135-10032167	+	CCDS108.1	87.4509	0.6926	TRUE	ENSEKTEVVLL	FALSE	NMNAT1	#N/A
chr2:150294226-150294258	+	CCDS2188.1	87.2707	0.8821	TRUE	EPGPALAWLLL	FALSE	LYPD6	#N/A
chr9:5832992-5833024	-	CCDS34983.1	86.9267	0.5988	TRUE	EWGSESAAVRR	FALSE	ERMP1	#N/A
chr17:4463781-4463813	-	CCDS11047.1	84.5635	0.8445	TRUE	ERAEEPVVYQK	FALSE	GGT6	#N/A
chr17:4463781-4463813	-	CCDS45582.1	84.5635	0.8445	TRUE	ERAEEPVVYQK	FALSE	GGT6	#N/A
chr17:46919073-46919105	+	CCDS11538.1	84.3748	0.9463	TRUE	EETIKDPPTSA	FALSE	CALCOCO2	#N/A
chr3:111261099-111261131	+	CCDS2958.1	84.087	0.8928	TRUE	EKKWKYCAVYY	FALSE	CD96	#N/A
chr3:111261099-111261131	+	CCDS2959.1	84.087	0.8928	TRUE	EKKWKYCAVYY	FALSE	CD96	#N/A
chr17:40880924-40880956	-	CCDS32659.1	83.6407	0.9262	TRUE	EIPNPPTSKCI	FALSE	EZH1	0.8334
chr7:21956399-21956431	-	CCDS47559.1	83.634	0.7962	TRUE	ETLSSEESCDS	FALSE	CDCA7L	#N/A
chr11:129062058-129062090	-	CCDS44769.1	83.5689	0.9169	TRUE	ETESESSTLGD	FALSE	ARHGAP32	#N/A
chr7:143013309-143013341	+	CCDS5881.1	82.4538	0.7885	TRUE	EQSRSQQRGGE	FALSE	CLCN1	#N/A
chr6:157744496-157744528	-	CCDS43519.1	82.4184	0.8049	TRUE	ETAGAATGQPA	FALSE	TMEM242	#N/A
chr1:202858191-202858223	-	CCDS1428.1	82.3928	0.785	TRUE	EPAEQPSELVS	FALSE	RABIF	#N/A
chr7:86848784-86848816	-	CCDS5602.1	81.9506	0.8814	TRUE	EDFATRTYGTS	FALSE	TMEM243	#N/A
chr17:74533589-74533621	-	CCDS11746.1	81.902	0.6356	TRUE	EKVPGEMEIER	FALSE	CYGB	#N/A
chr1:27189707-27189739	+	CCDS288.1	81.2607	0.9724	TRUE	ERASLIQKAKL	FALSE	SFN	#N/A
chr7:45039936-45039962+chr7:45077852-45077857	+	CCDS5500.1	81.2578	0.6263	TRUE	EEEGKKGKKPG	FALSE	CCM2	#N/A
chr7:45039936-45039962+chr7:45077852-45077857	+	CCDS55108.1	81.2578	0.6263	TRUE	EEEGKKGKKPG	FALSE	CCM2	#N/A
chr10:75114519-75114551	-	CCDS7324.3	80.9831	0.8761	TRUE	EQVPSAGRLVQ	FALSE	CFAP70	#N/A
chr17:7579877-7579909	-	CCDS11118.1	80.9343	0.8798	TRUE	EEPQSDPSVEP	FALSE	TP53	#N/A
chr17:7579877-7579909	-	CCDS45605.1	80.9343	0.8798	TRUE	EEPQSDPSVEP	FALSE	TP53	#N/A
chr17:7579877-7579909	-	CCDS45606.1	80.9343	0.8798	TRUE	EEPQSDPSVEP	FALSE	TP53	#N/A
chr4:128996110-128996142	+	CCDS3738.1	80.1556	0.8281	TRUE	ENWPTPSELVN	FALSE	LARP1B	#N/A
chr4:128996110-128996142	+	CCDS47132.1	80.1556	0.8281	TRUE	ENWPTPSELVN	FALSE	LARP1B	#N/A
chr4:128996110-128996142	+	CCDS47133.1	80.1556	0.8281	TRUE	ENWPTPSELVN	FALSE	LARP1B	#N/A
chr3:46718165-46718197	-	CCDS43080.1	79.9345	0.7764	TRUE	EDILEELLQHR	FALSE	ALS2CL	#N/A
chr14:77737245-77737277	-	CCDS9856.1	79.8942	0.7089	TRUE	ERPEPELIRQS	FALSE	NGB	#N/A
chr7:21956501-21956512+chr7:21985399-21985419	-	CCDS47558.1	79.8511	0.7381	TRUE	ELATRYQIPKE	FALSE	CDCA7L	#N/A
chr7:21956501-21956512+chr7:21985399-21985419	-	CCDS5374.1	79.8511	0.7381	TRUE	ELATRYQIPKE	FALSE	CDCA7L	#N/A
chr4:170523746-170523778	-	CCDS47162.1	78.6927	0.8485	TRUE	EKYVRLQKIGE	FALSE	NEK1	#N/A
chr19:45909958-45909976+chr19:45910352-45910365	+	CCDS12661.1	78.6299	0.8571	TRUE	EEPQAGDAARF	FALSE	CD3EAP	#N/A
chr1:116519252-116519284	+	CCDS44198.1	77.7888	0.5554	TRUE	EVEEAFQAVGE	FALSE	SLC22A15	#N/A
chr8:21924390-21924404+chr8:21924596-21924613	+	CCDS47820.1	77.4527	0.6897	TRUE	ERLQKQPLTSP	FALSE	DMTN	#N/A
chr8:21924390-21924404+chr8:21924596-21924613	+	CCDS6020.1	77.4527	0.6897	TRUE	ERLQKQPLTSP	FALSE	DMTN	#N/A
chr2:73053004-73053036	-	CCDS46333.1	77.2466	0.8555	TRUE	ERGKMAEAESL	FALSE	EXOC6B	#N/A
chr3:45837876-45837908	-	CCDS2730.1	76.9935	0.6614	TRUE	EKARPLWANSL	FALSE	SLC6A20	#N/A
chr3:45837876-45837908	-	CCDS43077.1	76.9935	0.6614	TRUE	EKARPLWANSL	FALSE	SLC6A20	#N/A
chr16:28620141-28620173	-	CCDS32420.1	76.6908	0.4933	TRUE	ELIQDTSRPPL	FALSE	SULT1A1	#N/A
chr5:179132686-179132718	+	CCDS4447.1	76.51	0.8297	TRUE	EGKWLLCMLLV	FALSE	CANX	#N/A
chr9:139094850-139094882	-	CCDS6995.1	76.3446	0.5543	TRUE	EARGELGPARE	FALSE	LHX3	#N/A
chr9:139651609-139651620+chr9:139652359-139652379	-	CCDS35183.1	75.8944	0.5831	TRUE	EELDRQKIGGF	FALSE	LCN8	#N/A
chr19:17983132-17983164	+	CCDS12368.1	75.6056	0.6643	TRUE	EAVETGERPTF	FALSE	SLC5A5	#N/A
chr5:139189029-139189061	+	CCDS4216.1	75.5685	0.8139	TRUE	EEDKLLSAVPE	FALSE	PSD2	#N/A
chr14:24777029-24777061	-	CCDS32056.1	75.2099	0.9042	TRUE	EYLSALNPSDL	FALSE	CIDEB	#N/A
chr11:289820-289852	+	CCDS31322.2	75.1357	0.6684	TRUE	EDAGEDPTTFA	FALSE	PGGHG	#N/A
chrX:19817767-19817799	-	CCDS35213.1	74.6482	0.9169	TRUE	EVSAAKAPSAA	FALSE	SH3KBP1	#N/A
chr7:99516989-99517021	-	CCDS5678.1	74.4331	0.4291	TRUE	EAEDIQEELTC	FALSE	TRIM4	#N/A
chr7:99516989-99517021	-	CCDS5679.1	74.4331	0.4291	TRUE	EAEDIQEELTC	FALSE	TRIM4	#N/A
chrX:22051127-22051159	+	CCDS14204.1	74.3561	0.9318	TRUE	EAETGSSVETG	FALSE	PHEX	#N/A
chr10:58120962-58120994	-	CCDS31205.1	74.2178	0.8311	TRUE	EAAETEAEAAA	FALSE	ZWINT	#N/A
chr10:58120962-58120994	-	CCDS7249.1	74.2178	0.8311	TRUE	EAAETEAEAAA	FALSE	ZWINT	#N/A
chr17:76705801-76705814+chr17:76778284-76778302	-	CCDS32754.1	73.8153	0.6561	TRUE	EEDDSYVPSDL	FALSE	CYTH1	#N/A
chr17:76705801-76705814+chr17:76778284-76778302	-	CCDS42392.2	73.8153	0.6561	TRUE	EEDDSYVPSDL	FALSE	CYTH1	#N/A
chr10:73973021-73973053	-	CCDS31219.1	73.681	0.8839	TRUE	EVLRPQLIRID	FALSE	ASCC1	#N/A
chr16:11945334-11945366	-	CCDS10551.1	73.4164	0.6381	TRUE	EDSASASLSSA	FALSE	#N/A	#N/A
chr1:38230703-38230735	-	CCDS41305.1	73.2001	0.906	TRUE	ETCAGPHPLRL	FALSE	#N/A	#N/A
chr1:38230703-38230735	-	CCDS425.1	73.2001	0.906	TRUE	ETCAGPHPLRL	FALSE	EPHA10	#N/A
chr16:30407119-30407151	+	CCDS10679.1	72.9076	0.8108	TRUE	ERAVEPWGPDL	FALSE	ZNF48	#N/A
chr1:226736609-226736641	+	CCDS31044.1	72.85	0.4563	TRUE	EPSHKDAETAA	FALSE	STUM	#N/A
chr3:53289923-53289955	-	CCDS2871.1	72.6767	0.6416	TRUE	ESYHKPDQQKL	FALSE	TKT	#N/A
chr19:16772032-16772064	+	CCDS12349.1	72.4649	0.5548	TRUE	ELLSALSLGEL	FALSE	TMEM38A	#N/A
chr21:38379076-38379108	+	CCDS13648.1	72.4422	0.5126	TRUE	EPEAAAGARKA	FALSE	RIPPLY3	#N/A
chr2:74756721-74756753	-	CCDS42702.1	72.2721	0.9144	TRUE	ELPSGPGPERL	FALSE	AUP1	#N/A
chr1:155247385-155247417	+	CCDS1108.1	71.9748	0.8359	TRUE	EAEQRPAAGAS	FALSE	HCN3	#N/A
chr1:21616656-21616688	-	CCDS44082.1	71.5842	0.7632	TRUE	EALRESVLHLA	FALSE	ECE1	#N/A
chrX:15344146-15344168+chrX:15353623-15353632	-	CCDS48086.2	71.5434	0.973	TRUE	ELTGIDLLSGI	FALSE	PIGA	#N/A
chr9:35732773-35732805	+	CCDS6588.1	71.5189	0.7753	TRUE	ELELDAGDQDL	FALSE	CREB3	#N/A
chr17:78237484-78237516	+	CCDS11772.1	71.367	0.6425	TRUE	ECPSCQHVSKE	FALSE	RNF213	#N/A
chr17:78237484-78237516	+	CCDS32761.2	71.367	0.6425	TRUE	ECPSCQHVSKE	FALSE	RNF213	#N/A
chr4:24914466-24914498	-	CCDS47036.1	70.9811	0.5243	TRUE	EEEAMNGDRTE	FALSE	CCDC149	#N/A
chr8:21924390-21924404+chr8:21925038-21925055	+	CCDS47821.1	70.9178	0.7463	TRUE	ERLQKAKMDNQ	FALSE	DMTN	#N/A
chr9:125289537-125289569	-	CCDS6844.1	70.8816	0.6481	TRUE	ENQSSISEFFL	FALSE	OR1N1	#N/A
chr8:144623556-144623588	-	CCDS6402.1	70.7589	0.649	TRUE	EEKEILRRQIR	FALSE	ZC3H3	#N/A
chr11:95657083-95657115	-	CCDS8305.1	70.68	0.7488	TRUE	EKSSSCESLGS	FALSE	MTMR2	#N/A
chr10:104486397-104486429	+	CCDS7539.1	69.578	0.806	TRUE	EADLSGFNIDA	FALSE	SFXN2	#N/A
chr6:41909352-41909384	-	CCDS47425.1	69.4934	0.5187	TRUE	ELLCCEGTRHA	FALSE	CCND3	#N/A
chr6:41909352-41909384	-	CCDS4863.1	69.4934	0.5187	TRUE	ELLCCEGTRHA	FALSE	CCND3	#N/A
chr6:155055038-155055064+chr6:155095123-155095128	+	CCDS5247.1	69.3471	0.5828	TRUE	EAVKTFNSELY	FALSE	SCAF8	#N/A
chr11:58275543-58275575	-	CCDS31552.1	68.7252	0.8735	TRUE	ENSTEVTEFIL	FALSE	OR5B21	#N/A
chr17:19437256-19437288	+	CCDS11209.1	68.675	0.6178	TRUE	EAPEEPAPVRG	FALSE	SLC47A1	#N/A
chr13:32886027-32886059	-	CCDS45023.1	68.2293	0.7477	TRUE	ERFVRVPYGLY	FALSE	ZAR1L	#N/A
chr1:248814150-248814182	-	CCDS31124.1	67.9674	0.5566	TRUE	EQSNYSVYADF	FALSE	OR2T27	#N/A
chr10:101380057-101380089	-	CCDS41559.1	67.9322	0.7721	TRUE	ELEGRGAGGVA	FALSE	SLC25A28	#N/A
chr19:10713210-10713237+chr19:10736929-10736933	+	CCDS54216.1	67.3194	0.5265	TRUE	EDERKNGAYGT	FALSE	SLC44A2	#N/A
chr11:58126507-58126539	-	CCDS31548.1	67.3029	0.5458	TRUE	ENNTEVSEFIL	FALSE	OR5B17	#N/A
chr1:40137675-40137707	-	CCDS440.1	67.1487	0.5237	TRUE	EPGQPREPQEP	FALSE	NT5C1A	#N/A
chr12:49999225-49999257	-	CCDS8788.1	66.722	0.9381	TRUE	EKDDPPQLVTP	FALSE	FAM186B	#N/A
chr6:34664345-34664377	-	CCDS4795.1	66.627	0.4694	TRUE	EGMDVDLDPEL	FALSE	C6orf106	#N/A
chr6:34664345-34664377	-	CCDS4796.1	66.627	0.4694	TRUE	EGMDVDLDPEL	FALSE	C6orf106	#N/A
chr16:771278-771310	+	CCDS10423.1	66.5129	0.6973	TRUE	EQDDPVEALTE	FALSE	FAM173A	#N/A
chr10:105882752-105882784	+	CCDS31280.1	66.453	0.8593	TRUE	ESPSDSAVVLP	FALSE	SFR1	#N/A
chr19:14805822-14805854	+	CCDS12316.1	66.0141	0.4482	TRUE	ESVTFEDVAVE	FALSE	ZNF333	#N/A
chr14:105647511-105647543	-	CCDS10000.1	65.2266	0.5096	TRUE	ERIEGASVGRC	FALSE	NUDT14	#N/A
chr9:130635312-130635340+chr9:130636890-130636893	-	CCDS6881.1	65.1541	0.7512	TRUE	EEKLKKTKIIF	FALSE	AK1	#N/A
chr8:144332017-144332049	+	CCDS6397.1	64.6507	0.5082	TRUE	EKPAGRKKKTP	FALSE	#N/A	#N/A
chr21:31311783-31311815	-	CCDS33530.1	64.5436	0.8312	TRUE	EHGTLLAQPGL	FALSE	GRIK1	#N/A
chr21:31311783-31311815	-	CCDS42913.1	64.5436	0.8312	TRUE	EHGTLLAQPGL	FALSE	GRIK1	#N/A
chr1:10532480-10532512	-	CCDS118.1	64.3712	0.8152	TRUE	EVTGDAGVPES	FALSE	DFFA	#N/A
chr1:10532480-10532512	-	CCDS119.1	64.3712	0.8152	TRUE	EVTGDAGVPES	FALSE	DFFA	#N/A
chr5:176738796-176738828	-	CCDS4416.1	63.9795	0.6157	TRUE	EPLASNIQVLL	FALSE	MXD3	#N/A
chr5:176738796-176738828	-	CCDS47347.1	63.9795	0.6157	TRUE	EPLASNIQVLL	FALSE	MXD3	#N/A
chr17:42340074-42340094+chr17:42340220-42340231	-	CCDS11481.1	63.9771	0.743	TRUE	EELQDDYEDMM	FALSE	SLC4A1	#N/A
chr11:58170847-58170879	-	CCDS31549.1	63.9548	0.7239	TRUE	ENKTEVTQFIL	FALSE	OR5B3	#N/A
chr16:88870243-88870275	+	CCDS32510.1	63.8511	0.5807	TRUE	EQRRVTDFFAR	FALSE	#N/A	#N/A
chr17:66453527-66453559	-	CCDS11677.1	63.7422	0.7785	TRUE	EAEAADAPPGG	FALSE	WIPI1	#N/A
chr12:132629037-132629069	+	CCDS9277.1	63.6714	0.4289	TRUE	EREPGAAGVRR	FALSE	NOC4L	#N/A
chr22:31741553-31741585	-	CCDS13894.1	63.5314	0.5874	TRUE	ERVNDASCGPS	FALSE	PATZ1	#N/A
chr22:31741553-31741585	-	CCDS13895.1	63.5314	0.5874	TRUE	ERVNDASCGPS	FALSE	PATZ1	#N/A
chr22:31741553-31741585	-	CCDS13896.1	63.5314	0.5874	TRUE	ERVNDASCGPS	FALSE	PATZ1	#N/A
chr22:31741553-31741585	-	CCDS46691.1	63.5314	0.5874	TRUE	ERVNDASCGPS	FALSE	PATZ1	#N/A
chr11:55432646-55432678	+	CCDS31506.1	63.3097	0.499	TRUE	ENQNNVTEFIL	FALSE	OR4C6	#N/A
chr13:111973241-111973273	+	CCDS9522.1	62.5966	0.4947	TRUE	EYVLEVKNSPR	FALSE	TEX29	#N/A
chr17:3030810-3030842	-	CCDS11020.1	62.4088	0.7493	TRUE	EGKNLTSISEC	FALSE	OR1G1	#N/A
chr20:60994668-60994700	-	CCDS13498.1	62.2964	0.5669	TRUE	ESFMESLNRLK	FALSE	RBBP8NL	#N/A
chr2:233390929-233390961	+	CCDS2494.1	62.1919	0.7814	TRUE	EGPVLTLGLLA	FALSE	CHRND	#N/A
chr2:136873462-136873482+chr2:136875616-136875627	-	CCDS46420.1	61.9004	0.9099	TRUE	EGISIYTSDNY	FALSE	CXCR4	#N/A
chr16:838688-838720	+	CCDS45371.1	61.7686	0.6312	TRUE	EDYEQELCGVE	FALSE	CHTF18	#N/A
chr17:56565600-56565632	-	CCDS32690.1	61.7122	0.7243	TRUE	EALLSTPINPN	FALSE	HSF5	#N/A
chr9:34381398-34381430	-	CCDS6553.1	61.5989	0.8413	TRUE	ETAVRGMPLEC	FALSE	#N/A	#N/A
chr9:34381398-34381430	-	CCDS6555.1	61.5989	0.8413	TRUE	ETAVRGMPLEC	FALSE	C9orf24	#N/A
chr7:45039936-45039962+chr7:45103517-45103522	+	CCDS55109.1	61.5529	0.6116	TRUE	EEEGKKGKKYL	FALSE	CCM2	#N/A
chrX:134156454-134156486	-	CCDS43996.1	61.4762	0.4603	TRUE	EGRVQLMKALL	FALSE	FAM127C	#N/A
chr6:170151757-170151759+chr6:170153960-170153989	+	CCDS34576.1	61.341	0.852	TRUE	EVLIGDPITTC	FALSE	ERMARD	#N/A
chr8:98900332-98900364	+	CCDS55264.1	61.2576	0.8435	TRUE	EKMLAGCFLLI	FALSE	MATN2	0.8994
chr8:98900332-98900364	+	CCDS55265.1	61.2576	0.8435	TRUE	EKMLAGCFLLI	FALSE	MATN2	0.8994
chr19:18451495-18451525+chr19:18453669-18453670	+	CCDS12375.1	61.231	0.4934	TRUE	EQPRKAVVVTG	FALSE	PGPEP1	#N/A
chr13:23949393-23949408+chr13:23985359-23985375	-	CCDS9300.2	61.0933	0.7882	TRUE	ETKENRWVPVT	FALSE	SACS	#N/A
chr6:10749482-10749501+chr6:10749855-10749867	+	CCDS4515.1	61.0733	0.5932	TRUE	EKPLFPLVPLH	FALSE	TMEM14B	#N/A
chr6:10749482-10749501+chr6:10749855-10749867	+	CCDS47372.1	61.0733	0.5932	TRUE	EKPLFPLVPLH	FALSE	TMEM14B	#N/A
chr12:53497365-53497397	+	CCDS8847.1	60.9302	0.759	TRUE	EPGGARLRLQR	FALSE	SOAT2	#N/A
chr14:22038840-22038872	-	CCDS32046.1	60.254	0.6987	TRUE	ERINSTLLTAF	FALSE	OR10G3	#N/A
chr10:111985972-111986004	+	CCDS7564.2	60.0235	0.4976	TRUE	ERVKMINVQRL	FALSE	MXI1	#N/A
chr1:155108391-155108423	+	CCDS1093.1	59.1172	0.7324	TRUE	EAGGFLDSLIY	FALSE	SLC50A1	#N/A
chr1:155108391-155108423	+	CCDS44238.1	59.1172	0.7324	TRUE	EAGGFLDSLIY	FALSE	SLC50A1	#N/A
chr7:158649430-158649441+chr7:158662546-158662566	+	CCDS47757.1	58.9312	0.7171	TRUE	EPGKRRTKDDT	FALSE	WDR60	#N/A
chr6:107076861-107076893	-	CCDS5056.1	58.6407	0.9281	TRUE	EFLKTCVLRRN	FALSE	RTN4IP1	#N/A
chr9:12775718-12775750	+	CCDS6473.1	58.5347	0.8818	TRUE	EDSPLPDLRDI	FALSE	LURAP1L	#N/A
chr6:33422881-33422913	+	CCDS4780.1	58.5291	0.8416	TRUE	ETPTPLPPVPA	FALSE	ZBTB9	#N/A
chr7:73668678-73668710	-	CCDS5567.1	58.505	0.8582	TRUE	EVEAVCGGAGE	FALSE	RFC2	#N/A
chr7:73668678-73668710	-	CCDS5568.1	58.505	0.8582	TRUE	EVEAVCGGAGE	FALSE	RFC2	#N/A
chr16:77225386-77225418	+	CCDS10925.1	58.3129	0.7805	TRUE	EVGGDTAAPAP	FALSE	MON1B	#N/A
chr19:18548754-18548786	-	CCDS12379.1	58.1376	0.546	TRUE	EAAAQFFVESP	FALSE	ISYNA1	#N/A
chr19:18548754-18548786	-	CCDS54234.1	58.1376	0.546	TRUE	EAAAQFFVESP	FALSE	ISYNA1	#N/A
chr17:45727614-45727646	+	CCDS11513.1	58.0443	0.7509	TRUE	ELITILEKTVS	FALSE	KPNB1	#N/A
chr11:208858-208890	+	CCDS7690.1	57.9761	0.711	TRUE	EPRAVAEAVET	FALSE	RIC8A	#N/A
chr9:85677747-85677779	-	CCDS6662.1	57.8534	0.6918	TRUE	EADGDGEELAR	FALSE	RASEF	#N/A
chr8:42958695-42958727	+	CCDS6141.1	57.7367	0.7259	TRUE	EKQPQNSRRGL	FALSE	POMK	#N/A
chr11:58035295-58035327	-	CCDS7968.1	57.3015	0.8267	TRUE	EFVFLAYPSCP	FALSE	OR10W1	#N/A
chr6:97730318-97730350	-	CCDS5039.1	56.8598	0.9074	TRUE	ENCSAASTFLT	FALSE	MMS22L	#N/A
chr6:26597214-26597246	+	CCDS4616.1	56.0718	0.8557	TRUE	EAEESEKAATE	FALSE	ABT1	#N/A
chr6:62995818-62995850	-	CCDS4963.1	56.0715	0.8337	TRUE	EEEKYLPELMA	FALSE	KHDRBS2	#N/A
chr1:11796269-11796292+chr1:11807497-11807505	+	CCDS30586.1	55.9168	0.817	TRUE	ELPAVNLKGLH	FALSE	AGTRAP	#N/A
chr19:9203924-9203956	+	CCDS32896.1	55.9037	0.6056	TRUE	EPRNQTSASQF	FALSE	OR1M1	#N/A
chr1:151372067-151372099	+	CCDS996.1	55.8898	0.9134	TRUE	EAFLGSRSGLW	FALSE	PSMB4	#N/A
chr19:41497214-41497246	+	CCDS12570.1	55.8809	0.5168	TRUE	ELSVLLFLALL	FALSE	CYP2B6	#N/A
chr17:42978370-42978402	+	CCDS11490.1	55.6004	0.9088	TRUE	ERNDIINFKAL	FALSE	CCDC103	#N/A
chr11:7950174-7950206	-	CCDS31420.1	54.9978	0.7874	TRUE	ERQNQSCVVEF	FALSE	OR10A6	#N/A
chr19:11456260-11456292	-	CCDS32909.1	54.8981	0.8851	TRUE	EEGGNLGGLIK	FALSE	TMEM205	#N/A
chr7:144059766-144059798	+	CCDS34771.1	54.8624	0.6706	TRUE	EAEEAQRGASP	FALSE	ARHGEF5	#N/A
chr17:54912160-54912192	+	CCDS11590.1	54.7693	0.7384	TRUE	EAERRPAPGSP	FALSE	DGKE	#N/A
chr15:69113055-69113087	-	CCDS45292.1	54.3349	0.7124	TRUE	EMGRRIHLELR	FALSE	ANP32A	#N/A
chr7:129074317-129074349	+	CCDS34752.1	54.2455	0.8175	TRUE	EDPAAPGTGGP	FALSE	STRIP2	#N/A
chr7:129074317-129074349	+	CCDS47709.1	54.2455	0.8175	TRUE	EDPAAPGTGGP	FALSE	STRIP2	#N/A
chr6:84140638-84140670	-	CCDS34492.1	54.101	0.4306	TRUE	EPEAPRRRHTH	FALSE	ME1	#N/A
chr9:125512130-125512162	+	CCDS35130.2	54.0076	0.8147	TRUE	EIKNYSSSTSG	FALSE	#N/A	#N/A
chr12:51318825-51318857	+	CCDS8804.1	54	0.9292	TRUE	ELTIFILRLAI	FALSE	METTL7A	#N/A
chr20:30598261-30598287+chr20:30602707-30602712	+	CCDS13195.1	53.9231	0.83	TRUE	EYEVKKGKKGF	FALSE	CCM2L	#N/A
chr11:114167282-114167314	+	CCDS8368.1	53.8186	0.8296	TRUE	ESGFTSKDTYL	FALSE	NNMT	#N/A
chr5:54468793-54468825	-	CCDS3966.1	53.3627	0.8144	TRUE	EWKLERTAPRR	FALSE	CDC20B	#N/A
chr5:54468793-54468825	-	CCDS47207.1	53.3627	0.8144	TRUE	EWKLERTAPRR	FALSE	CDC20B	#N/A
chr5:54468793-54468825	-	CCDS54852.1	53.3627	0.8144	TRUE	EWKLERTAPRR	FALSE	CDC20B	#N/A
chr4:84457779-84457811	+	CCDS3606.1	52.9329	0.6752	TRUE	EGAELAGKILS	FALSE	GPAT3	#N/A
chr16:86588338-86588357+chr16:86588775-86588787	-	CCDS54047.1	52.0536	0.7323	TRUE	EPRAVGVSKQD	FALSE	MTHFSD	#N/A
chr16:86588338-86588357+chr16:86588775-86588787	-	CCDS54048.1	52.0536	0.7323	TRUE	EPRAVGVSKQD	FALSE	MTHFSD	#N/A
chr5:137056252-137056273+chr5:137071322-137071332	-	CCDS4192.1	51.4508	0.8805	TRUE	EGESVKLSSQT	FALSE	#N/A	#N/A
chr5:157079051-157079083	-	CCDS4339.1	51.4483	0.6834	TRUE	ERARPEPPPQP	FALSE	SOX30	#N/A
chr5:157079051-157079083	-	CCDS4340.1	51.4483	0.6834	TRUE	ERARPEPPPQP	FALSE	#N/A	#N/A
chr1:11119965-11119997	-	CCDS125.1	51.3939	0.5201	TRUE	EPGPDGPAASG	FALSE	SRM	#N/A
chr8:79578387-79578399+chr8:79588022-79588041	+	CCDS6223.1	51.3851	0.8263	TRUE	EGLEENGGVVQ	FALSE	ZC2HC1A	#N/A
chr10:135372857-135372864+chr10:135373595-135373619	-	CCDS7687.1	51.2307	0.9082	TRUE	EMVQKLQKVGS	FALSE	SYCE1	#N/A
chr19:41949078-41949110	+	CCDS46085.1	50.3512	0.7808	TRUE	ELWRQLNQAGL	FALSE	ERICH4	#N/A
chr1:36622022-36622054	+	CCDS30673.1	50.2753	0.5505	TRUE	ESGPRAELGAG	FALSE	MAP7D1	#N/A
chr20:5931016-5931048	-	CCDS13093.1	49.9973	0.9533	TRUE	EGSGEQPGPQP	FALSE	TRMT6	#N/A
chr12:133067160-133067192	+	CCDS45010.1	49.919	0.4724	TRUE	EAKVRPSRRSR	FALSE	FBRSL1	#N/A
chr1:248437081-248437113	-	CCDS31109.1	49.8858	0.4378	TRUE	EMRNTTPDFIL	FALSE	OR2T33	#N/A
chr10:73765604-73765636	+	CCDS7312.1	49.8754	0.9149	TRUE	EKGLTLPQDCR	FALSE	CHST3	#N/A
chr1:20445956-20445988	-	CCDS203.1	49.7046	0.7587	TRUE	ELALLCGLVVM	FALSE	PLA2G2D	#N/A
chr2:179345600-179345632	+	CCDS33336.1	49.6787	0.615	TRUE	EGVLYKWTNYL	FALSE	PLEKHA3	#N/A
chr1:47533166-47533198	+	CCDS545.1	49.4092	0.4908	TRUE	EPSWLQELMAH	FALSE	CYP4Z1	#N/A
chr1:184020893-184020925	+	CCDS1361.1	49.1745	0.814	TRUE	EERGDSEPTPG	FALSE	TSEN15	#N/A
chr1:184020893-184020925	+	CCDS44286.1	49.1745	0.814	TRUE	EERGDSEPTPG	FALSE	TSEN15	#N/A
chr2:239009064-239009096	+	CCDS2525.1	49.0959	0.5969	TRUE	EKQRALVAAKD	FALSE	ESPNL	#N/A
chr19:15559083-15559115	-	CCDS42516.1	48.3771	0.6255	TRUE	EGSLAGSLAAP	FALSE	WIZ	#N/A
chr5:132161797-132161829	-	CCDS4161.1	48.3353	0.8435	TRUE	EALGPGGDRAS	FALSE	SHROOM1	#N/A
chr5:132161797-132161829	-	CCDS54902.1	48.3353	0.8435	TRUE	EALGPGGDRAS	FALSE	SHROOM1	#N/A
chr11:65488194-65488226	-	CCDS8111.1	48.2641	0.7174	TRUE	ESGDEAAIERH	FALSE	RNASEH2C	#N/A
chr19:1206916-1206948	+	CCDS45896.1	48.1969	0.4745	TRUE	EVVDPQQLGMF	FALSE	STK11	#N/A
chr4:2263672-2263704	-	CCDS3361.1	48.0077	0.5307	TRUE	ELNSLLILLEA	FALSE	MXD4	#N/A
chr16:1128872-1128904	+	CCDS10429.1	47.2336	0.6172	TRUE	EPLFPASTPSW	FALSE	SSTR5	#N/A
chr6:132129179-132129211	+	CCDS5150.2	47.0752	0.5616	TRUE	ERDGCAGGGSR	FALSE	ENPP1	#N/A
chr14:70263837-70263869	-	CCDS9797.1	46.2713	0.9048	TRUE	EAHNASAPFNF	FALSE	SLC10A1	0.933
chr17:46048516-46048518+chr17:46048728-46048757	+	CCDS42356.1	46.1387	0.7353	TRUE	EDHQHVPIDIQ	FALSE	CDK5RAP3	#N/A
chr7:5800665-5800697	-	CCDS34594.1	46.0924	0.789	TRUE	EEGNNNEEVIH	FALSE	RNF216	#N/A
chr7:5800665-5800697	-	CCDS34595.1	46.0924	0.789	TRUE	EEGNNNEEVIH	FALSE	RNF216	#N/A
chr1:155209687-155209719	-	CCDS53373.1	45.937	0.5823	TRUE	ELSMGPIQANH	FALSE	GBA	#N/A
chr19:41816219-41816251	+	CCDS12578.1	45.928	0.902	TRUE	EAVATATAAKE	FALSE	CCDC97	#N/A
chr3:119217584-119217616	+	CCDS33831.1	44.7798	0.8945	TRUE	EVPPPAPRSFL	FALSE	TIMMDC1	#N/A
chr19:19304759-19304791	+	CCDS12395.1	44.7117	0.6205	TRUE	ELTQPAEDLIQ	FALSE	RFXANK	#N/A
chr19:19304759-19304791	+	CCDS12396.1	44.7117	0.6205	TRUE	ELTQPAEDLIQ	FALSE	RFXANK	#N/A
chr14:95080782-95080814	+	CCDS32150.1	44.578	0.8042	TRUE	ERMLPLLALGL	FALSE	SERPINA3	#N/A
chr19:54676777-54676809	-	CCDS12882.1	43.8251	0.62	TRUE	EENPTLESEAW	FALSE	TMC4	#N/A
chr19:54676777-54676809	-	CCDS46174.1	43.8251	0.62	TRUE	EENPTLESEAW	FALSE	TMC4	#N/A
chr17:53342849-53342881	+	CCDS11585.1	43.7718	0.7297	TRUE	EKMSRPLPLNP	FALSE	HLF	#N/A
chr1:109825181-109825197+chr1:109825302-109825317	-	CCDS30791.1	43.716	0.9233	TRUE	EDLEEDVRFIV	FALSE	PSRC1	#N/A
chr1:109825181-109825197+chr1:109825302-109825317	-	CCDS797.1	43.716	0.9233	TRUE	EDLEEDVRFIV	FALSE	PSRC1	#N/A
chr3:170078123-170078155	+	CCDS33890.1	43.6219	0.9398	TRUE	ENLQTNFSLVQ	FALSE	SKIL	#N/A
chr3:170078123-170078155	+	CCDS46953.1	43.6219	0.9398	TRUE	ENLQTNFSLVQ	FALSE	SKIL	#N/A
chr14:20295611-20295643	+	CCDS32022.1	43.5577	0.7951	TRUE	ESENRTVIREF	FALSE	OR4N2	#N/A
chr17:80231222-80231254	-	CCDS11805.1	43.553	0.5345	TRUE	ELRVGNRYRLG	FALSE	CSNK1D	#N/A
chr17:80231222-80231254	-	CCDS11806.1	43.553	0.5345	TRUE	ELRVGNRYRLG	FALSE	CSNK1D	#N/A
chr3:48229402-48229434	-	CCDS2760.1	43.1522	0.697	TRUE	ELGPEPPHRRR	FALSE	CDC25A	#N/A
chr3:48229402-48229434	-	CCDS2761.1	43.1522	0.697	TRUE	ELGPEPPHRRR	FALSE	CDC25A	#N/A
chr11:69456085-69456117	+	CCDS8191.1	43.0328	0.608	TRUE	EHQLLCCEVET	FALSE	CCND1	#N/A
chr8:30002082-30002114	-	CCDS47835.1	43.0105	0.7808	TRUE	EWLWLFFLHPI	FALSE	MBOAT4	#N/A
chr9:6792992-6793024	+	CCDS55286.1	42.9227	0.8668	TRUE	EVAEVESPLNP	FALSE	KDM4C	#N/A
chr9:6792992-6793024	+	CCDS55287.1	42.9227	0.8668	TRUE	EVAEVESPLNP	FALSE	KDM4C	#N/A
chr9:6792992-6793024	+	CCDS6471.1	42.9227	0.8668	TRUE	EVAEVESPLNP	FALSE	KDM4C	#N/A
chr1:158390621-158390653	-	CCDS30896.1	42.1869	0.7281	TRUE	ERVNETVVREV	FALSE	OR10K2	#N/A
chr1:43232986-43233018	+	CCDS473.1	41.8217	0.8838	TRUE	EDAAAPGRTEG	FALSE	C1orf50	#N/A
chr14:21052598-21052630	-	CCDS9553.1	41.7159	0.8532	TRUE	ETFPLLLLSLG	FALSE	RNASE11	#N/A
chr15:75320663-75320695	+	CCDS10275.1	41.6246	0.7145	TRUE	EPKASCPAAAP	FALSE	PPCDC	#N/A
chr13:37393498-37393530	+	CCDS9359.1	41.4809	0.8034	TRUE	EAQGVAEGAGP	FALSE	RFXAP	#N/A
chr14:62162526-62162557+chr14:62187100-62187100	+	CCDS9753.1	41.4226	0.7783	TRUE	EGAGGANDKKK	FALSE	HIF1A	#N/A
chr14:62162526-62162557+chr14:62187100-62187100	+	CCDS9754.1	41.4226	0.7783	TRUE	EGAGGANDKKK	FALSE	HIF1A	#N/A
chr10:60936617-60936649	+	CCDS7254.1	41.065	0.5554	TRUE	EVPRLDHALNS	FALSE	PHYHIPL	#N/A
chr15:63796942-63796974	+	CCDS32265.1	40.997	0.6745	TRUE	ECPHLSSSVCI	FALSE	USP3	0.8445
chr18:12254386-12254418	+	CCDS11856.1	40.9693	0.499	TRUE	EAARDYAGALI	FALSE	CIDEA	#N/A
chr6:33159982-33160014	-	CCDS43452.1	40.5469	0.7674	TRUE	ERCSRCHRLLL	FALSE	COL11A2	#N/A
chr6:33159982-33160014	-	CCDS54992.1	40.5469	0.7674	TRUE	ERCSRCHRLLL	FALSE	COL11A2	#N/A
chr1:180882383-180882415	+	CCDS41442.1	40.1052	0.5318	TRUE	EGTEAAAAKPA	FALSE	KIAA1614	#N/A
chr17:16120544-16120576	+	CCDS11176.1	40.0986	0.7942	TRUE	EAMWLLCVALA	FALSE	PIGL	#N/A
chr10:121485778-121485810	+	CCDS7616.1	39.9031	0.416	TRUE	ELFQAKDHYIL	FALSE	INPP5F	#N/A
chr6:24403278-24403310	+	CCDS4552.1	39.5298	0.8102	TRUE	ECLRSLPCLLP	FALSE	MRS2	#N/A
chr6:29343029-29343061	-	CCDS4658.1	39.2413	0.7312	TRUE	ENVTTMNEFLL	FALSE	OR12D3	#N/A
chr20:57766078-57766110	+	CCDS42894.1	38.9434	0.8004	TRUE	EVPEPTCPAPP	FALSE	ZNF831	#N/A
chr15:101817587-101817619	-	CCDS53979.1	38.7614	0.8456	TRUE	ERQEESLSARP	FALSE	VIMP	#N/A
chr1:22964113-22964145	+	CCDS226.1	38.3267	0.8135	TRUE	EGPRGWLVLCV	FALSE	C1QA	#N/A
chr12:118454636-118454668	+	CCDS9185.1	38.2842	0.7875	TRUE	ETSALKQQEQP	FALSE	RFC5	#N/A
chr12:124017994-124018026	-	CCDS45006.1	38.2627	0.5987	TRUE	EEERGSALAAE	FALSE	RILPL1	#N/A
chrX:105449429-105449461	+	CCDS55469.1	38.2173	0.853	TRUE	ESEYVLCNWKD	FALSE	MUM1L1	#N/A
chr21:43187166-43187198	-	CCDS13675.1	37.796	0.4604	TRUE	EGDGGTPWALA	FALSE	RIPK4	#N/A
chr6:166075466-166075498	-	CCDS47513.1	37.7472	0.4016	TRUE	EDGPSNNASCF	FALSE	PDE10A	#N/A
chr18:43684381-43684407+chr18:43685160-43685165	+	CCDS11928.1	37.2312	0.7683	TRUE	EPQEERETQVA	FALSE	HAUS1	#N/A
chr17:61514873-61514905	-	CCDS11636.1	37.1056	0.6436	TRUE	EGGAAAATPTA	FALSE	CYB561	#N/A
chr6:166755934-166755966	-	CCDS5292.1	36.8833	0.8014	TRUE	EKLRRVLSGQD	FALSE	SFT2D1	#N/A
chr19:18343966-18343998	-	CCDS12373.1	36.0392	0.5509	TRUE	ENLGVGEGAEA	FALSE	PDE4C	#N/A
chr22:24199680-24199712	+	CCDS13818.1	35.4828	0.6152	TRUE	EDELEPSLRPR	FALSE	SLC2A11	#N/A
chr10:104155720-104155737+chr10:104156010-104156024	+	CCDS41564.1	35.4315	0.6963	TRUE	ESCYNPGLDGI	FALSE	NFKB2	0.7667
chr10:104155720-104155737+chr10:104156010-104156024	+	CCDS41565.1	35.4315	0.6963	TRUE	ESCYNPGLDGI	FALSE	NFKB2	0.7667
chr3:120068055-120068087	-	CCDS46892.1	34.7651	0.7853	TRUE	EEAGAAVVTAG	FALSE	LRRC58	#N/A
chr1:36397031-36397046+chr1:36411293-36411309	+	CCDS399.1	34.1645	0.8547	TRUE	EIGSAGPAGAQ	FALSE	AGO3	#N/A
chr1:27709694-27709726	-	CCDS302.1	34.0165	0.8018	TRUE	EAPGPRALRTA	FALSE	CD164L2	#N/A
chr6:36807118-36807150	-	CCDS4825.1	33.8518	0.7135	TRUE	EQPEDMASLSE	FALSE	CPNE5	#N/A
chr10:91465055-91465087	+	CCDS7407.1	33.4928	0.8695	TRUE	ESNFNQEGVPR	FALSE	KIF20B	#N/A
chr22:29075676-29075708	-	CCDS46678.1	33.4242	0.4335	TRUE	EQSPPPAPEPT	FALSE	TTC28	#N/A
chr12:176052-176084	+	CCDS53728.1	33.351	0.5517	TRUE	ESLLENPVRAV	FALSE	IQSEC3	#N/A
chr11:66103838-66103870	-	CCDS31614.1	33.0592	0.6395	TRUE	ESPGESGAGSP	FALSE	RIN1	#N/A
chr11:51515285-51515317	+	CCDS31498.1	32.6697	0.4321	TRUE	ENRNNMTEFVL	FALSE	#N/A	#N/A
chr7:76796989-76797021	+	CCDS34671.1	32.1644	0.7249	TRUE	EDSSTDTEKEE	FALSE	CCDC146	#N/A
chr12:18889254-18889278+chr12:18890295-18890302	-	CCDS8680.1	32.0676	0.8373	TRUE	EMRWFLSKIQD	FALSE	PLCZ1	#N/A
chr1:172390029-172390046+chr1:172414213-172414227	+	CCDS1301.1	31.7682	0.7677	TRUE	EKRELKASVPK	FALSE	C1orf105	#N/A
chrX:154020537-154020560+chrX:154028020-154028028	-	CCDS55544.1	31.664	0.6866	TRUE	ESWAVSHPLNT	FALSE	MPP1	#N/A
chr18:43310289-43310321	+	CCDS11925.1	31.6383	0.8341	TRUE	EDSPTMVRVDS	FALSE	SLC14A1	#N/A
chr4:120549791-120549823	-	CCDS3713.1	31.4835	0.8904	TRUE	ERAGPSFGQQR	FALSE	PDE5A	0.9
chr2:11295676-11295708	+	CCDS1679.1	31.3245	0.7496	TRUE	EAALLGLCNWS	FALSE	PQLC3	#N/A
chr19:3480426-3480458	-	CCDS45915.1	30.9624	0.4666	TRUE	ETLGALLVLEF	FALSE	SMIM24	#N/A
chr10:63212804-63212836	-	CCDS41530.1	30.8826	0.8874	TRUE	EGLVFLNALAT	FALSE	TMEM26	#N/A
chr19:13906466-13906498	+	CCDS32924.1	30.6699	0.5984	TRUE	EPPAAKRSRGC	FALSE	ZSWIM4	#N/A
chr1:231377128-231377160	+	CCDS1592.1	30.5056	0.7812	TRUE	ESSSSSNSYFS	FALSE	GNPAT	#N/A
chr9:35665131-35665163	-	CCDS6584.2	30.4654	1	TRUE	ELSCPGSRCPV	FALSE	ARHGEF39	#N/A
chr9:131940296-131940328	-	CCDS43888.1	30.2402	0.6117	TRUE	ECALDAQSLIS	FALSE	IER5L	#N/A
chr22:42016808-42016840	-	CCDS33652.1	29.8077	0.7585	TRUE	EPPNLYPVKLY	FALSE	DESI1	#N/A
chrX:69672475-69672507	+	CCDS43967.1	29.703	0.6882	TRUE	ERARKFSGSGL	FALSE	DLG3	#N/A
chr16:71660136-71660168	+	CCDS10904.1	29.3969	0.674	TRUE	EDPSGAREPRA	FALSE	MARVELD3	#N/A
chr16:71660136-71660168	+	CCDS32478.1	29.3969	0.674	TRUE	EDPSGAREPRA	FALSE	MARVELD3	#N/A
chr22:24087292-24087324	-	CCDS13812.1	28.9909	0.6888	TRUE	EVPPATKFGET	FALSE	ZNF70	#N/A
chr12:76881296-76881328	-	CCDS31862.1	28.7894	0.898	TRUE	EGGLADGEPDR	FALSE	OSBPL8	#N/A
chr3:88199206-88199238	+	CCDS2921.2	28.7254	0.8181	TRUE	EMSGLSFSEME	FALSE	C3orf38	#N/A
chr1:32671286-32671318	+	CCDS355.1	28.1106	0.8491	TRUE	EPELLVRKVSA	FALSE	IQCC	#N/A
chr1:32671286-32671318	+	CCDS53293.1	28.1106	0.8491	TRUE	EPELLVRKVSA	FALSE	IQCC	#N/A
chr11:64054000-64054032	+	CCDS53656.1	28.0002	0.5835	TRUE	ESNLSGLVPAA	FALSE	GPR137	#N/A
chr11:64054000-64054032	+	CCDS53657.1	28.0002	0.5835	TRUE	ESNLSGLVPAA	FALSE	GPR137	#N/A
chr11:64054000-64054032	+	CCDS53658.1	28.0002	0.5835	TRUE	ESNLSGLVPAA	FALSE	GPR137	#N/A
chr11:64054000-64054032	+	CCDS8066.1	28.0002	0.5835	TRUE	ESNLSGLVPAA	FALSE	#N/A	#N/A
chr7:143885441-143885473	-	CCDS34770.1	27.8959	0.4532	TRUE	EAEEAQHGASP	FALSE	ARHGEF35	#N/A
chr3:45067858-45067890	+	CCDS2726.1	27.6536	0.7804	TRUE	ELWGAYLLLCL	FALSE	CLEC3B	#N/A
chr6:2765860-2765892	+	CCDS4475.1	27.3846	0.6397	TRUE	EVSGPEDDPFL	FALSE	WRNIP1	#N/A
chr6:2765860-2765892	+	CCDS4476.1	27.3846	0.6397	TRUE	EVSGPEDDPFL	FALSE	WRNIP1	#N/A
chr7:143792204-143792236	+	CCDS43670.1	26.7759	0.7486	TRUE	ESNQTWITEVI	FALSE	OR2A12	#N/A
chrX:146993701-146993733	+	CCDS14682.1	26.6463	0.6565	TRUE	EELVVEVRGSN	FALSE	FMR1	#N/A
chrX:146993701-146993733	+	CCDS55518.1	26.6463	0.6565	TRUE	EELVVEVRGSN	FALSE	FMR1	#N/A
chrX:146993701-146993733	+	CCDS55519.1	26.6463	0.6565	TRUE	EELVVEVRGSN	FALSE	FMR1	#N/A
chr8:8860577-8860609	+	CCDS5972.1	26.4694	0.6292	TRUE	EDPQSKEPAGE	FALSE	ERI1	#N/A
chr3:156395490-156395522	+	CCDS3177.1	26.2547	0.8314	TRUE	EMETTEPEPDC	FALSE	TIPARP	#N/A
chr11:55405837-55405869	+	CCDS31504.1	26.2493	0.764	TRUE	EKSNNSTLFIL	FALSE	OR4P4	#N/A
chr11:6281162-6281194	+	CCDS7761.1	26.1373	0.5519	TRUE	ELLKLNRSVQG	FALSE	CCKBR	#N/A
chr5:45696160-45696192	-	CCDS3952.1	25.4171	0.4562	TRUE	EGGGKPNSSSN	FALSE	HCN1	#N/A
chrX:106456109-106456141	+	CCDS14528.1	25.3973	0.7573	TRUE	ESENMDSENMK	FALSE	PIH1D3	#N/A
chr7:143826209-143826241	+	CCDS43672.1	25.0307	0.7462	TRUE	EGNKTWITDIT	FALSE	OR2A14	#N/A
chrX:71792576-71792608	-	CCDS14420.1	24.9058	0.8362	TRUE	EEPEEPADSGQ	FALSE	HDAC8	#N/A
chrX:71792576-71792608	-	CCDS55448.1	24.9058	0.8362	TRUE	EEPEEPADSGQ	FALSE	HDAC8	#N/A
chrX:71792576-71792608	-	CCDS55449.1	24.9058	0.8362	TRUE	EEPEEPADSGQ	FALSE	HDAC8	#N/A
chrX:71792576-71792608	-	CCDS55450.1	24.9058	0.8362	TRUE	EEPEEPADSGQ	FALSE	HDAC8	#N/A
chrX:71792576-71792608	-	CCDS55451.1	24.9058	0.8362	TRUE	EEPEEPADSGQ	FALSE	HDAC8	#N/A
chrX:71792576-71792608	-	CCDS55452.1	24.9058	0.8362	TRUE	EEPEEPADSGQ	FALSE	HDAC8	#N/A
chr7:138145297-138145329	+	CCDS47720.1	24.7411	0.4301	TRUE	EVAVEKAVAAA	FALSE	TRIM24	#N/A
chr7:138145297-138145329	+	CCDS5847.1	24.7411	0.4301	TRUE	EVAVEKAVAAA	FALSE	TRIM24	#N/A
chr19:30017494-30017526	+	CCDS46034.1	24.5204	0.6237	TRUE	EQRNRLGALGY	FALSE	VSTM2B	#N/A
chr5:170736373-170736405	+	CCDS34288.1	24.392	0.7518	TRUE	EAPASAQTPHP	FALSE	TLX3	#N/A
chr18:77439951-77439983	+	CCDS12017.1	24.3129	0.4798	TRUE	EVPAAGRVPAE	FALSE	CTDP1	#N/A
chr18:77439951-77439983	+	CCDS12018.1	24.3129	0.4798	TRUE	EVPAAGRVPAE	FALSE	CTDP1	#N/A
chr9:124062384-124062404+chr9:124064241-124064252	+	CCDS48011.1	24.0372	0.8535	TRUE	EKLFCCFPNSM	FALSE	GSN	#N/A
chr7:139168353-139168385	-	CCDS5854.1	23.9687	0.4508	TRUE	EESWEAAPGGQ	FALSE	KLRG2	#N/A
chr1:202777398-202777430	-	CCDS30974.1	23.9608	0.4028	TRUE	EAATTLHPGPR	FALSE	KDM5B	#N/A
chr17:37988376-37988404+chr17:38020373-38020376	-	CCDS11346.1	23.8793	0.8244	TRUE	EDIQTNAELKS	FALSE	IKZF3	#N/A
chr17:37988376-37988404+chr17:38020373-38020376	-	CCDS11347.1	23.8793	0.8244	TRUE	EDIQTNAELKS	FALSE	IKZF3	#N/A
chr17:37988376-37988404+chr17:38020373-38020376	-	CCDS11348.1	23.8793	0.8244	TRUE	EDIQTNAELKS	FALSE	IKZF3	#N/A
chr17:37988376-37988404+chr17:38020373-38020376	-	CCDS11349.1	23.8793	0.8244	TRUE	EDIQTNAELKS	FALSE	IKZF3	#N/A
chr17:37988376-37988404+chr17:38020373-38020376	-	CCDS11350.1	23.8793	0.8244	TRUE	EDIQTNAELKS	FALSE	IKZF3	#N/A
chr17:37988376-37988404+chr17:38020373-38020376	-	CCDS11351.1	23.8793	0.8244	TRUE	EDIQTNAELKS	FALSE	IKZF3	#N/A
chr17:77071030-77071062	+	CCDS42394.1	23.7233	0.4427	TRUE	EAAAVTVTRSA	FALSE	ENGASE	#N/A
chr11:110582919-110582951	-	CCDS31673.1	23.5195	0.4885	TRUE	EAMSPQQETLG	FALSE	ARHGAP20	#N/A
chr19:45312385-45312417	+	CCDS12644.1	23.3296	0.6642	TRUE	EPPDAPAQARG	FALSE	BCAM	#N/A
chr19:45312385-45312417	+	CCDS42575.1	23.3296	0.6642	TRUE	EPPDAPAQARG	FALSE	BCAM	#N/A
chr2:143642940-143642972	+	CCDS2183.1	23.2494	0.8751	TRUE	EPSSLELPADT	FALSE	KYNU	#N/A
chr2:143642940-143642972	+	CCDS33299.1	23.2494	0.8751	TRUE	EPSSLELPADT	FALSE	KYNU	#N/A
chr10:24498126-24498158	+	CCDS31165.1	22.9967	0.8201	TRUE	EENESQKCEPC	FALSE	KIAA1217	#N/A
chr5:59189414-59189446	-	CCDS47213.1	22.7369	0.6055	TRUE	EAEGSSAPARA	FALSE	PDE4D	#N/A
chr19:3585599-3585631	+	CCDS32871.1	22.709	0.4317	TRUE	EGAAAREARGT	FALSE	GIPC3	#N/A
chr13:20207892-20207924	+	CCDS9287.1	22.3063	0.8516	TRUE	EQVAEGARVTA	FALSE	MPHOSPH8	#N/A
chr3:143567129-143567161	-	CCDS33872.1	22.2032	0.8881	TRUE	ERQSRVMSEKD	FALSE	SLC9A9	#N/A
chr5:94620244-94620276	-	CCDS34203.1	22.1902	0.5835	TRUE	EPRAAAAGEPE	FALSE	MCTP1	#N/A
chr4:101439036-101439068	-	CCDS3655.1	21.9739	0.8711	TRUE	ELLQVTILFLL	FALSE	EMCN	#N/A
chr4:101439036-101439068	-	CCDS54782.1	21.9739	0.8711	TRUE	ELLQVTILFLL	FALSE	EMCN	#N/A
chr11:118213287-118213319	-	CCDS41724.1	21.9009	0.8873	TRUE	EHSTFLSGLVL	FALSE	CD3D	#N/A
chr11:118213287-118213319	-	CCDS8394.1	21.9009	0.8873	TRUE	EHSTFLSGLVL	FALSE	CD3D	#N/A
chr1:50569667-50569672+chr1:50610629-50610655	+	CCDS44138.1	21.5902	0.9907	TRUE	EQIISTMEPQV	FALSE	ELAVL4	#N/A
chr2:74741937-74741969	+	CCDS1947.1	20.9635	0.7332	TRUE	EPGMLGPHNLP	FALSE	TLX2	#N/A
chr1:16011057-16011089	+	CCDS44063.1	20.7954	0.4223	TRUE	EPGEVKDRILE	FALSE	PLEKHM2	#N/A
chr1:2126153-2126185	-	CCDS38.2	20.3267	0.4707	TRUE	EAARRPRLGLS	FALSE	FAAP20	#N/A
chr9:112969824-112969856	-	CCDS35102.2	20.2458	0.6366	TRUE	EGLPCPCPALP	FALSE	C9orf152	#N/A
chr1:10490578-10490610	+	CCDS114.1	19.7087	0.7783	TRUE	EEEAETEEQQR	FALSE	APITD1-CORT	#N/A
chr1:10490578-10490610	+	CCDS115.1	19.7087	0.7783	TRUE	EEEAETEEQQR	FALSE	MHF1	#N/A
chr1:10490578-10490610	+	CCDS53266.1	19.7087	0.7783	TRUE	EEEAETEEQQR	FALSE	APITD1-CORT	#N/A
chr12:104359819-104359838+chr12:104370696-104370708	+	CCDS9095.1	18.7657	0.7523	TRUE	EAENAGSYSLQ	FALSE	TDG	#N/A
chr1:16482392-16482424	-	CCDS169.1	17.9624	0.708	TRUE	ELQAARACFAL	FALSE	EPHA2	#N/A
chr3:158991613-158991645	+	CCDS3186.1	17.9118	0.8783	TRUE	ERSGQRVTTWD	FALSE	SCHIP1	#N/A
chrX:49019231-49019263	+	CCDS48106.1	17.883	0.4707	TRUE	EPRTGGAANPK	FALSE	MAGIX	#N/A
chrX:49019231-49019263	+	CCDS48107.1	17.883	0.4707	TRUE	EPRTGGAANPK	FALSE	MAGIX	#N/A
chr16:77468557-77468589	-	CCDS10926.1	17.8581	0.5756	TRUE	ECALLLACAFP	FALSE	ADAMTS18	#N/A
chr9:131465198-131465218+chr9:131467582-131467593	+	CCDS6908.1	17.825	0.7128	TRUE	EEGAPRQPGPS	FALSE	PKN3	#N/A
chr1:248684951-248684983	+	CCDS31119.1	17.1805	0.5866	TRUE	EETNNSSEKGF	FALSE	OR2G6	#N/A
chr1:110950453-110950485	-	CCDS824.1	17.077	0.4872	TRUE	EPGAGHLDGHR	FALSE	LAMTOR5	#N/A
chr11:111943863-111943895	-	CCDS44730.1	16.7185	0.8976	TRUE	ETSSKGLLTQV	FALSE	PIH1D2	#N/A
chr11:111943863-111943895	-	CCDS8355.1	16.7185	0.8976	TRUE	ETSSKGLLTQV	FALSE	PIH1D2	#N/A
chr19:38794905-38794923+chr19:38795015-38795028	+	CCDS12511.1	16.4629	0.7275	TRUE	EFDLGAALEPT	FALSE	C19orf33	#N/A
chr5:122881361-122881393	+	CCDS34218.1	16.302	0.9477	TRUE	ENKKKDKDKSD	FALSE	CSNK1G3	#N/A
chr5:122881361-122881393	+	CCDS4135.1	16.302	0.9477	TRUE	ENKKKDKDKSD	FALSE	CSNK1G3	#N/A
chr5:122881361-122881393	+	CCDS43355.1	16.302	0.9477	TRUE	ENKKKDKDKSD	FALSE	CSNK1G3	#N/A
chr10:102792234-102792239+chr10:102794449-102794475	+	CCDS7508.2	16.1909	0.8542	TRUE	ESKMGELPLDI	FALSE	SFXN3	#N/A
chr1:166810197-166810229	+	CCDS1254.1	15.851	1	TRUE	ESTAYPLNLSL	FALSE	POGK	#N/A
chr7:106508010-106508042	+	CCDS5739.1	15.6789	0.9461	TRUE	ELENYKQPVVL	FALSE	PIK3CG	#N/A
chr1:248084323-248084355	+	CCDS31100.1	15.5535	0.5884	TRUE	ENGSYTSYFIL	FALSE	OR2T8	#N/A
chr11:64612006-64612038	-	CCDS31601.1	15.2435	0.661	TRUE	ERRLRALEQLA	FALSE	CDC42BPG	#N/A
chr4:74124350-74124382	-	CCDS34003.1	14.9206	0.5782	TRUE	EKATVPVAAAT	FALSE	ANKRD17	#N/A
chr4:74124350-74124382	-	CCDS34004.1	14.9206	0.5782	TRUE	EKATVPVAAAT	FALSE	ANKRD17	#N/A
chr2:136594704-136594736	-	CCDS2178.1	14.779	0.8903	TRUE	ELSWHVVFIAL	FALSE	LCT	#N/A
chr11:64107742-64107774	+	CCDS8072.2	14.5649	0.6658	TRUE	EGGKGPRLRDF	FALSE	#N/A	#N/A
chr17:76164701-76164733	+	CCDS11753.1	14.3407	0.4814	TRUE	ESGAYGAAKAG	FALSE	SYNGR2	#N/A
chr10:124713659-124713691	-	CCDS7632.1	13.7605	0.6453	TRUE	ETRTEDGGLTR	FALSE	C10orf88	#N/A
chr10:118427788-118427820	-	CCDS7596.1	13.7292	0.873	TRUE	EPSKTFMRNLP	FALSE	C10orf82	#N/A
chr19:7763727-7763740+chr19:7764625-7764643	-	CCDS12184.1	13.4773	0.7275	TRUE	EEGQYSEIEEL	FALSE	FCER2	#N/A
chr5:157170762-157170794	+	CCDS4342.1	13.1762	0.5144	TRUE	EERERGARSAG	FALSE	LSM11	#N/A
chr7:103629768-103629800	-	CCDS34722.1	12.2805	0.6928	TRUE	ERSGWARQTFL	FALSE	RELN	#N/A
chr7:103629768-103629800	-	CCDS47680.1	12.2805	0.6928	TRUE	ERSGWARQTFL	FALSE	RELN	#N/A
chr4:165891119-165891151	-	CCDS34093.1	12.1127	0.5424	TRUE	EFVTALADLRA	FALSE	TRIM61	#N/A
chr17:56060752-56060754+chr17:56065440-56065469	-	CCDS32687.1	11.7986	0.4079	TRUE	EANWTAFLFQA	FALSE	VEZF1	#N/A
chr14:20502882-20502914	-	CCDS32028.1	11.0051	0.529	TRUE	ERANHSVVSEF	FALSE	OR4K13	#N/A
chr11:119056207-119056219+chr11:119056634-119056653	+	CCDS53719.1	10.7424	0.7045	TRUE	EKAADLQDTAS	FALSE	PDZD3	#N/A
chr11:119056207-119056219+chr11:119056634-119056653	+	CCDS8417.1	10.7424	0.7045	TRUE	EKAADLQDTAS	FALSE	PDZD3	#N/A
chr5:72469074-72469106	+	CCDS4018.1	10.4361	0.921	TRUE	EQGSGRLEDFP	FALSE	TMEM174	#N/A
chr1:248262681-248262713	+	CCDS1637.1	10.3189	0.6656	TRUE	EKWNHTSNDFI	FALSE	OR2L13	#N/A
chr9:95432235-95432267	-	CCDS6699.1	10.0421	0.8576	TRUE	EEGKMDENEWG	FALSE	IPPK	#N/A
chr3:33155573-33155605	+	CCDS2657.1	9.8777	0.641	TRUE	EPGRRGAAALL	FALSE	CRTAP	#N/A
chr22:35777170-35777189+chr22:35779099-35779111	+	CCDS13914.1	9.0085	0.8109	TRUE	ERPQPDSMPQD	FALSE	HMOX1	#N/A
chr4:2965801-2965833	+	CCDS33946.1	8.7929	0.5381	TRUE	ELENIVANSLL	FALSE	GRK4	#N/A
chr4:2965801-2965833	+	CCDS33947.1	8.7929	0.5381	TRUE	ELENIVANSLL	FALSE	GRK4	#N/A
chr4:2965801-2965833	+	CCDS47002.1	8.7929	0.5381	TRUE	ELENIVANSLL	FALSE	GRK4	#N/A
chr6:133119560-133119592	-	CCDS5163.1	8.6491	0.7611	TRUE	EALGDLEGPRA	FALSE	SLC18B1	#N/A
chr15:67813590-67813622	+	CCDS45289.1	8.5459	0.5796	TRUE	EALRRAHEVAL	FALSE	C15orf61	#N/A
chr15:44069064-44069096	-	CCDS10102.1	8.1512	0.8048	TRUE	EELQEPLRGQL	FALSE	ELL3	#N/A
chr19:33464106-33464138	+	CCDS12426.1	8.1164	0.933	TRUE	EKNPPDDTGPV	FALSE	FAAP24	#N/A
chr4:165961228-165961260	+	CCDS3808.1	7.8972	0.4534	TRUE	EFVTALVNLQE	FALSE	TRIM60	#N/A
chr7:143806679-143806711	+	CCDS43671.1	7.8149	0.6309	TRUE	EGNQTWITDIT	FALSE	OR2A2	#N/A
chr3:38080720-38080752	+	CCDS2672.2	7.5848	0.8519	TRUE	ETRSSKTRRSL	FALSE	DLEC1	#N/A
chr17:56247020-56247052	+	CCDS32688.1	7.5827	0.9048	TRUE	ETGNLTWVSDF	FALSE	OR4D2	#N/A
chr14:71108850-71108882	+	CCDS45132.1	7.5622	0.468	TRUE	ERKGSAAGAKG	FALSE	TTC9	#N/A
chr7:143105863-143105895	-	CCDS5884.1	7.3158	0.5949	TRUE	ERRWPLGLGLV	FALSE	EPHA1	#N/A
chr1:162829401-162829433	-	CCDS44269.1	7.1622	0.74	TRUE	ERHMVRGQLYK	FALSE	CCDC190	0.9333
chr5:139739825-139739857	+	CCDS47278.1	6.5324	0.8435	TRUE	EMKLPGQEGFE	FALSE	SLC4A9	#N/A
chr9:107380450-107380482	-	CCDS35093.1	6.5214	0.8194	TRUE	EWENQTILVEF	FALSE	OR13C9	#N/A
chr2:54197886-54197918	-	CCDS33197.2	6.3898	0.6213	TRUE	EPAERAGVGEP	FALSE	PSME4	#N/A
chr6:78173085-78173117	-	CCDS4986.1	6.199	0.7912	TRUE	EEPGAQCAPPP	FALSE	HTR1B	#N/A
chr2:201371704-201371736	-	CCDS2330.1	6.1535	0.9289	TRUE	EGHKAEEEVLD	FALSE	KCTD18	#N/A
chr17:77752038-77752070	+	CCDS11764.1	6.0982	0.4503	TRUE	EELSSVGEQVF	FALSE	CBX2	#N/A
chr17:77752038-77752070	+	CCDS32757.1	6.0982	0.4503	TRUE	EELSSVGEQVF	FALSE	CBX2	#N/A
chr4:185559572-185559604	-	CCDS3836.1	5.4932	0.9694	TRUE	ENTENSVDSKS	FALSE	#N/A	#N/A
chr19:42392157-42392177+chr19:42392263-42392274	+	CCDS12591.1	5.4807	0.5102	TRUE	EDFARGAASPG	FALSE	ARHGEF1	#N/A
chr19:42392157-42392177+chr19:42392263-42392274	+	CCDS12592.1	5.4807	0.5102	TRUE	EDFARGAASPG	FALSE	#N/A	#N/A
chr8:136470113-136470145	+	CCDS6374.1	5.0982	0.5118	TRUE	EEKYLPELMAE	FALSE	KHDRBS3	#N/A
chr9:125330721-125330753	-	CCDS35124.1	4.8366	0.8188	TRUE	ERINHTSSVSE	FALSE	OR1L8	#N/A
chr22:46693301-46693333	+	CCDS14074.2	4.7341	0.4734	TRUE	EGGGGRDEPSA	FALSE	GTSE1	#N/A
chr12:132379550-132379582	+	CCDS9274.1	3.4389	0.6414	TRUE	EPGRGGTETVG	FALSE	ULK1	#N/A
chr1:79093604-79093636	+	CCDS687.2	3.3694	0.6477	TRUE	EVTTRLTWNDE	FALSE	IFI44L	#N/A
chr4:68566802-68566834	-	CCDS3516.1	3.1862	0.6907	TRUE	EGSEPVAAHQG	FALSE	UBA6	#N/A
chr19:42351500-42351532	+	CCDS33034.1	2.9796	0.8011	TRUE	EPSDMPAGYHC	FALSE	DMRTC2	#N/A
chr4:25235789-25235821	+	CCDS3433.1	2.6698	0.6507	TRUE	EDPSEPDRLAS	FALSE	PI4K2B	#N/A
chr2:135476470-135476502	-	CCDS2172.1	0.6785	0.6147	TRUE	EPAAGIQRRSS	FALSE	TMEM163	#N/A
chr14:59931909-59931941	-	CCDS9738.1	0.187	0.5596	TRUE	EEPQPPRPPAS	FALSE	GPR135	#N/A
chr6:29323937-29323969	-	CCDS4657.1	0.1539	0.8372	TRUE	ERKNQTAITEF	FALSE	OR5V1	#N/A
chr7:16460912-16460944	-	CCDS47550.1	32.0579	0.7028	above threshold	EAGPPGSARPA	TRUE	ISPD	#N/A
chr17:7533494-7533526	+	CCDS11117.1	-141.778	0.7027	above threshold	ESRGPLATSRL	FALSE	SHBG	#N/A
chr17:7533494-7533526	+	CCDS54082.1	-141.778	0.7027	above threshold	ESRGPLATSRL	FALSE	SHBG	#N/A
chr17:7533494-7533526	+	CCDS54083.1	-141.778	0.7027	above threshold	ESRGPLATSRL	FALSE	SHBG	#N/A
chr6:143771760-143771792	-	CCDS43511.1	-5.0167	0.7025	above threshold	EAKAAPKPAAS	FALSE	#N/A	#N/A
chr5:43122159-43122191	+	CCDS43313.1	46.162	0.7015	above threshold	EAEETMECLQE	TRUE	ZNF131	#N/A
chr19:13029131-13029151+chr19:13030057-13030068	-	CCDS42509.1	77.7444	0.7012	above threshold	ERQGVDVPHVK	TRUE	SYCE2	#N/A
chr18:34408695-34408727	-	CCDS32817.1	-108.346	0.7012	above threshold	EEEASSPGLGC	FALSE	TPGS2	#N/A
chr4:164087844-164087876	-	CCDS3803.1	141.084	0.7009	above threshold	EVVEAAAAQLE	TRUE	NAF1	#N/A
chr4:164087844-164087876	-	CCDS47159.1	141.084	0.7009	above threshold	EVVEAAAAQLE	TRUE	NAF1	#N/A
chr14:22038840-22038872	-	CCDS32046.1	60.254	0.6987	above threshold	ERINSTLLTAF	FALSE	OR10G3	#N/A
chr10:15138788-15138820	-	CCDS7107.1	-145.307	0.6975	above threshold	ESLQTPQHREN	FALSE	C10orf111	#N/A
chr16:771278-771310	+	CCDS10423.1	66.5129	0.6973	above threshold	EQDDPVEALTE	FALSE	FAM173A	#N/A
chr3:48229402-48229434	-	CCDS2760.1	43.1522	0.697	above threshold	ELGPEPPHRRR	FALSE	CDC25A	#N/A
chr3:48229402-48229434	-	CCDS2761.1	43.1522	0.697	above threshold	ELGPEPPHRRR	FALSE	CDC25A	#N/A
chrX:128674420-128674452	+	CCDS35393.1	27.3672	0.696	above threshold	EPPLPVGAQPL	TRUE	OCRL	#N/A
chrX:128674420-128674452	+	CCDS35394.1	27.3672	0.696	above threshold	EPPLPVGAQPL	TRUE	OCRL	#N/A
chr20:49127068-49127100	+	CCDS13430.1	61.3739	0.696	above threshold	EMEKEFEQIDK	TRUE	PTPN1	#N/A
chr1:68962647-68962679	-	CCDS44159.1	88.7456	0.696	above threshold	ESQGVPPGPYR	FALSE	DEPDC1	#N/A
chr1:68962647-68962679	-	CCDS644.1	88.7456	0.696	above threshold	ESQGVPPGPYR	FALSE	DEPDC1	#N/A
chr19:10625652-10625684	-	CCDS12240.1	143.29	0.6956	above threshold	ESGLLRPAPVS	TRUE	S1PR5	#N/A
chr6:80715564-80715596	+	CCDS4993.1	40.5553	0.695	above threshold	ESEDLSGRELT	TRUE	TTK	#N/A
chr6:80715564-80715596	+	CCDS55040.1	40.5553	0.695	above threshold	ESEDLSGRELT	TRUE	TTK	#N/A
chr1:108507456-108507488	-	CCDS785.1	51.661	0.6931	above threshold	EPWKQCAQWLI	TRUE	#N/A	#N/A
chr7:103629768-103629800	-	CCDS34722.1	12.2805	0.6928	above threshold	ERSGWARQTFL	FALSE	RELN	#N/A
chr7:103629768-103629800	-	CCDS47680.1	12.2805	0.6928	above threshold	ERSGWARQTFL	FALSE	RELN	#N/A
chr1:10032135-10032167	+	CCDS108.1	87.4509	0.6926	above threshold	ENSEKTEVVLL	FALSE	NMNAT1	#N/A
chr10:124768549-124768581	+	CCDS7634.1	115.142	0.6918	above threshold	EGLAVRLLRGS	FALSE	ACADSB	#N/A
chr9:85677747-85677779	-	CCDS6662.1	57.8534	0.6918	above threshold	EADGDGEELAR	FALSE	RASEF	#N/A
chr18:51795920-51795952	+	CCDS11954.2	-61.5161	0.6917	above threshold	EKLGVEPEEEG	FALSE	POLI	#N/A
chr11:48510348-48510380	+	CCDS31490.1	-19.0239	0.6916	above threshold	EPRKNVTDFVL	FALSE	OR4A47	#N/A
chr3:52356462-52356494	+	CCDS46842.1	-57.3768	0.6916	above threshold	EQPNSKGYSLG	FALSE	DNAH1	#N/A
chr15:23810933-23810965	+	CCDS10013.1	-72.1929	0.6914	above threshold	EEPAAPSEAHE	FALSE	MKRN3	#N/A
chr6:154831213-154831245	-	CCDS5246.1	86.2451	0.6911	above threshold	EPVTKWSPKQV	TRUE	CNKSR3	#N/A
chr4:68566802-68566834	-	CCDS3516.1	3.1862	0.6907	above threshold	EGSEPVAAHQG	FALSE	UBA6	#N/A
chr14:74876412-74876444	-	CCDS41970.1	124.59	0.6904	above threshold	ESLSELQNPLL	TRUE	SYNDIG1L	#N/A
chr8:21924390-21924404+chr8:21924596-21924613	+	CCDS47820.1	77.4527	0.6897	above threshold	ERLQKQPLTSP	FALSE	DMTN	#N/A
chr8:21924390-21924404+chr8:21924596-21924613	+	CCDS6020.1	77.4527	0.6897	above threshold	ERLQKQPLTSP	FALSE	DMTN	#N/A
chr16:66995214-66995246	+	CCDS10826.1	-82.9219	0.6893	above threshold	ERAVRVESGVL	FALSE	CES3	#N/A
chr16:66995214-66995246	+	CCDS54022.1	-82.9219	0.6893	above threshold	ERAVRVESGVL	FALSE	CES3	#N/A
chr17:7329011-7329043	+	CCDS42255.1	-29.6632	0.6891	above threshold	ENQLWHNTVRC	FALSE	C17orf74	#N/A
chr22:24087292-24087324	-	CCDS13812.1	28.9909	0.6888	above threshold	EVPPATKFGET	FALSE	ZNF70	#N/A
chrX:69672475-69672507	+	CCDS43967.1	29.703	0.6882	above threshold	ERARKFSGSGL	FALSE	DLG3	#N/A
chr1:6526132-6526164	-	CCDS71.1	-58.441	0.6882	above threshold	EQRPRGCAAVA	FALSE	TNFRSF25	#N/A
chr1:6526132-6526164	-	CCDS72.1	-58.441	0.6882	above threshold	EQRPRGCAAVA	FALSE	TNFRSF25	#N/A
chr1:6526132-6526164	-	CCDS73.1	-58.441	0.6882	above threshold	EQRPRGCAAVA	FALSE	TNFRSF25	#N/A
chr1:6526132-6526164	-	CCDS74.1	-58.441	0.6882	above threshold	EQRPRGCAAVA	FALSE	TNFRSF25	#N/A
chr1:6526132-6526164	-	CCDS75.1	-58.441	0.6882	above threshold	EQRPRGCAAVA	FALSE	TNFRSF25	#N/A
chr1:209849033-209849065	+	CCDS1488.1	155.17	0.6881	above threshold	ETVQELIPLAK	TRUE	G0S2	#N/A
chr3:184093781-184093803+chr3:184094035-184094044	-	CCDS3265.1	-6.5555	0.6881	above threshold	ELTELLLVVML	FALSE	THPO	#N/A
chr3:184093781-184093803+chr3:184094035-184094044	-	CCDS54693.1	-6.5555	0.6881	above threshold	ELTELLLVVML	FALSE	THPO	#N/A
chr1:16062984-16063016	+	CCDS162.1	87.6878	0.6872	above threshold	ETVPPAVDLVL	TRUE	SLC25A34	#N/A
chr16:67313951-67313983	+	CCDS32466.1	-57.15	0.6867	above threshold	ERPLENGDESP	FALSE	PLEKHG4	#N/A
chr16:67313951-67313983	+	CCDS45512.1	-57.15	0.6867	above threshold	ERPLENGDESP	FALSE	PLEKHG4	#N/A
chrX:154020537-154020560+chrX:154028020-154028028	-	CCDS55544.1	31.664	0.6866	above threshold	ESWAVSHPLNT	FALSE	MPP1	#N/A
chr2:219696096-219696098+chr2:219696461-219696490	-	CCDS2424.1	-1.2059	0.6862	above threshold	EPGLEHALRRT	FALSE	PRKAG3	#N/A
chr6:37664552-37664584	-	CCDS47417.1	49.8848	0.6861	above threshold	EVTCLLLLALI	TRUE	MDGA1	#N/A
chr7:128049920-128049952	-	CCDS34749.1	-45.0201	0.6851	above threshold	EGPLTPPPLQG	FALSE	IMPDH1	#N/A
chr7:128049920-128049952	-	CCDS43643.1	-45.0201	0.6851	above threshold	EGPLTPPPLQG	FALSE	IMPDH1	#N/A
chr7:128049920-128049952	-	CCDS34748.1	-45.0201	0.6851	above threshold	EGPLTPPPLQG	FALSE	IMPDH1	#N/A
chr7:128049920-128049952	-	CCDS47699.1	-45.0201	0.6851	above threshold	EGPLTPPPLQG	FALSE	IMPDH1	#N/A
chr4:786392-786396+chr4:818280-818307	-	CCDS46995.1	121.848	0.685	above threshold	EFVMKQALGGA	TRUE	CPLX1	#N/A
chr16:837702-837734	-	CCDS10426.1	120.193	0.6843	above threshold	EPGSVENLSIV	TRUE	RPUSD1	#N/A
chr12:1703197-1703229	-	CCDS8509.1	122.892	0.6841	above threshold	ETHISCLFPEL	TRUE	FBXL14	#N/A
chr5:157079051-157079083	-	CCDS4339.1	51.4483	0.6834	above threshold	ERARPEPPPQP	FALSE	SOX30	#N/A
chr5:157079051-157079083	-	CCDS4340.1	51.4483	0.6834	above threshold	ERARPEPPPQP	FALSE	#N/A	#N/A
chr1:32084797-32084829	+	CCDS344.1	18.4311	0.6829	above threshold	EPSATPGAQMG	TRUE	HCRTR1	#N/A
chr15:38988812-38988844	+	CCDS10048.1	-164.096	0.6829	above threshold	ELQGAQEDLGI	FALSE	C15orf53	#N/A
chr11:66888791-66888823	+	CCDS44657.1	113.725	0.6825	above threshold	EPEEERIRYSQ	TRUE	KDM2A	#N/A
chr19:13264004-13264036	+	CCDS12295.1	166.382	0.6823	above threshold	EVQKEAQRIMT	TRUE	IER2	#N/A
chr8:17230738-17230749+chr8:17270778-17270798	-	CCDS34851.1	143.981	0.6812	above threshold	EHIRTPKVENV	TRUE	MTMR7	#N/A
chr15:25200199-25200209+chr15:25207261-25207282	+	CCDS10016.1	79.7375	0.6812	above threshold	ERARDRLHLRR	TRUE	SNURF	#N/A
chr20:1876097-1876129	+	CCDS13022.1	5.5977	0.681	above threshold	EPAGPAPGRLG	TRUE	SIRPA	#N/A
chr12:50452553-50452585	+	CCDS44876.1	89.3915	0.6806	above threshold	ELKAEEEEVGG	TRUE	ASIC1	#N/A
chr12:50452553-50452585	+	CCDS8796.1	89.3915	0.6806	above threshold	ELKAEEEEVGG	TRUE	ASIC1	#N/A
chr15:68521887-68521919	-	CCDS10227.1	113.875	0.6799	above threshold	EATRRRQHLGA	FALSE	CLN6	#N/A
chr1:7913456-7913488	-	CCDS90.1	-118.187	0.6792	above threshold	ETNVFHLMLCV	FALSE	UTS2	#N/A
chr3:119526101-119526133	+	CCDS43136.1	-99.2412	0.6785	above threshold	EVRPKESWNHA	TRUE	NR1I2	#N/A
chr3:119526101-119526133	+	CCDS54627.1	-99.2412	0.6785	above threshold	EVRPKESWNHA	TRUE	NR1I2	#N/A
chr14:92562470-92562481+chr14:92572873-92572893	-	CCDS32143.1	65.2366	0.6768	above threshold	ESIFHEKQPSG	TRUE	ATXN3	#N/A
chr2:202483818-202483850	-	CCDS54428.1	-84.7183	0.6767	above threshold	EPPQETNRPFS	FALSE	ALS2CR11	#N/A
chr12:100041956-100041988	+	CCDS9072.1	-16.7854	0.6767	above threshold	EDCCMLPYYTA	FALSE	#N/A	#N/A
chr2:202483818-202483850	-	CCDS2349.1	-84.7183	0.6767	above threshold	EPPQETNRPFS	FALSE	ALS2CR11	#N/A
chr2:202483818-202483850	-	CCDS54429.1	-84.7183	0.6767	above threshold	EPPQETNRPFS	FALSE	ALS2CR11	#N/A
chr2:202483818-202483850	-	CCDS54430.1	-84.7183	0.6767	above threshold	EPPQETNRPFS	FALSE	ALS2CR11	#N/A
chr19:11529458-11529460+chr19:11529922-11529951	-	CCDS32910.1	112.479	0.6762	above threshold	ERTAGKELALA	FALSE	RGL3	#N/A
chr19:11529458-11529460+chr19:11529922-11529951	-	CCDS54221.1	112.479	0.6762	above threshold	ERTAGKELALA	FALSE	RGL3	#N/A
chr14:91526743-91526775	-	CCDS45149.1	-59.4263	0.6757	above threshold	EEEGGSSGGAA	FALSE	RPS6KA5	#N/A
chr14:91526743-91526775	-	CCDS9893.1	-59.4263	0.6757	above threshold	EEEGGSSGGAA	FALSE	RPS6KA5	#N/A
chr2:239756860-239756892	+	CCDS46558.1	25.4915	0.6756	above threshold	EEGSSSPVSPV	TRUE	TWIST2	#N/A
chr4:84457779-84457811	+	CCDS3606.1	52.9329	0.6752	above threshold	EGAELAGKILS	FALSE	GPAT3	#N/A
chr13:76055868-76055900	-	CCDS41901.1	98.5869	0.675	above threshold	EPPSCIQDEPF	TRUE	TBC1D4	#N/A
chr10:8097622-8097654	+	CCDS31143.1	91.4302	0.6747	above threshold	EVTADQPRWVS	TRUE	GATA3	#N/A
chr10:8097622-8097654	+	CCDS7083.1	91.4302	0.6747	above threshold	EVTADQPRWVS	TRUE	GATA3	#N/A
chr17:260137-260169	+	CCDS32519.2	-8.577	0.6747	above threshold	ETRGPGLAVRA	TRUE	C17orf97	#N/A
chr16:1544286-1544318	+	CCDS32363.1	256.644	0.6745	above threshold	EPAPSEVRLAV	FALSE	TELO2	#N/A
chr22:18893891-18893923	+	CCDS13753.1	133.866	0.6741	above threshold	ERYAGALEEVA	FALSE	DGCR6	#N/A
chr16:71660136-71660168	+	CCDS10904.1	29.3969	0.674	above threshold	EDPSGAREPRA	FALSE	MARVELD3	#N/A
chr16:71660136-71660168	+	CCDS32478.1	29.3969	0.674	above threshold	EDPSGAREPRA	FALSE	MARVELD3	#N/A
chr19:50148287-50148319	+	CCDS33074.1	113.591	0.6739	above threshold	EEEDESRGKTE	TRUE	SCAF1	#N/A
chr11:64361112-64361144	+	CCDS8076.1	113.468	0.6738	above threshold	EWTAARARPLV	TRUE	SLC22A12	#N/A
chr2:242082412-242082444	-	CCDS2545.1	-33.9904	0.6737	above threshold	EDGGLTAFEED	FALSE	PASK	#N/A
chr22:30685451-30685483	-	CCDS43001.1	94.6758	0.6734	above threshold	ELHILEHRVRV	TRUE	GATSL3	#N/A
chr1:9118307-9118309+chr1:9129563-9129592	-	CCDS44054.1	-13.1869	0.6733	above threshold	EQQDQSMKEGR	TRUE	SLC2A5	#N/A
chr1:9118307-9118309+chr1:9129563-9129592	-	CCDS99.1	-13.1869	0.6733	above threshold	EQQDQSMKEGR	TRUE	SLC2A5	#N/A
chr9:22447068-22447100	+	CCDS6514.1	51.1757	0.6725	above threshold	ERSQCGSRDRG	TRUE	DMRTA1	#N/A
chr15:81517744-81517776	+	CCDS42069.1	203.522	0.6723	above threshold	ESHSRAGKSRK	FALSE	IL16	#N/A
chr15:81517744-81517776	+	CCDS53966.1	203.522	0.6723	above threshold	ESHSRAGKSRK	FALSE	IL16	#N/A
chr12:32832301-32832333	+	CCDS8728.1	106.529	0.6719	above threshold	EALIPVINKLQ	TRUE	DNM1L	#N/A
chr12:32832301-32832333	+	CCDS8729.1	106.529	0.6719	above threshold	EALIPVINKLQ	TRUE	DNM1L	#N/A
chr12:32832301-32832333	+	CCDS8730.1	106.529	0.6719	above threshold	EALIPVINKLQ	TRUE	DNM1L	#N/A
chr17:37898558-37898590	+	CCDS11345.1	42.2783	0.6717	above threshold	ELDLSPPHLSS	TRUE	GRB7	#N/A
chr12:54943660-54943692	+	CCDS8882.1	83.6198	0.6712	above threshold	ELSPRSPPEML	TRUE	PDE1B	#N/A
chr7:65579953-65579957+chr7:65592691-65592718	+	CCDS47599.1	105.509	0.671	above threshold	EVKDANSALLS	TRUE	CRCP	#N/A
chr7:65579953-65579957+chr7:65592691-65592718	+	CCDS5532.1	105.509	0.671	above threshold	EVKDANSALLS	TRUE	CRCP	#N/A
chr14:55369346-55369378	-	CCDS41954.1	-5.7593	0.671	above threshold	EKGPVRAPAEK	TRUE	#N/A	#N/A
chr14:55369346-55369378	-	CCDS45110.1	-5.7593	0.671	above threshold	EKGPVRAPAEK	TRUE	GCH1	#N/A
chr14:55369346-55369378	-	CCDS9720.1	-5.7593	0.671	above threshold	EKGPVRAPAEK	TRUE	GCH1	#N/A
chr7:144059766-144059798	+	CCDS34771.1	54.8624	0.6706	above threshold	EAEEAQRGASP	FALSE	ARHGEF5	#N/A
chr10:5454659-5454691	+	CCDS41483.1	65.3223	0.6703	above threshold	EPELAAQKQPR	TRUE	NET1	#N/A
chr19:14910913-14910945	-	CCDS12317.1	-77.3829	0.6703	above threshold	ETGNQTHAQEF	FALSE	OR7C1	#N/A
chr1:95007157-95007189	-	CCDS53345.1	-108.76	0.6703	above threshold	ETPAWPRVPRP	FALSE	F3	#N/A
chr1:95007157-95007189	-	CCDS750.1	-108.76	0.6703	above threshold	ETPAWPRVPRP	FALSE	F3	#N/A
chr6:108395820-108395852	-	CCDS5062.1	-54.1687	0.6698	above threshold	EPGPTAAQRRC	FALSE	OSTM1	#N/A
chr19:45175207-45175239	+	CCDS12641.1	-141.291	0.6686	above threshold	EIPMGTQGCFS	FALSE	CEACAM19	#N/A
chr19:45175207-45175239	+	CCDS46108.1	-141.291	0.6686	above threshold	EIPMGTQGCFS	FALSE	CEACAM19	#N/A
chr11:289820-289852	+	CCDS31322.2	75.1357	0.6684	above threshold	EDAGEDPTTFA	FALSE	PGGHG	#N/A
chr19:40697942-40697974	+	CCDS12549.1	-50.7063	0.6683	above threshold	EEEEGAVAKEW	FALSE	MAP3K10	#N/A
chr11:58190699-58190731	-	CCDS31550.1	128.278	0.6683	above threshold	ENCTEVTKFIL	FALSE	OR5B2	#N/A
chr1:182555906-182555938	-	CCDS1347.1	-54.618	0.6683	above threshold	ESRDHNNPQEG	FALSE	RNASEL	#N/A
chr16:67003606-67003638	+	CCDS54023.1	-4.3233	0.6682	above threshold	EQMSREDMLAI	FALSE	CES3	#N/A
chr12:118490261-118490283+chr12:118498841-118498850	-	CCDS9186.1	179.994	0.6681	above threshold	EAGEEPLLLAE	TRUE	WSB2	#N/A
chr12:30829510-30829521+chr12:30829830-30829850	-	CCDS53773.1	-75.313	0.668	above threshold	ESLTLKGYALP	FALSE	IPO8	#N/A
chr10:43279846-43279878	+	CCDS7199.1	93.7242	0.6673	above threshold	EAKDQKKHRKK	TRUE	BMS1	#N/A
chr17:54671588-54671620	+	CCDS11589.1	-70.5255	0.6671	above threshold	ERCPSLGVTLY	FALSE	NOG	#N/A
chr17:19770695-19770727	-	CCDS11213.1	88.563	0.6658	above threshold	EVVGDFEYSKR	TRUE	ULK2	#N/A
chr11:64107742-64107774	+	CCDS8072.2	14.5649	0.6658	above threshold	EGGKGPRLRDF	FALSE	#N/A	#N/A
chr1:248262681-248262713	+	CCDS1637.1	10.3189	0.6656	above threshold	EKWNHTSNDFI	FALSE	OR2L13	#N/A
chr12:123464938-123464970	+	CCDS31923.1	-124.912	0.6655	above threshold	ERAGPAGEEGG	FALSE	#N/A	#N/A
chr12:123464938-123464970	+	CCDS41856.1	-124.912	0.6655	above threshold	ERAGPAGEEGG	FALSE	#N/A	#N/A
chr12:123464938-123464970	+	CCDS45004.1	-124.912	0.6655	above threshold	ERAGPAGEEGG	FALSE	#N/A	#N/A
chr12:123464938-123464970	+	CCDS53843.1	-124.912	0.6655	above threshold	ERAGPAGEEGG	FALSE	#N/A	#N/A
chr1:207925561-207925593	+	CCDS1479.1	-117.776	0.6652	above threshold	EPPGRRECPFP	FALSE	CD46	#N/A
chr1:207925561-207925593	+	CCDS1480.1	-117.776	0.6652	above threshold	EPPGRRECPFP	FALSE	CD46	#N/A
chr1:207925561-207925593	+	CCDS1481.1	-117.776	0.6652	above threshold	EPPGRRECPFP	FALSE	CD46	#N/A
chr1:207925561-207925593	+	CCDS1482.1	-117.776	0.6652	above threshold	EPPGRRECPFP	FALSE	CD46	#N/A
chr1:207925561-207925593	+	CCDS1484.1	-117.776	0.6652	above threshold	EPPGRRECPFP	FALSE	CD46	#N/A
chr1:207925561-207925593	+	CCDS1485.1	-117.776	0.6652	above threshold	EPPGRRECPFP	FALSE	CD46	#N/A
chr1:207925561-207925593	+	CCDS31008.1	-117.776	0.6652	above threshold	EPPGRRECPFP	FALSE	#N/A	#N/A
chr1:207925561-207925593	+	CCDS31009.1	-117.776	0.6652	above threshold	EPPGRRECPFP	FALSE	CD46	#N/A
chr10:116100471-116100490+chr10:116164199-116164211	-	CCDS31286.1	134.242	0.6648	above threshold	ERYKALEQLLT	TRUE	AFAP1L2	#N/A
chr10:116100471-116100490+chr10:116164199-116164211	-	CCDS31287.1	134.242	0.6648	above threshold	ERYKALEQLLT	TRUE	AFAP1L2	#N/A
chr8:18793638-18793652+chr8:18871073-18871090	-	CCDS43720.1	38.4622	0.6647	above threshold	EGRSAAAETFV	TRUE	PSD3	#N/A
chr19:17983132-17983164	+	CCDS12368.1	75.6056	0.6643	above threshold	EAVETGERPTF	FALSE	SLC5A5	#N/A
chr1:181058042-181058074	+	CCDS1343.1	80.3968	0.6642	above threshold	EFKLEAHRIVS	TRUE	IER5	#N/A
chr19:45312385-45312417	+	CCDS12644.1	23.3296	0.6642	above threshold	EPPDAPAQARG	FALSE	BCAM	#N/A
chr19:45312385-45312417	+	CCDS42575.1	23.3296	0.6642	above threshold	EPPDAPAQARG	FALSE	BCAM	#N/A
chr1:16349118-16349150	+	CCDS167.1	119.174	0.6639	above threshold	EELVGLREGFS	FALSE	CLCNKA	#N/A
chr1:16349118-16349150	+	CCDS41269.1	119.174	0.6639	above threshold	EELVGLREGFS	FALSE	CLCNKA	#N/A
chr5:176449743-176449775	+	CCDS4409.1	-3.6632	0.6639	above threshold	EYPAPATVQAA	FALSE	ZNF346	#N/A
chrX:102529456-102529488	-	CCDS35356.1	-51.6947	0.6636	above threshold	EKLYKENEGKP	FALSE	TCEAL5	#N/A
chr1:222919891-222919923	+	CCDS1535.2	-119.025	0.6633	above threshold	EIDGFQQLDLE	FALSE	FAM177B	#N/A
chr10:127585215-127585224+chr10:127668730-127668752	+	CCDS31309.1	-46.9802	0.6619	above threshold	EPQKIMPPSKP	TRUE	FANK1	#N/A
chr3:45837876-45837908	-	CCDS2730.1	76.9935	0.6614	above threshold	EKARPLWANSL	FALSE	SLC6A20	#N/A
chr3:45837876-45837908	-	CCDS43077.1	76.9935	0.6614	above threshold	EKARPLWANSL	FALSE	SLC6A20	#N/A
chr11:64612006-64612038	-	CCDS31601.1	15.2435	0.661	above threshold	ERRLRALEQLA	FALSE	CDC42BPG	#N/A
chr6:36238240-36238272	+	CCDS54997.1	139.41	0.6609	above threshold	EEQVFKGDPDT	FALSE	PNPLA1	#N/A
chr17:55055524-55055556	+	CCDS11593.1	-28.4267	0.6608	above threshold	ELALRRSPVPR	TRUE	SCPEP1	#N/A
chr18:43405697-43405729	+	CCDS32819.1	-10.0845	0.6608	above threshold	EKSIWLLACLA	FALSE	SIGLEC15	#N/A
chr12:58240183-58240215	-	CCDS41801.1	-6.6542	0.6603	above threshold	EHGSIITQARR	TRUE	CTDSP2	#N/A
chr1:186418556-186418588	-	CCDS1370.1	26.2441	0.6599	above threshold	EEAKSQSLEED	TRUE	PDC	#N/A
chr6:31805109-31805141	+	CCDS34416.1	-286.001	0.6599	above threshold	ERSFVWLSCLD	FALSE	C6orf48	#N/A
chr11:59244906-59244938	+	CCDS53636.1	-21.6193	0.6588	above threshold	EMENCTRVKEF	FALSE	OR4D10	#N/A
chr14:92563171-92563182+chr14:92572873-92572893	-	CCDS45154.1	64.8258	0.6584	above threshold	ESIFHEKQEGS	TRUE	ATXN3	#N/A
chr14:92563171-92563182+chr14:92572873-92572893	-	CCDS9900.1	64.8258	0.6584	above threshold	ESIFHEKQEGS	TRUE	ATXN3	#N/A
chr11:72492191-72492223	-	CCDS41688.1	73.4145	0.6576	above threshold	EKLAASTEPQG	TRUE	STARD10	#N/A
chr10:13342007-13342039	-	CCDS7097.1	133.675	0.6565	above threshold	EQLRAAARLQI	FALSE	PHYH	#N/A
chrX:146993701-146993733	+	CCDS14682.1	26.6463	0.6565	above threshold	EELVVEVRGSN	FALSE	FMR1	#N/A
chrX:146993701-146993733	+	CCDS55518.1	26.6463	0.6565	above threshold	EELVVEVRGSN	FALSE	FMR1	#N/A
chrX:146993701-146993733	+	CCDS55519.1	26.6463	0.6565	above threshold	EELVVEVRGSN	FALSE	FMR1	#N/A
chr17:76705801-76705814+chr17:76778284-76778302	-	CCDS32754.1	73.8153	0.6561	above threshold	EEDDSYVPSDL	FALSE	CYTH1	#N/A
chr17:76705801-76705814+chr17:76778284-76778302	-	CCDS42392.2	73.8153	0.6561	above threshold	EEDDSYVPSDL	FALSE	CYTH1	#N/A
chr6:148664207-148664239	+	CCDS5212.1	90.4687	0.656	above threshold	EDAGAAGPGPE	TRUE	SASH1	#N/A
chr16:28607216-28607248	-	CCDS10636.1	132.798	0.6559	above threshold	ELIQDISRPPL	FALSE	SULT1A2	#N/A
chr19:49926561-49926593	-	CCDS12763.1	-3.1414	0.6552	above threshold	ETRQVSRSPRV	TRUE	PTH2	#N/A
chr17:42733985-42734017	+	CCDS45703.2	-97.0608	0.655	above threshold	EVRRGDTCPRP	TRUE	MEIOC	#N/A
chr10:124605324-124605356	-	CCDS7631.1	-16.696	0.6549	above threshold	ELVRRLMPLTL	FALSE	CUZD1	#N/A
chr1:6662842-6662874	-	CCDS30575.1	109.059	0.6538	above threshold	ERPAPLAVLPF	FALSE	KLHL21	#N/A
chr17:18950204-18950236	-	CCDS11202.1	130.118	0.6523	above threshold	ESVALYSFQAT	TRUE	GRAP	#N/A
chr19:2389787-2389819	+	CCDS12088.1	101.851	0.6518	above threshold	EPTVADVHLVP	FALSE	TMPRSS9	#N/A
chr4:25235789-25235821	+	CCDS3433.1	2.6698	0.6507	above threshold	EDPSEPDRLAS	FALSE	PI4K2B	#N/A
chr9:125315452-125315484	+	CCDS35123.1	-133.661	0.6506	above threshold	EGFYLRRSHEL	FALSE	OR1N2	#N/A
chrX:57936819-57936851	-	CCDS14376.1	47.2844	0.6499	above threshold	EIPKLLPARGT	TRUE	ZXDA	#N/A
chr3:128205839-128205871	-	CCDS46903.1	106.019	0.6493	above threshold	EVAPEQPRWMA	TRUE	GATA2	#N/A
chr6:139308784-139308816	-	CCDS47488.1	26.7277	0.6493	above threshold	EGLTLSDAEQK	TRUE	REPS1	#N/A
chr6:139308784-139308816	-	CCDS5193.2	26.7277	0.6493	above threshold	EGLTLSDAEQK	TRUE	REPS1	#N/A
chr3:128205839-128205871	-	CCDS3049.1	106.019	0.6493	above threshold	EVAPEQPRWMA	TRUE	#N/A	#N/A
chr1:156542286-156542318	-	CCDS1144.1	-51.1429	0.6493	above threshold	ERRAAGPGWAA	FALSE	IQGAP3	#N/A
chr8:144623556-144623588	-	CCDS6402.1	70.7589	0.649	above threshold	EEKEILRRQIR	FALSE	ZC3H3	#N/A
chr19:38893797-38893829	+	CCDS42562.1	-38.9799	0.649	above threshold	EAVKAEAWEGA	FALSE	FAM98C	#N/A
chr16:739605-739637	-	CCDS10420.1	172.005	0.6487	above threshold	EKMSRVTTALG	TRUE	WDR24	#N/A
chr9:125289537-125289569	-	CCDS6844.1	70.8816	0.6481	above threshold	ENQSSISEFFL	FALSE	OR1N1	#N/A
chr1:79093604-79093636	+	CCDS687.2	3.3694	0.6477	above threshold	EVTTRLTWNDE	FALSE	IFI44L	#N/A
chr3:46063404-46063436	-	CCDS2736.1	-62.8645	0.6464	above threshold	ESSGNPESTTF	TRUE	XCR1	#N/A
chr1:36274021-36274036+chr1:36282483-36282499	+	CCDS397.1	52.6588	0.6462	above threshold	EALGPGPPASL	TRUE	AGO4	#N/A
chr10:124713659-124713691	-	CCDS7632.1	13.7605	0.6453	above threshold	ETRTEDGGLTR	FALSE	C10orf88	#N/A
chr19:49519951-49519971+chr19:49520324-49520335	-	CCDS12748.1	-22.3674	0.6453	above threshold	EMLQGLLLLLL	FALSE	LHB	#N/A
chr3:32022636-32022668	-	CCDS2651.1	61.0745	0.645	above threshold	ERAVQGTDGGG	TRUE	OSBPL10	#N/A
chr3:32022636-32022668	-	CCDS54559.1	61.0745	0.645	above threshold	ERAVQGTDGGG	TRUE	OSBPL10	#N/A
chr3:49941007-49941039	-	CCDS2807.1	-82.1753	0.6444	above threshold	ELLPPLPQSFL	FALSE	MST1R	#N/A
chr9:137809682-137809714	-	CCDS6985.1	-46.5788	0.6439	above threshold	ELSGATMARGL	FALSE	FCN1	#N/A
chr17:61514873-61514905	-	CCDS11636.1	37.1056	0.6436	above threshold	EGGAAAATPTA	FALSE	CYB561	#N/A
chr15:74836281-74836313	+	CCDS10264.1	122.736	0.6432	above threshold	EPLQQQQQQQQ	TRUE	ARID3B	#N/A
chr19:16652844-16652854+chr19:16653165-16653186	-	CCDS42518.1	135.104	0.643	above threshold	EMPLPPDDQEL	TRUE	CHERP	#N/A
chr5:59995885-59995917	-	CCDS3977.1	140.756	0.6428	above threshold	EHRIVGPGPYR	TRUE	DEPDC1B	#N/A
chr5:59995885-59995917	-	CCDS47214.1	140.756	0.6428	above threshold	EHRIVGPGPYR	TRUE	DEPDC1B	#N/A
chr11:62494593-62494625	-	CCDS41659.1	70.122	0.6425	above threshold	EVKRLKVTELR	TRUE	HNRNPUL2	#N/A
chr17:78237484-78237516	+	CCDS11772.1	71.367	0.6425	above threshold	ECPSCQHVSKE	FALSE	RNF213	#N/A
chr17:78237484-78237516	+	CCDS32761.2	71.367	0.6425	above threshold	ECPSCQHVSKE	FALSE	RNF213	#N/A
chr5:170814956-170814988	+	CCDS43399.1	80.0294	0.642	above threshold	EDSMDMDMSPL	TRUE	NPM1	#N/A
chr5:170814956-170814988	+	CCDS4376.1	80.0294	0.642	above threshold	EDSMDMDMSPL	TRUE	NPM1	#N/A
chr5:170814956-170814988	+	CCDS4377.1	80.0294	0.642	above threshold	EDSMDMDMSPL	TRUE	NPM1	#N/A
chr3:53289923-53289955	-	CCDS2871.1	72.6767	0.6416	above threshold	ESYHKPDQQKL	FALSE	TKT	#N/A
chr1:159043254-159043286	-	CCDS1181.1	109.602	0.6414	above threshold	ESKYKEILLLT	FALSE	AIM2	#N/A
chr12:132379550-132379582	+	CCDS9274.1	3.4389	0.6414	above threshold	EPGRGGTETVG	FALSE	ULK1	#N/A
chr3:33155573-33155605	+	CCDS2657.1	9.8777	0.641	above threshold	EPGRRGAAALL	FALSE	CRTAP	#N/A
chr3:8809838-8809870	-	CCDS2570.1	95.8573	0.6408	above threshold	EGALAANWSAE	FALSE	OXTR	#N/A
chr8:381361-381393	+	CCDS5954.1	-70.0491	0.6402	above threshold	EKYSIMKSMNM	FALSE	FBXO25	#N/A
chr6:106960220-106960252	+	CCDS34506.1	182.347	0.6401	above threshold	EKRSSGRRSGR	FALSE	#N/A	#N/A
chr1:183273839-183273871	-	CCDS1354.1	-125.714	0.6401	above threshold	EIQELEEIQAC	FALSE	NMNAT2	#N/A
chr6:2765860-2765892	+	CCDS4475.1	27.3846	0.6397	above threshold	EVSGPEDDPFL	FALSE	WRNIP1	#N/A
chr6:2765860-2765892	+	CCDS4476.1	27.3846	0.6397	above threshold	EVSGPEDDPFL	FALSE	WRNIP1	#N/A
chrX:102318167-102318199	-	CCDS35354.1	-69.5657	0.6397	above threshold	ESKEKRAVNSL	FALSE	BEX1	#N/A
chr11:66103838-66103870	-	CCDS31614.1	33.0592	0.6395	above threshold	ESPGESGAGSP	FALSE	RIN1	#N/A
chr8:33370096-33370128	-	CCDS6090.1	-45.9679	0.6394	above threshold	ELDSALEAPSQ	FALSE	TTI2	#N/A
chr20:57875871-57875903	+	CCDS13477.1	56.1731	0.6381	above threshold	EPGLWLLFGLT	TRUE	EDN3	#N/A
chr20:57875871-57875903	+	CCDS13478.1	56.1731	0.6381	above threshold	EPGLWLLFGLT	TRUE	EDN3	#N/A
chr20:57875871-57875903	+	CCDS13479.1	56.1731	0.6381	above threshold	EPGLWLLFGLT	TRUE	EDN3	#N/A
chr16:11945334-11945366	-	CCDS10551.1	73.4164	0.6381	above threshold	EDSASASLSSA	FALSE	#N/A	#N/A
chr10:50818790-50818822	+	CCDS7231.1	91.746	0.6368	above threshold	ESAEPAGQARA	FALSE	SLC18A3	#N/A
chr3:128369608-128369640	-	CCDS3051.1	-20.529	0.6366	above threshold	EAPAAGLFLLL	FALSE	RPN1	#N/A
chr9:112969824-112969856	-	CCDS35102.2	20.2458	0.6366	above threshold	EGLPCPCPALP	FALSE	C9orf152	#N/A
chr19:47615806-47615838	-	CCDS42582.1	30.0805	0.6357	above threshold	EAAPGTPPPPP	TRUE	ZC3H4	#N/A
chr17:74533589-74533621	-	CCDS11746.1	81.902	0.6356	above threshold	EKVPGEMEIER	FALSE	CYGB	#N/A
chr11:107729458-107729490	-	CCDS41709.1	-13.9569	0.6355	above threshold	EADSPAGPGAP	FALSE	SLC35F2	#N/A
chr15:59063598-59063630	+	CCDS42046.1	-5.5657	0.6354	above threshold	ESSPESLQPLE	TRUE	FAM63B	#N/A
chr15:59063598-59063630	+	CCDS45268.1	-5.5657	0.6354	above threshold	ESSPESLQPLE	TRUE	FAM63B	#N/A
chr1:16370991-16371023	+	CCDS168.1	143.942	0.635	above threshold	EEFVGLREGSS	FALSE	CLCNKB	#N/A
chr19:56614551-56614583	-	CCDS42634.1	124.061	0.6346	above threshold	ELREEAWSPGP	TRUE	#N/A	#N/A
chr1:89834114-89834146	+	CCDS723.1	-32.7872	0.6337	above threshold	ESGPKMLAPVC	FALSE	GBP6	#N/A
chr22:42828328-42828360	-	CCDS14034.1	-219.04	0.6336	above threshold	ENQPVRWRALP	FALSE	NFAM1	#N/A
chr1:112106539-112106571	-	CCDS41369.1	-191.871	0.633	above threshold	EGSPAGPIEQK	FALSE	TMIGD3	#N/A
chr4:169232187-169232218+chr4:169232407-169232407	-	CCDS34097.1	-195.26	0.6327	above threshold	ERNVLTTFSQE	FALSE	DDX60	#N/A
chr1:156309552-156309582+chr1:156314371-156314372	+	CCDS1141.1	-26.1777	0.6326	above threshold	ERHTSHPNRKV	FALSE	TSACC	#N/A
chr16:838688-838720	+	CCDS45371.1	61.7686	0.6312	above threshold	EDYEQELCGVE	FALSE	CHTF18	#N/A
chr16:4322712-4322744	-	CCDS10510.1	0.9992	0.6309	above threshold	EYFMVPTQKVP	TRUE	TFAP4	#N/A
chr7:143806679-143806711	+	CCDS43671.1	7.8149	0.6309	above threshold	EGNQTWITDIT	FALSE	OR2A2	#N/A
chr8:8860577-8860609	+	CCDS5972.1	26.4694	0.6292	above threshold	EDPQSKEPAGE	FALSE	ERI1	#N/A
chr9:107361659-107361691	-	CCDS35091.1	-7.7943	0.6282	above threshold	EWENHTILVEF	FALSE	OR13C5	#N/A
chr9:127054776-127054808	+	CCDS55339.1	-83.3965	0.6278	above threshold	EATGWDSRCSP	FALSE	NEK6	#N/A
chr7:45039936-45039962+chr7:45077852-45077857	+	CCDS5500.1	81.2578	0.6263	above threshold	EEEGKKGKKPG	FALSE	CCM2	#N/A
chr7:45039936-45039962+chr7:45077852-45077857	+	CCDS55108.1	81.2578	0.6263	above threshold	EEEGKKGKKPG	FALSE	CCM2	#N/A
chr22:22893497-22893511+chr22:22899232-22899249	-	CCDS13801.1	-187.272	0.6259	above threshold	ERRRLWGSIQS	FALSE	PRAME	#N/A
chr19:15559083-15559115	-	CCDS42516.1	48.3771	0.6255	above threshold	EGSLAGSLAAP	FALSE	WIZ	#N/A
chr10:15089291-15089319+chr10:15091634-15091637	+	CCDS31152.1	-133.907	0.6247	above threshold	ERGDQPKRTRN	FALSE	OLAH	#N/A
chr10:15089291-15089319+chr10:15091634-15091637	+	CCDS7106.1	-133.907	0.6247	above threshold	ERGDQPKRTRN	FALSE	OLAH	#N/A
chr2:119604708-119604740	-	CCDS2123.1	31.805	0.6245	above threshold	EEQQPEPKSQR	TRUE	EN1	#N/A
chrX:101381806-101381838	+	CCDS14496.1	-164.609	0.6245	above threshold	EKLFNENEGMP	FALSE	TCEAL2	#N/A
chr1:155210500-155210508+chr1:155210877-155210900	-	CCDS1102.1	-103.297	0.6244	above threshold	EFSSPSREECP	FALSE	GBA	#N/A
chr1:155210500-155210508+chr1:155210877-155210900	-	CCDS53374.1	-103.297	0.6244	above threshold	EFSSPSREECP	FALSE	GBA	#N/A
chr19:30017494-30017526	+	CCDS46034.1	24.5204	0.6237	above threshold	EQRNRLGALGY	FALSE	VSTM2B	#N/A
chr1:109656264-109656296	-	CCDS41364.1	-94.7567	0.6232	above threshold	ERSPSRRRRLE	FALSE	C1orf194	#N/A
chr9:125486272-125486304	+	CCDS35129.1	49.4816	0.623	above threshold	ETKNYSSSTSG	TRUE	OR1L4	#N/A
chrX:135618183-135618215	+	CCDS14658.1	-15.8693	0.6218	above threshold	EEMKKTAIRLP	FALSE	VGLL1	#N/A
chr6:161123340-161123372	+	CCDS5279.1	-1.3705	0.6217	above threshold	EHKEVVLLLLL	FALSE	PLG	#N/A
chr6:161123340-161123372	+	CCDS55074.1	-1.3705	0.6217	above threshold	EHKEVVLLLLL	FALSE	PLG	#N/A
chr2:54197886-54197918	-	CCDS33197.2	6.3898	0.6213	above threshold	EPAERAGVGEP	FALSE	PSME4	#N/A
chr22:44579213-44579245	+	CCDS14057.1	37.4047	0.6212	above threshold	EPEFLYDLLQL	TRUE	PARVG	#N/A
chrX:20134962-20134994	-	CCDS14195.1	26.7311	0.6206	above threshold	ERGGGGSGTGS	TRUE	#N/A	#N/A
chr19:19304759-19304791	+	CCDS12395.1	44.7117	0.6205	above threshold	ELTQPAEDLIQ	FALSE	RFXANK	#N/A
chr19:19304759-19304791	+	CCDS12396.1	44.7117	0.6205	above threshold	ELTQPAEDLIQ	FALSE	RFXANK	#N/A
chr7:150085562-150085589+chr7:150093601-150093605	+	CCDS43678.1	-46.1811	0.6203	above threshold	ESGLAGNGTGA	TRUE	ZNF775	#N/A
chr19:54676777-54676809	-	CCDS12882.1	43.8251	0.62	above threshold	EENPTLESEAW	FALSE	TMC4	#N/A
chr19:54676777-54676809	-	CCDS46174.1	43.8251	0.62	above threshold	EENPTLESEAW	FALSE	TMC4	#N/A
chr16:1833025-1833037+chr16:1836538-1836557	+	CCDS10445.1	112.094	0.6199	above threshold	EAAAEPGNLAG	FALSE	NUBP2	#N/A
chr1:45266139-45266171	+	CCDS515.1	88.6579	0.6192	above threshold	EPAAGFLSPRP	FALSE	PLK3	#N/A
chr4:166129032-166129054+chr4:166141086-166141095	+	CCDS34094.1	15.4403	0.6188	above threshold	ETPPLPPACTK	TRUE	KLHL2	#N/A
chrX:95940061-95940093	+	CCDS14467.1	61.4573	0.6187	above threshold	EQPGAAASGAG	TRUE	DIAPH2	#N/A
chrX:95940061-95940093	+	CCDS14468.1	61.4573	0.6187	above threshold	EQPGAAASGAG	TRUE	DIAPH2	#N/A
chr17:4487904-4487936	+	CCDS45583.1	69.3946	0.6182	above threshold	EPAPDAQEART	TRUE	SMTNL2	#N/A
chr12:4383210-4383242	+	CCDS8524.1	63.6529	0.6179	above threshold	ELLCHEVDPVR	TRUE	CCND2	#N/A
chr17:19437256-19437288	+	CCDS11209.1	68.675	0.6178	above threshold	EAPEEPAPVRG	FALSE	SLC47A1	#N/A
chr16:1128872-1128904	+	CCDS10429.1	47.2336	0.6172	above threshold	EPLFPASTPSW	FALSE	SSTR5	#N/A
chr5:140998446-140998478	-	CCDS43373.1	63.8848	0.616	above threshold	EPPGGSLGPGR	TRUE	DIAPH1	#N/A
chr5:140998446-140998478	-	CCDS43374.1	63.8848	0.616	above threshold	EPPGGSLGPGR	TRUE	DIAPH1	#N/A
chr6:170151519-170151551	-	CCDS5310.1	121.787	0.616	above threshold	EKRGRGVKSSP	FALSE	TCTE3	#N/A
chr5:176738796-176738828	-	CCDS4416.1	63.9795	0.6157	above threshold	EPLASNIQVLL	FALSE	MXD3	#N/A
chr5:176738796-176738828	-	CCDS47347.1	63.9795	0.6157	above threshold	EPLASNIQVLL	FALSE	MXD3	#N/A
chr17:1082986-1083018	-	CCDS10999.1	74.7936	0.6154	above threshold	EPLSHRGLPRL	TRUE	ABR	#N/A
chr22:24199680-24199712	+	CCDS13818.1	35.4828	0.6152	above threshold	EDELEPSLRPR	FALSE	SLC2A11	#N/A
chr22:39548414-39548446	-	CCDS13986.1	31.3521	0.6151	above threshold	ELSAIGEQVFA	TRUE	CBX7	#N/A
chr2:179345600-179345632	+	CCDS33336.1	49.6787	0.615	above threshold	EGVLYKWTNYL	FALSE	PLEKHA3	#N/A
chr6:5085723-5085755	+	CCDS47366.1	-16.8542	0.615	above threshold	EPIGARLSLEA	FALSE	PPP1R3G	#N/A
chr2:135476470-135476502	-	CCDS2172.1	0.6785	0.6147	above threshold	EPAAGIQRRSS	FALSE	TMEM163	#N/A
chr3:32280468-32280500	+	CCDS2652.1	87.5424	0.6137	above threshold	EEPQRARSHTV	FALSE	CMTM8	#N/A
chr16:325463-325495	-	CCDS10403.1	86.2048	0.6129	above threshold	ERVVVSMQDPD	TRUE	RGS11	#N/A
chr9:131940296-131940328	-	CCDS43888.1	30.2402	0.6117	above threshold	ECALDAQSLIS	FALSE	IER5L	#N/A
chr17:33690791-33690823	-	CCDS11294.1	-98.4272	0.6117	above threshold	EANQCPLVVEP	FALSE	SLFN11	#N/A
chr7:45039936-45039962+chr7:45103517-45103522	+	CCDS55109.1	61.5529	0.6116	above threshold	EEEGKKGKKYL	FALSE	CCM2	#N/A
chr17:79995523-79995555	-	CCDS11799.1	146.741	0.6111	above threshold	ELFLAGRRVLV	FALSE	DCXR	#N/A
chr15:85360081-85360113	+	CCDS10333.1	-174.424	0.6108	above threshold	EVAWLVYVLGQ	FALSE	ALPK3	#N/A
chr19:52250212-52250244	-	CCDS12839.1	-10.7199	0.6103	above threshold	ETNSSLPTNIS	FALSE	FPR1	#N/A
chr17:78519433-78519465	+	CCDS11773.1	78.66	0.6095	above threshold	ESEMLQSPLLG	TRUE	RPTOR	#N/A
chr17:78519433-78519465	+	CCDS54175.1	78.66	0.6095	above threshold	ESEMLQSPLLG	TRUE	RPTOR	#N/A
chr12:133463879-133463911	-	CCDS31937.1	-53.6246	0.6094	above threshold	ERPEEGKQSPP	FALSE	CHFR	#N/A
chr12:133463879-133463911	-	CCDS53847.1	-53.6246	0.6094	above threshold	ERPEEGKQSPP	FALSE	CHFR	#N/A
chr12:133463879-133463911	-	CCDS53848.1	-53.6246	0.6094	above threshold	ERPEEGKQSPP	FALSE	CHFR	#N/A
chr12:133463879-133463911	-	CCDS53849.1	-53.6246	0.6094	above threshold	ERPEEGKQSPP	FALSE	CHFR	#N/A
chrX:48326276-48326308	-	CCDS14293.1	43.8728	0.6091	above threshold	ELQDPKMNGAL	TRUE	SLC38A5	#N/A
chr11:69456085-69456117	+	CCDS8191.1	43.0328	0.608	above threshold	EHQLLCCEVET	FALSE	CCND1	#N/A
chr13:33002184-33002216	-	CCDS41877.1	74.2683	0.6073	above threshold	EDSFLQSFGRL	TRUE	N4BP2L1	#N/A
chr13:33002184-33002216	-	CCDS9345.2	74.2683	0.6073	above threshold	EDSFLQSFGRL	TRUE	N4BP2L1	#N/A
chr4:6717940-6717972	+	CCDS3393.1	-63.8623	0.6071	above threshold	EGSFSDGGALP	FALSE	#N/A	#N/A
chr17:79479345-79479377	-	CCDS11782.1	78.4814	0.6064	above threshold	EEEIAALVIDN	TRUE	ACTG1	#N/A
chr19:52271915-52271947	+	CCDS12840.1	-45.0666	0.6062	above threshold	ETNFSTPLNEY	TRUE	FPR2	#N/A
chr1:22138948-22138980	+	CCDS30624.1	-66.2099	0.6061	above threshold	EACCLLQLPQR	FALSE	LDLRAD2	#N/A
chr8:145018023-145018055	-	CCDS43773.1	146.172	0.6059	above threshold	EPSGSLFPSLV	FALSE	PLEC	#N/A
chr4:100867693-100867725	-	CCDS34035.1	110.389	0.6057	above threshold	EGNRDEAEKCV	FALSE	DNAJB14	#N/A
chr19:9203924-9203956	+	CCDS32896.1	55.9037	0.6056	above threshold	EPRNQTSASQF	FALSE	OR1M1	#N/A
chr14:89029481-89029513	+	CCDS32133.1	62.468	0.6055	above threshold	EIGTEISRKIR	TRUE	ZC3H14	#N/A
chr14:89029481-89029513	+	CCDS32134.1	62.468	0.6055	above threshold	EIGTEISRKIR	TRUE	ZC3H14	#N/A
chr5:59189414-59189446	-	CCDS47213.1	22.7369	0.6055	above threshold	EAEGSSAPARA	FALSE	PDE4D	#N/A
chr11:64693210-64693242	+	CCDS8085.1	119.942	0.6045	above threshold	ETKLPPASTPT	TRUE	PPP2R5B	#N/A
chr19:49944601-49944633	-	CCDS12764.1	90.6749	0.6043	above threshold	EFRQEEFRKLA	TRUE	SLC17A7	#N/A
chr5:140588483-140588515	+	CCDS4254.1	-141.566	0.6032	above threshold	ENGGAGTLQIR	FALSE	PCDHB12	#N/A
chr10:5708479-5708511	-	CCDS7070.1	127.224	0.6021	above threshold	EPRAADGCFLG	TRUE	ASB13	#N/A
chr12:103352026-103352058	+	CCDS31886.1	83.3453	0.6018	above threshold	ESSAKMESGGA	TRUE	ASCL1	#N/A
chr17:21188236-21188268	+	CCDS11217.1	65.6782	0.6017	above threshold	ESPASSQPASM	TRUE	MAP2K3	#N/A
chr14:52535677-52535709	-	CCDS9706.1	-90.4315	0.6014	above threshold	EGDRVAGRPVL	FALSE	NID2	#N/A
chr4:47916185-47916217	-	CCDS3478.2	91.2953	0.6012	above threshold	EASWRQVAGGR	FALSE	NFXL1	#N/A
chr9:5832992-5833024	-	CCDS34983.1	86.9267	0.5988	above threshold	EWGSESAAVRR	FALSE	ERMP1	#N/A
chr12:124017994-124018026	-	CCDS45006.1	38.2627	0.5987	above threshold	EEERGSALAAE	FALSE	RILPL1	#N/A
chr12:30906662-30906694	-	CCDS8720.1	-58.2109	0.5986	above threshold	EVQVSQASLGF	FALSE	CAPRIN2	#N/A
chr19:13906466-13906498	+	CCDS32924.1	30.6699	0.5984	above threshold	EPPAAKRSRGC	FALSE	ZSWIM4	#N/A
chr17:37856495-37856527	+	CCDS32642.1	-8.0551	0.5976	above threshold	ELAALCRWGLL	FALSE	ERBB2	#N/A
chr2:239009064-239009096	+	CCDS2525.1	49.0959	0.5969	above threshold	EKQRALVAAKD	FALSE	ESPNL	#N/A
chr1:155100457-155100489	+	CCDS1091.1	33.6457	0.5959	above threshold	EFLWAPLLGLC	TRUE	EFNA1	#N/A
chr1:155100457-155100489	+	CCDS1092.1	33.6457	0.5959	above threshold	EFLWAPLLGLC	TRUE	EFNA1	#N/A
chr9:84603737-84603769	+	CCDS47986.1	-56.0404	0.5957	above threshold	ENILCFLNSYT	FALSE	SPATA31D1	#N/A
chr16:10837724-10837739+chr16:10837818-10837834	+	CCDS10543.1	5.5045	0.5953	above threshold	EEVPHDCPGAD	TRUE	NUBP1	#N/A
chr7:143105863-143105895	-	CCDS5884.1	7.3158	0.5949	above threshold	ERRWPLGLGLV	FALSE	EPHA1	#N/A
chr3:125238981-125239013	-	CCDS3032.1	68.8425	0.5948	above threshold	EQAPPDPERQL	TRUE	SNX4	#N/A
chr21:45773587-45773619	+	CCDS13710.1	-3.4589	0.5942	above threshold	EPSALRKAGSE	TRUE	TRPM2	#N/A
chr3:157823778-157823810	-	CCDS33884.2	65.199	0.5942	above threshold	EELTAFVSKSF	TRUE	SHOX2	#N/A
chr3:157823778-157823810	-	CCDS43164.1	65.199	0.5942	above threshold	EELTAFVSKSF	TRUE	SHOX2	#N/A
chr3:157823778-157823810	-	CCDS54664.1	65.199	0.5942	above threshold	EELTAFVSKSF	TRUE	SHOX2	#N/A
chr6:10749482-10749501+chr6:10749855-10749867	+	CCDS4515.1	61.0733	0.5932	above threshold	EKPLFPLVPLH	FALSE	TMEM14B	#N/A
chr6:10749482-10749501+chr6:10749855-10749867	+	CCDS47372.1	61.0733	0.5932	above threshold	EKPLFPLVPLH	FALSE	TMEM14B	#N/A
chr5:140557619-140557651	+	CCDS4250.1	-70.6961	0.5931	above threshold	EASGKLICRQR	FALSE	PCDHB8	#N/A
chr12:131439014-131439046	+	CCDS9272.1	-107.487	0.5921	above threshold	EKLLRLCCWYS	FALSE	ADGRD1	#N/A
chr18:77710891-77710923	-	CCDS12020.1	143.658	0.5917	above threshold	EAEGLDWLLVP	FALSE	PQLC1	#N/A
chr18:77710891-77710923	-	CCDS54192.1	143.658	0.5917	above threshold	EAEGLDWLLVP	FALSE	PQLC1	#N/A
chr18:77710891-77710923	-	CCDS54193.1	143.658	0.5917	above threshold	EAEGLDWLLVP	FALSE	PQLC1	#N/A
chr8:65493351-65493383	+	CCDS6179.1	55.6847	0.5916	above threshold	ERGMHLGAAAA	TRUE	BHLHE22	#N/A
chr19:38713094-38713104+chr19:38713188-38713209	-	CCDS46065.1	153.65	0.5889	above threshold	EKTHRGPGLAP	TRUE	DPF1	#N/A
chr7:143632329-143632361	+	CCDS43666.1	-29.2176	0.5888	above threshold	EIDNQTWVREF	FALSE	OR2F2	#N/A
chr1:248084323-248084355	+	CCDS31100.1	15.5535	0.5884	above threshold	ENGSYTSYFIL	FALSE	OR2T8	#N/A
chr22:31741553-31741585	-	CCDS13894.1	63.5314	0.5874	above threshold	ERVNDASCGPS	FALSE	PATZ1	#N/A
chr22:31741553-31741585	-	CCDS13895.1	63.5314	0.5874	above threshold	ERVNDASCGPS	FALSE	PATZ1	#N/A
chr22:31741553-31741585	-	CCDS13896.1	63.5314	0.5874	above threshold	ERVNDASCGPS	FALSE	PATZ1	#N/A
chr22:31741553-31741585	-	CCDS46691.1	63.5314	0.5874	above threshold	ERVNDASCGPS	FALSE	PATZ1	#N/A
chr1:109940479-109940511	-	CCDS798.1	-70.3341	0.5868	above threshold	ERPWGAADGLS	TRUE	SORT1	#N/A
chr1:248684951-248684983	+	CCDS31119.1	17.1805	0.5866	above threshold	EETNNSSEKGF	FALSE	OR2G6	#N/A
chr19:16178438-16178470	+	CCDS46007.1	57.6784	0.5865	above threshold	EAIKKKMQMLK	TRUE	TPM4	#N/A
chr19:14992132-14992164	-	CCDS12319.1	-62.6199	0.5864	above threshold	EPENDTGISEF	FALSE	OR7A17	#N/A
chr21:35987275-35987307	-	CCDS13637.1	-17.2882	0.5853	above threshold	EDGVAGPQLGA	FALSE	RCAN1	#N/A
chr19:56658284-56658316	+	CCDS12939.1	52.7419	0.5852	above threshold	EVAVPVKQEAE	TRUE	ZNF444	#N/A
chr6:26458868-26458900	+	CCDS4613.1	-17.6411	0.5845	above threshold	ESAAALHFSRP	FALSE	BTN2A1	#N/A
chr6:26458868-26458900	+	CCDS47390.1	-17.6411	0.5845	above threshold	ESAAALHFSRP	FALSE	BTN2A1	#N/A
chr11:64054000-64054032	+	CCDS53656.1	28.0002	0.5835	above threshold	ESNLSGLVPAA	FALSE	GPR137	#N/A
chr11:64054000-64054032	+	CCDS53657.1	28.0002	0.5835	above threshold	ESNLSGLVPAA	FALSE	GPR137	#N/A
chr11:64054000-64054032	+	CCDS53658.1	28.0002	0.5835	above threshold	ESNLSGLVPAA	FALSE	GPR137	#N/A
chr11:64054000-64054032	+	CCDS8066.1	28.0002	0.5835	above threshold	ESNLSGLVPAA	FALSE	#N/A	#N/A
chr5:94620244-94620276	-	CCDS34203.1	22.1902	0.5835	above threshold	EPRAAAAGEPE	FALSE	MCTP1	#N/A
[truncated: 441 more rows]
