# Supplementary material for: Target site specificity and in vivo complexity of the mammalian arginylome
Source: Sci Rep. 2018 Nov 1;8:16177. doi: 10.1038/s41598-018-34639-6 (PMC6212499; doi:10.1038/s41598-018-34639-6)
Supplement: Supplementary file 11 — Table S13 [file 41598_2018_34639_MOESM11_ESM.xlsx]

## Sheet: Sheet1
CCSD_ID	PhyloCSF Score	Branch Length Score	Peptide	Fully conserved E?	Consensus Score	Gene Name	Gene description
CCDS10161.1	175.887	0.7899	ELYFGEYQHVQ	TRUE	0.8923	CGNL1	Cingulin-like protein 1
CCDS9069.1	158.868	0.9456	DAKARNCLLQH	TRUE	0.8667	APAF1	Apoptotic protease-activating factor 1
CCDS11039.1	147.505	0.8135	EGGPAVCCQDP	TRUE	0.7686	CAMKK1	Calcium/calmodulin-dependent protein kinase kinase 1
CCDS45269.1	123.527	0.911	ENMHLRRVRTM	TRUE	0.7858	FAM81A	Protein FAM81A
CCDS30928.1	120.292	0.937	DLPYYHGRLTK	TRUE	0.7666	SH2D1B	SH2 domain-containing protein 1B
CCDS13771.1	117.236	0.882	EDCNVHSAASI	TRUE	0.7333	ARVCF	Armadillo repeat protein deleted in velo-cardio-facial syndrome
CCDS8009.1	112.091	0.9178	ELEAMSRYTSP	TRUE	0.7986	TMEM258	Transmembrane protein 258
CCDS2754.1	93.9247	0.7454	EAVPRMPMIWL	TRUE	0.8339	PTPN23	Tyrosine-protein phosphatase non-receptor type 23
CCDS5796.1	93.9076	0.8858	EKFGMNFGGGP	TRUE	0.9333	GCC1	GRIP and coiled-coil domain-containing protein 1
CCDS34280.1	93.8985	0.8966	EGRGPYRIYDP	TRUE	0.8333	TNIP1	TNFAIP3-interacting protein 1
CCDS7510.1	80.4575	0.6617	EHLGPHHLHPG	TRUE	0.9588	TLX1	T-cell leukemia homeobox protein 1
CCDS14537.1	75.8256	0.9127	EGCVSNLMVCN	TRUE	0.9667	PSMD10	26S proteasome non-ATPase regulatory subunit 10
CCDS34669.1	71.8563	0.7386	DRMASSMKQVP	TRUE	0.8	HIP1	Huntingtin-interacting protein 1
CCDS224.1	71.4241	0.866	ELPNYSRQLLQ	TRUE	0.7593	ZBTB40	Zinc finger and BTB domain-containing protein 40
CCDS44580.1	58.1721	0.6719	EPRDGSPEARS	TRUE	0.9	DGKZ	Diacylglycerol kinase zeta
CCDS35277.1	54.0656	0.7516	ENRPGSFQYVP	TRUE	0.8667	SHROOM4	Protein Shroom4
CCDS8918.1	46.1205	0.9179	DLHMMNCELLA	TRUE	0.9666	TIMELESS	Protein timeless homolog
CCDS7488.1	42.2008	0.8852	ERPPGLRPGAG	TRUE	0.7669	CHUK	Inhibitor of nuclear factor kappa-B kinase subunit alpha
CCDS1310.1	38.2981	0.873	EGKPMRRCTNI	TRUE	0.9667	KLHL20	Kelch-like protein 20
CCDS55386.1	26.7311	0.6206	ERGGGGSGTGS	TRUE	0.8298	MAP7D2	MAP7 domain-containing protein 2
CCDS6950.1	24.518	0.6621	EGSNGFGIDSI	TRUE	0.8343	BARHL1	BarH-like 1 homeobox protein
CCDS32043.1	17.621	0.9749	EFPGGNDNYLT	TRUE	0.8305	TOX4	TOX high mobility group box family member 4
CCDS4117.1	12.9016	0.8329	EKDKHSHFYNQ	TRUE	0.8843	CCDC112	Coiled-coil domain-containing protein 112
CCDS4071.2	5.341	0.8472	EDGTPKHIIQM	TRUE	0.8333	SLF1	SMC5-SMC6 complex localization factor protein 1
chr8:132052544-132052576	-	CCDS6363.1	93.3896	0.7336	above threshold	ELSDVRCLTGS	TRUE	ADCY8	#N/A
chr14:76452133-76452165	+	CCDS41973.1	93.2424	0.7335	above threshold	EDLLDLDEELR	FALSE	IFT43	#N/A
chr14:76452133-76452165	+	CCDS9847.1	93.2424	0.7335	above threshold	EDLLDLDEELR	FALSE	IFT43	#N/A
chr15:72690671-72690703	+	CCDS32287.1	-10.6564	0.7334	above threshold	ERREHLTLTFH	TRUE	TMEM202	#N/A
chr16:10788695-10788727	-	CCDS10542.1	136.687	0.7332	above threshold	EFLGTTQTASY	TRUE	TEKT5	#N/A
chr2:74741937-74741969	+	CCDS1947.1	20.9635	0.7332	above threshold	EPGMLGPHNLP	FALSE	TLX2	#N/A
chr10:72026119-72026147+chr10:72043426-72043429	-	CCDS53539.1	-69.6751	0.7332	above threshold	EGEPSQPPNSS	FALSE	NPFFR1	#N/A
chr2:178077531-178077563	+	CCDS2273.1	2.0291	0.733	above threshold	EVKPPPGRPQP	TRUE	HNRNPA3	#N/A
chr17:33885046-33885078	-	CCDS45650.1	-70.48	0.7328	above threshold	ESLKTDTEMPY	FALSE	SLFN14	#N/A
chr1:155108391-155108423	+	CCDS1093.1	59.1172	0.7324	above threshold	EAGGFLDSLIY	FALSE	SLC50A1	#N/A
chr1:155108391-155108423	+	CCDS44238.1	59.1172	0.7324	above threshold	EAGGFLDSLIY	FALSE	SLC50A1	#N/A
chr12:48723078-48723110	+	CCDS8762.1	-74.0876	0.7324	above threshold	EQALTGEAQSR	FALSE	H1FNT	#N/A
chr16:86588335-86588354+chr16:86588775-86588787	-	CCDS42211.1	98.026	0.7323	above threshold	EPRAGVSKQDI	FALSE	MTHFSD	#N/A
chr16:86588338-86588357+chr16:86588775-86588787	-	CCDS54047.1	52.0536	0.7323	above threshold	EPRAVGVSKQD	FALSE	MTHFSD	#N/A
chr16:86588338-86588357+chr16:86588775-86588787	-	CCDS54048.1	52.0536	0.7323	above threshold	EPRAVGVSKQD	FALSE	MTHFSD	#N/A
chr1:155270043-155270071+chr1:155270672-155270675	-	CCDS44240.1	181.621	0.7322	above threshold	EGPAGYLRRAS	FALSE	PKLR	#N/A
chr1:60280793-60280825	+	CCDS612.1	41.0656	0.7321	above threshold	EETQPPPQPKL	TRUE	HOOK1	#N/A
chr1:248005163-248005195	-	CCDS31098.1	-14.6733	0.7317	above threshold	EPQNTSTVTNF	FALSE	OR11L1	#N/A
chr10:96829124-96829156	-	CCDS7438.1	-15.0007	0.7314	above threshold	EPFVVLVLCLS	FALSE	CYP2C8	#N/A
chr6:29343029-29343061	-	CCDS4658.1	39.2413	0.7312	above threshold	ENVTTMNEFLL	FALSE	OR12D3	#N/A
chr17:42266418-42266450	+	CCDS11479.1	43.5154	0.7311	above threshold	ELSDVTLIEGV	TRUE	TMUB2	#N/A
chr3:113557760-113557783+chr3:113563350-113563358	+	CCDS33826.1	-86.4078	0.7304	above threshold	EGAPTVRQVMN	TRUE	GRAMD1C	#N/A
chr6:30876817-30876849	+	CCDS34386.1	127.601	0.7302	above threshold	ESTPSRGLNRV	TRUE	GTF2H4	#N/A
chr22:39268160-39268192	-	CCDS13980.1	-14.7642	0.7301	above threshold	ELSAVGERVFA	FALSE	CBX6	#N/A
chr8:52721869-52721901	-	CCDS47855.1	-19.5488	0.7301	above threshold	EPRLFCWTTLF	FALSE	PXDNL	#N/A
chr5:10239449-10239468+chr5:10249970-10249982	-	CCDS43301.1	-107.146	0.7299	above threshold	EGGGGIPLETL	FALSE	FAM173B	#N/A
chr17:53342849-53342881	+	CCDS11585.1	43.7718	0.7297	above threshold	EKMSRPLPLNP	FALSE	HLF	#N/A
chr20:43595213-43595244+chr20:43600719-43600719	+	CCDS13341.1	89.1086	0.7296	above threshold	ETVQLRNPPRR	TRUE	STK4	#N/A
chr3:48414261-48414293	+	CCDS2764.1	-37.3326	0.729	above threshold	EIRLPDLALKR	FALSE	#N/A	#N/A
chr3:48414261-48414293	+	CCDS54578.1	-37.3326	0.729	above threshold	EIRLPDLALKR	FALSE	FBXW12	#N/A
chr11:93065429-93065454+chr11:93088537-93088543	+	CCDS44707.1	-26.0034	0.7289	above threshold	ENQAHNTMGTS	TRUE	DEUP1	#N/A
chr19:9325478-9325510	-	CCDS32901.1	-140.679	0.7289	above threshold	EAENLTELSKF	FALSE	OR7D4	#N/A
chr17:58499957-58499989	+	CCDS32698.2	28.1225	0.7284	above threshold	EASDGQGGEGD	TRUE	C17orf64	#N/A
chr2:103353234-103353266	-	CCDS2063.1	-116.003	0.7284	above threshold	ELGGHWDMNSA	FALSE	MFSD9	#N/A
chr10:104503814-104503846	+	CCDS44473.1	-16.8267	0.7283	above threshold	ERRRLLGGMAL	FALSE	WBP1L	#N/A
chr1:158390621-158390653	-	CCDS30896.1	42.1869	0.7281	above threshold	ERVNETVVREV	FALSE	OR10K2	#N/A
chr19:38794905-38794923+chr19:38795015-38795028	+	CCDS12511.1	16.4629	0.7275	above threshold	EFDLGAALEPT	FALSE	C19orf33	#N/A
chr19:7763727-7763740+chr19:7764625-7764643	-	CCDS12184.1	13.4773	0.7275	above threshold	EEGQYSEIEEL	FALSE	FCER2	#N/A
chr5:146257599-146257631	-	CCDS4284.1	7.4714	0.7268	above threshold	EEDIDTRKINN	TRUE	#N/A	#N/A
chrX:100547998-100548030	-	CCDS35347.1	-89.2249	0.7268	above threshold	ECPEGQLPISS	TRUE	TAF7L	#N/A
chr6:11011010-11011042	-	CCDS4518.1	49.2677	0.7266	above threshold	EHLKAFDDEIN	TRUE	ELOVL2	#N/A
chr10:120967433-120967465	+	CCDS7612.1	19.1867	0.7266	above threshold	ELENIVANTVL	TRUE	GRK5	#N/A
chr14:88737098-88737130	-	CCDS9882.1	-116.114	0.7263	above threshold	EDGFKGDRTEG	FALSE	KCNK10	#N/A
chr15:76196308-76196340	+	CCDS10287.1	-73.7707	0.726	above threshold	EPVGCCGECRG	FALSE	FBXO22	#N/A
chr15:76196308-76196340	+	CCDS45310.1	-73.7707	0.726	above threshold	EPVGCCGECRG	FALSE	FBXO22	#N/A
chr8:42958695-42958727	+	CCDS6141.1	57.7367	0.7259	above threshold	EKQPQNSRRGL	FALSE	POMK	#N/A
chr11:788541-788573	-	CCDS7714.1	89.464	0.7257	above threshold	ESRGKSASSPK	TRUE	CEND1	#N/A
chr18:55989675-55989707	+	CCDS45875.1	195.742	0.7255	above threshold	ERPYTFKDFLL	TRUE	NEDD4L	#N/A
chr18:55989675-55989707	+	CCDS45876.1	195.742	0.7255	above threshold	ERPYTFKDFLL	TRUE	NEDD4L	#N/A
chr5:68390086-68390118	+	CCDS34173.1	49.9475	0.725	above threshold	EEKYGGDVLAG	TRUE	SLC30A5	#N/A
chr5:68390086-68390118	+	CCDS3996.1	49.9475	0.725	above threshold	EEKYGGDVLAG	TRUE	SLC30A5	#N/A
chr3:52233261-52233293	+	CCDS2847.1	174.143	0.7249	above threshold	ESVVRRCPFLS	TRUE	ALAS1	#N/A
chr7:76796989-76797021	+	CCDS34671.1	32.1644	0.7249	above threshold	EDSSTDTEKEE	FALSE	CCDC146	#N/A
chr1:224544630-224544662	+	CCDS1543.1	144.778	0.7243	above threshold	EAVVFVFSLLD	FALSE	CNIH4	#N/A
chr17:56565600-56565632	-	CCDS32690.1	61.7122	0.7243	above threshold	EALLSTPINPN	FALSE	HSF5	#N/A
chr8:1949362-1949394	+	CCDS34795.1	-3.5975	0.7242	above threshold	EHAVAPCVLYP	TRUE	KBTBD11	#N/A
chr11:58170847-58170879	-	CCDS31549.1	63.9548	0.7239	above threshold	ENKTEVTQFIL	FALSE	OR5B3	#N/A
chr15:67457345-67457377	+	CCDS53950.1	70.2463	0.7238	above threshold	ELCEFAFNMKK	TRUE	SMAD3	#N/A
chr5:137089720-137089752	-	CCDS4193.1	87.6902	0.7238	above threshold	ENSQLCKLFIG	FALSE	HNRNPA0	#N/A
chr2:242545857-242545888+chr2:242556827-242556827	-	CCDS54440.1	84.8647	0.7235	above threshold	EPPKMNPVVEP	TRUE	THAP4	#N/A
chr17:1553063-1553095	-	CCDS11009.1	-60.5548	0.7233	above threshold	EPRRAAPGVPG	FALSE	RILP	#N/A
chr11:73007567-73007599	+	CCDS8220.1	-51.0693	0.7232	above threshold	EWDNGTGQALG	FALSE	P2RY6	#N/A
chr12:122672284-122672316	+	CCDS41854.1	152.503	0.7231	above threshold	ECLCAHPPAGL	FALSE	LRRC43	#N/A
chr6:24667055-24667087	-	CCDS4557.1	-100.945	0.723	above threshold	ELGSCLEGGRE	FALSE	TDP2	#N/A
chr16:67465155-67465187	+	CCDS10837.1	-33.5214	0.7229	above threshold	ERWPWPSGGAW	FALSE	HSD11B2	#N/A
chr8:144732166-144732198	+	CCDS47931.1	-82.0639	0.7228	above threshold	ELPSPESEEVH	FALSE	ZNF623	#N/A
chr22:31519004-31519036	+	CCDS46687.1	-13.9672	0.7225	above threshold	EGQSSRGSRRP	TRUE	INPP5J	#N/A
chr12:75784900-75784932	+	CCDS9010.1	-68.0076	0.722	above threshold	EAARPFAREWR	FALSE	GLIPR1L2	#N/A
chr20:3777182-3777214	+	CCDS13066.1	4.6204	0.7216	above threshold	EVPQPEPAPGS	TRUE	CDC25B	#N/A
chr20:3777182-3777214	+	CCDS13067.1	4.6204	0.7216	above threshold	EVPQPEPAPGS	TRUE	CDC25B	#N/A
chr20:3777182-3777214	+	CCDS13065.1	4.6204	0.7216	above threshold	EVPQPEPAPGS	TRUE	#N/A	#N/A
chr5:140480237-140480269	+	CCDS4245.1	-21.9531	0.7209	above threshold	EAGGERFLRQR	FALSE	PCDHB3	#N/A
chr16:84075727-84075759	-	CCDS32495.1	-79.6197	0.7207	above threshold	EGQTPGSRGLP	FALSE	SLC38A8	#N/A
chr1:99127291-99127323	+	CCDS755.2	-18.819	0.7204	above threshold	EGERRASQAPS	FALSE	SNX7	#N/A
chr1:99127291-99127323	+	CCDS756.2	-18.819	0.7204	above threshold	EGERRASQAPS	FALSE	SNX7	#N/A
chr16:55513395-55513427	+	CCDS10752.1	-38.5697	0.7198	above threshold	EALMARGALTG	FALSE	MMP2	#N/A
chr18:74962508-74962540	+	CCDS12012.1	97.1675	0.7196	above threshold	ELAVGNLSEGN	TRUE	GALR1	#N/A
chr14:67878741-67878773	-	CCDS9782.1	135.197	0.7195	above threshold	EDGVLKEGFLV	TRUE	PLEK2	#N/A
chr3:183749533-183749565	+	CCDS46966.1	-77.188	0.7188	above threshold	ERGWFHGKGFL	FALSE	HTR3D	#N/A
chr7:23719841-23719873	+	CCDS47561.1	106.379	0.7183	above threshold	ERLTLPLGGAA	FALSE	FAM221A	#N/A
chr7:23719841-23719873	+	CCDS47562.1	106.379	0.7183	above threshold	ERLTLPLGGAA	FALSE	FAM221A	#N/A
chr7:23719841-23719873	+	CCDS5385.1	106.379	0.7183	above threshold	ERLTLPLGGAA	FALSE	FAM221A	#N/A
chr11:65601540-65601572	+	CCDS8113.2	-0.1617	0.7179	above threshold	ETYAEVGKEGK	FALSE	SNX32	#N/A
chr11:65488194-65488226	-	CCDS8111.1	48.2641	0.7174	above threshold	ESGDEAAIERH	FALSE	RNASEH2C	#N/A
chr7:158649430-158649441+chr7:158662546-158662566	+	CCDS47757.1	58.9312	0.7171	above threshold	EPGKRRTKDDT	FALSE	WDR60	#N/A
chr5:133871551-133871583	+	CCDS4176.1	80.0597	0.7166	above threshold	EEKRRKYSISS	TRUE	JADE2	#N/A
chr17:44895928-44895960	-	CCDS11505.1	17.4892	0.7164	above threshold	EPHLLGLLLGL	TRUE	WNT3	#N/A
chr17:64179382-64179414	-	CCDS32710.1	4.7168	0.7162	above threshold	EVGSEEEKWEK	TRUE	CEP112	#N/A
chr4:83350808-83350840	-	CCDS3593.1	60.929	0.7161	above threshold	EVPPRLSHVPP	TRUE	HNRNPDL	#N/A
chr19:55568112-55568144	-	CCDS42627.1	251.887	0.7151	above threshold	EKCEAAAKDIR	FALSE	RDH13	#N/A
chr9:125562405-125562437	+	CCDS35132.1	-42.2069	0.7148	above threshold	EAANESSEGIS	FALSE	OR1K1	#N/A
chr16:28889996-28890028	+	CCDS10643.1	142.225	0.7146	above threshold	EAAHAKTTEEC	TRUE	ATP2A1	#N/A
chr16:28889996-28890028	+	CCDS42139.1	142.225	0.7146	above threshold	EAAHAKTTEEC	TRUE	ATP2A1	#N/A
chr15:75320663-75320695	+	CCDS10275.1	41.6246	0.7145	above threshold	EPKASCPAAAP	FALSE	PPCDC	#N/A
chr5:37379473-37379494+chr5:37379591-37379601	+	CCDS34147.1	76.0512	0.7141	above threshold	ERSGPSEVTGS	TRUE	WDR70	#N/A
chr5:140186776-140186808	+	CCDS54916.1	-61.4377	0.7138	above threshold	EFSWGSGQESR	FALSE	PCDHA4	#N/A
chr6:36807118-36807150	-	CCDS4825.1	33.8518	0.7135	above threshold	EQPEDMASLSE	FALSE	CPNE5	#N/A
chr9:131465198-131465218+chr9:131467582-131467593	+	CCDS6908.1	17.825	0.7128	above threshold	EEGAPRQPGPS	FALSE	PKN3	#N/A
chr15:69113055-69113087	-	CCDS45292.1	54.3349	0.7124	above threshold	EMGRRIHLELR	FALSE	ANP32A	#N/A
chr9:116226086-116226118	+	CCDS35113.1	113.342	0.7116	above threshold	ERSLHRVSLGS	FALSE	#N/A	#N/A
chr6:90053471-90053475+chr6:90062258-90062285	-	CCDS5021.1	68.8459	0.7112	above threshold	ETRYNLKSPAV	TRUE	#N/A	#N/A
chr17:73512645-73512677	+	CCDS11724.1	118.152	0.7111	above threshold	EPEPEPAAVEV	FALSE	TSEN54	#N/A
chr11:208858-208890	+	CCDS7690.1	57.9761	0.711	above threshold	EPRAVAEAVET	FALSE	RIC8A	#N/A
chr6:149887554-149887586	+	CCDS5216.1	-41.6822	0.7109	above threshold	EGAPPGSLALR	FALSE	GINM1	#N/A
chr17:80693516-80693548	+	CCDS11818.1	121.329	0.7106	above threshold	EQLLRAELRTA	TRUE	FN3K	#N/A
chr10:75410730-75410762	-	CCDS7331.1	-15.2206	0.7104	above threshold	ETFEPISQEPL	FALSE	SYNPO2L	#N/A
chr12:122016849-122016851+chr12:122017925-122017954	-	CCDS41849.1	-29.8741	0.7101	above threshold	EAEKDSGRRLR	FALSE	KDM2B	#N/A
chr5:140562138-140562170	+	CCDS4251.1	-166.25	0.7096	above threshold	EIGWMHNRRQR	TRUE	PCDHB16	#N/A
chr4:108641300-108641332	-	CCDS3676.1	65.7596	0.7095	above threshold	EIPGSLCKKVK	TRUE	PAPSS1	#N/A
chr14:77737245-77737277	-	CCDS9856.1	79.8942	0.7089	above threshold	ERPEPELIRQS	FALSE	NGB	#N/A
chr8:54934650-54934682	-	CCDS47857.1	115.816	0.7082	above threshold	EDEVVRFAKKM	FALSE	TCEA1	#N/A
chr8:54934650-54934682	-	CCDS47858.1	115.816	0.7082	above threshold	EDEVVRFAKKM	FALSE	TCEA1	#N/A
chr17:19283943-19283975	+	CCDS11207.1	122.592	0.7081	above threshold	ESDLHQIIHSS	TRUE	MAPK7	#N/A
chr1:16482392-16482424	-	CCDS169.1	17.9624	0.708	above threshold	ELQAARACFAL	FALSE	EPHA2	#N/A
chr16:20084903-20084935	-	CCDS32398.1	27.8045	0.7073	above threshold	EHTHAHLAANS	TRUE	GPR139	#N/A
chr1:6304429-6304461	+	CCDS41238.1	289.971	0.7073	above threshold	EKKRRARINVS	TRUE	HES3	#N/A
chr2:202122958-202122990	+	CCDS42798.1	-108.2	0.7068	above threshold	EGGRRARVVIE	FALSE	#N/A	#N/A
chr1:29138899-29138931	+	CCDS329.1	70.5993	0.7065	above threshold	EPAPSAGAELQ	TRUE	OPRD1	#N/A
chr17:41177368-41177400	+	CCDS11452.1	68.4635	0.706	above threshold	EGQSGRCKIVV	TRUE	RND2	#N/A
chr7:134853639-134853671	-	CCDS5838.2	-33.6136	0.706	above threshold	ETLQSETKTRV	FALSE	C7orf49	#N/A
chr2:55277401-55277433	-	CCDS1851.1	63.2967	0.7053	above threshold	EDLDQSPLVSS	TRUE	RTN4	#N/A
chr2:55277401-55277433	-	CCDS42683.1	63.2967	0.7053	above threshold	EDLDQSPLVSS	TRUE	RTN4	#N/A
chr2:55277401-55277433	-	CCDS42684.1	63.2967	0.7053	above threshold	EDLDQSPLVSS	TRUE	RTN4	#N/A
chr5:43040113-43040145	-	CCDS34153.1	-86.1933	0.7048	above threshold	EQHFLGCVKRA	FALSE	ANXA2R	#N/A
chr11:119056207-119056219+chr11:119056634-119056653	+	CCDS53719.1	10.7424	0.7045	above threshold	EKAADLQDTAS	FALSE	PDZD3	#N/A
chr11:119056207-119056219+chr11:119056634-119056653	+	CCDS8417.1	10.7424	0.7045	above threshold	EKAADLQDTAS	FALSE	PDZD3	#N/A
chr1:158670407-158670439	-	CCDS30902.1	-27.993	0.7045	above threshold	ESPNRTTIQEF	FALSE	OR6K2	#N/A
chrX:47006884-47006897+chrX:47028714-47028732	+	CCDS55407.1	86.6739	0.704	above threshold	EYERRGGRGDR	TRUE	#N/A	#N/A
chr1:158435355-158435387	+	CCDS30897.1	46.1713	0.704	above threshold	EQVNKTVVREF	TRUE	OR10K1	#N/A
chrX:47006884-47006897+chrX:47028714-47028732	+	CCDS14274.1	86.6739	0.704	above threshold	EYERRGGRGDR	TRUE	RBM10	#N/A
chr12:56321510-56321542	-	CCDS41795.1	-47.6443	0.704	above threshold	EAAGSPAATET	FALSE	PYM1	#N/A
chr1:158687870-158687902	-	CCDS30903.2	-54.3282	0.7039	above threshold	ESGNQSTVTEF	FALSE	OR6K3	#N/A
chr10:43869198-43869230	+	CCDS7203.1	-2.0132	0.7038	above threshold	ERVTLALLLLA	FALSE	FXYD4	#N/A
chr1:230979601-230979633	-	CCDS44331.1	112.051	0.7036	above threshold	EFSISALSIQE	TRUE	C1orf198	#N/A
chr7:100424617-100424649	-	CCDS5706.1	129.009	0.7029	above threshold	ELRVLLCWASL	TRUE	EPHB4	#N/A
chr7:16460912-16460944	-	CCDS47549.1	32.0579	0.7028	above threshold	EAGPPGSARPA	TRUE	ISPD	#N/A
chr7:16460912-16460944	-	CCDS47550.1	32.0579	0.7028	above threshold	EAGPPGSARPA	TRUE	ISPD	#N/A
chr17:7533494-7533526	+	CCDS11117.1	-141.778	0.7027	above threshold	ESRGPLATSRL	FALSE	SHBG	#N/A
chr17:7533494-7533526	+	CCDS54082.1	-141.778	0.7027	above threshold	ESRGPLATSRL	FALSE	SHBG	#N/A
chr17:7533494-7533526	+	CCDS54083.1	-141.778	0.7027	above threshold	ESRGPLATSRL	FALSE	SHBG	#N/A
chr6:143771760-143771792	-	CCDS43511.1	-5.0167	0.7025	above threshold	EAKAAPKPAAS	FALSE	#N/A	#N/A
chr5:43122159-43122191	+	CCDS43313.1	46.162	0.7015	above threshold	EAEETMECLQE	TRUE	ZNF131	#N/A
chr19:13029131-13029151+chr19:13030057-13030068	-	CCDS42509.1	77.7444	0.7012	above threshold	ERQGVDVPHVK	TRUE	SYCE2	#N/A
chr18:34408695-34408727	-	CCDS32817.1	-108.346	0.7012	above threshold	EEEASSPGLGC	FALSE	TPGS2	#N/A
chr4:164087844-164087876	-	CCDS3803.1	141.084	0.7009	above threshold	EVVEAAAAQLE	TRUE	NAF1	#N/A
chr4:164087844-164087876	-	CCDS47159.1	141.084	0.7009	above threshold	EVVEAAAAQLE	TRUE	NAF1	#N/A
chr14:22038840-22038872	-	CCDS32046.1	60.254	0.6987	above threshold	ERINSTLLTAF	FALSE	OR10G3	#N/A
chr10:15138788-15138820	-	CCDS7107.1	-145.307	0.6975	above threshold	ESLQTPQHREN	FALSE	C10orf111	#N/A
chr16:771278-771310	+	CCDS10423.1	66.5129	0.6973	above threshold	EQDDPVEALTE	FALSE	FAM173A	#N/A
chr3:48229402-48229434	-	CCDS2760.1	43.1522	0.697	above threshold	ELGPEPPHRRR	FALSE	CDC25A	#N/A
chr3:48229402-48229434	-	CCDS2761.1	43.1522	0.697	above threshold	ELGPEPPHRRR	FALSE	CDC25A	#N/A
chrX:128674420-128674452	+	CCDS35393.1	27.3672	0.696	above threshold	EPPLPVGAQPL	TRUE	OCRL	#N/A
chrX:128674420-128674452	+	CCDS35394.1	27.3672	0.696	above threshold	EPPLPVGAQPL	TRUE	OCRL	#N/A
chr20:49127068-49127100	+	CCDS13430.1	61.3739	0.696	above threshold	EMEKEFEQIDK	TRUE	PTPN1	#N/A
chr1:68962647-68962679	-	CCDS44159.1	88.7456	0.696	above threshold	ESQGVPPGPYR	FALSE	DEPDC1	#N/A
chr1:68962647-68962679	-	CCDS644.1	88.7456	0.696	above threshold	ESQGVPPGPYR	FALSE	DEPDC1	#N/A
chr19:10625652-10625684	-	CCDS12240.1	143.29	0.6956	above threshold	ESGLLRPAPVS	TRUE	S1PR5	#N/A
chr6:80715564-80715596	+	CCDS4993.1	40.5553	0.695	above threshold	ESEDLSGRELT	TRUE	TTK	#N/A
chr6:80715564-80715596	+	CCDS55040.1	40.5553	0.695	above threshold	ESEDLSGRELT	TRUE	TTK	#N/A
chr1:108507456-108507488	-	CCDS785.1	51.661	0.6931	above threshold	EPWKQCAQWLI	TRUE	#N/A	#N/A
chr7:103629768-103629800	-	CCDS34722.1	12.2805	0.6928	above threshold	ERSGWARQTFL	FALSE	RELN	#N/A
chr7:103629768-103629800	-	CCDS47680.1	12.2805	0.6928	above threshold	ERSGWARQTFL	FALSE	RELN	#N/A
chr1:10032135-10032167	+	CCDS108.1	87.4509	0.6926	above threshold	ENSEKTEVVLL	FALSE	NMNAT1	#N/A
chr10:124768549-124768581	+	CCDS7634.1	115.142	0.6918	above threshold	EGLAVRLLRGS	FALSE	ACADSB	#N/A
chr9:85677747-85677779	-	CCDS6662.1	57.8534	0.6918	above threshold	EADGDGEELAR	FALSE	RASEF	#N/A
chr18:51795920-51795952	+	CCDS11954.2	-61.5161	0.6917	above threshold	EKLGVEPEEEG	FALSE	POLI	#N/A
chr11:48510348-48510380	+	CCDS31490.1	-19.0239	0.6916	above threshold	EPRKNVTDFVL	FALSE	OR4A47	#N/A
chr3:52356462-52356494	+	CCDS46842.1	-57.3768	0.6916	above threshold	EQPNSKGYSLG	FALSE	DNAH1	#N/A
chr15:23810933-23810965	+	CCDS10013.1	-72.1929	0.6914	above threshold	EEPAAPSEAHE	FALSE	MKRN3	#N/A
chr6:154831213-154831245	-	CCDS5246.1	86.2451	0.6911	above threshold	EPVTKWSPKQV	TRUE	CNKSR3	#N/A
chr4:68566802-68566834	-	CCDS3516.1	3.1862	0.6907	above threshold	EGSEPVAAHQG	FALSE	UBA6	#N/A
chr14:74876412-74876444	-	CCDS41970.1	124.59	0.6904	above threshold	ESLSELQNPLL	TRUE	SYNDIG1L	#N/A
chr8:21924390-21924404+chr8:21924596-21924613	+	CCDS47820.1	77.4527	0.6897	above threshold	ERLQKQPLTSP	FALSE	DMTN	#N/A
chr8:21924390-21924404+chr8:21924596-21924613	+	CCDS6020.1	77.4527	0.6897	above threshold	ERLQKQPLTSP	FALSE	DMTN	#N/A
chr16:66995214-66995246	+	CCDS10826.1	-82.9219	0.6893	above threshold	ERAVRVESGVL	FALSE	CES3	#N/A
chr16:66995214-66995246	+	CCDS54022.1	-82.9219	0.6893	above threshold	ERAVRVESGVL	FALSE	CES3	#N/A
chr17:7329011-7329043	+	CCDS42255.1	-29.6632	0.6891	above threshold	ENQLWHNTVRC	FALSE	C17orf74	#N/A
chr22:24087292-24087324	-	CCDS13812.1	28.9909	0.6888	above threshold	EVPPATKFGET	FALSE	ZNF70	#N/A
chrX:69672475-69672507	+	CCDS43967.1	29.703	0.6882	above threshold	ERARKFSGSGL	FALSE	DLG3	#N/A
chr1:6526132-6526164	-	CCDS71.1	-58.441	0.6882	above threshold	EQRPRGCAAVA	FALSE	TNFRSF25	#N/A
chr1:6526132-6526164	-	CCDS72.1	-58.441	0.6882	above threshold	EQRPRGCAAVA	FALSE	TNFRSF25	#N/A
chr1:6526132-6526164	-	CCDS73.1	-58.441	0.6882	above threshold	EQRPRGCAAVA	FALSE	TNFRSF25	#N/A
chr1:6526132-6526164	-	CCDS74.1	-58.441	0.6882	above threshold	EQRPRGCAAVA	FALSE	TNFRSF25	#N/A
chr1:6526132-6526164	-	CCDS75.1	-58.441	0.6882	above threshold	EQRPRGCAAVA	FALSE	TNFRSF25	#N/A
chr1:209849033-209849065	+	CCDS1488.1	155.17	0.6881	above threshold	ETVQELIPLAK	TRUE	G0S2	#N/A
chr3:184093781-184093803+chr3:184094035-184094044	-	CCDS3265.1	-6.5555	0.6881	above threshold	ELTELLLVVML	FALSE	THPO	#N/A
chr3:184093781-184093803+chr3:184094035-184094044	-	CCDS54693.1	-6.5555	0.6881	above threshold	ELTELLLVVML	FALSE	THPO	#N/A
chr1:16062984-16063016	+	CCDS162.1	87.6878	0.6872	above threshold	ETVPPAVDLVL	TRUE	SLC25A34	#N/A
chr16:67313951-67313983	+	CCDS32466.1	-57.15	0.6867	above threshold	ERPLENGDESP	FALSE	PLEKHG4	#N/A
chr16:67313951-67313983	+	CCDS45512.1	-57.15	0.6867	above threshold	ERPLENGDESP	FALSE	PLEKHG4	#N/A
chrX:154020537-154020560+chrX:154028020-154028028	-	CCDS55544.1	31.664	0.6866	above threshold	ESWAVSHPLNT	FALSE	MPP1	#N/A
chr2:219696096-219696098+chr2:219696461-219696490	-	CCDS2424.1	-1.2059	0.6862	above threshold	EPGLEHALRRT	FALSE	PRKAG3	#N/A
chr6:37664552-37664584	-	CCDS47417.1	49.8848	0.6861	above threshold	EVTCLLLLALI	TRUE	MDGA1	#N/A
chr7:128049920-128049952	-	CCDS34749.1	-45.0201	0.6851	above threshold	EGPLTPPPLQG	FALSE	IMPDH1	#N/A
chr7:128049920-128049952	-	CCDS43643.1	-45.0201	0.6851	above threshold	EGPLTPPPLQG	FALSE	IMPDH1	#N/A
chr7:128049920-128049952	-	CCDS34748.1	-45.0201	0.6851	above threshold	EGPLTPPPLQG	FALSE	IMPDH1	#N/A
chr7:128049920-128049952	-	CCDS47699.1	-45.0201	0.6851	above threshold	EGPLTPPPLQG	FALSE	IMPDH1	#N/A
chr4:786392-786396+chr4:818280-818307	-	CCDS46995.1	121.848	0.685	above threshold	EFVMKQALGGA	TRUE	CPLX1	#N/A
chr16:837702-837734	-	CCDS10426.1	120.193	0.6843	above threshold	EPGSVENLSIV	TRUE	RPUSD1	#N/A
chr12:1703197-1703229	-	CCDS8509.1	122.892	0.6841	above threshold	ETHISCLFPEL	TRUE	FBXL14	#N/A
chr5:157079051-157079083	-	CCDS4339.1	51.4483	0.6834	above threshold	ERARPEPPPQP	FALSE	SOX30	#N/A
chr5:157079051-157079083	-	CCDS4340.1	51.4483	0.6834	above threshold	ERARPEPPPQP	FALSE	#N/A	#N/A
chr1:32084797-32084829	+	CCDS344.1	18.4311	0.6829	above threshold	EPSATPGAQMG	TRUE	HCRTR1	#N/A
chr15:38988812-38988844	+	CCDS10048.1	-164.096	0.6829	above threshold	ELQGAQEDLGI	FALSE	C15orf53	#N/A
chr11:66888791-66888823	+	CCDS44657.1	113.725	0.6825	above threshold	EPEEERIRYSQ	TRUE	KDM2A	#N/A
chr19:13264004-13264036	+	CCDS12295.1	166.382	0.6823	above threshold	EVQKEAQRIMT	TRUE	IER2	#N/A
chr8:17230738-17230749+chr8:17270778-17270798	-	CCDS34851.1	143.981	0.6812	above threshold	EHIRTPKVENV	TRUE	MTMR7	#N/A
chr15:25200199-25200209+chr15:25207261-25207282	+	CCDS10016.1	79.7375	0.6812	above threshold	ERARDRLHLRR	TRUE	SNURF	#N/A
chr20:1876097-1876129	+	CCDS13022.1	5.5977	0.681	above threshold	EPAGPAPGRLG	TRUE	SIRPA	#N/A
chr12:50452553-50452585	+	CCDS44876.1	89.3915	0.6806	above threshold	ELKAEEEEVGG	TRUE	ASIC1	#N/A
chr12:50452553-50452585	+	CCDS8796.1	89.3915	0.6806	above threshold	ELKAEEEEVGG	TRUE	ASIC1	#N/A
chr15:68521887-68521919	-	CCDS10227.1	113.875	0.6799	above threshold	EATRRRQHLGA	FALSE	CLN6	#N/A
chr1:7913456-7913488	-	CCDS90.1	-118.187	0.6792	above threshold	ETNVFHLMLCV	FALSE	UTS2	#N/A
chr3:119526101-119526133	+	CCDS43136.1	-99.2412	0.6785	above threshold	EVRPKESWNHA	TRUE	NR1I2	#N/A
chr3:119526101-119526133	+	CCDS54627.1	-99.2412	0.6785	above threshold	EVRPKESWNHA	TRUE	NR1I2	#N/A
chr14:92562470-92562481+chr14:92572873-92572893	-	CCDS32143.1	65.2366	0.6768	above threshold	ESIFHEKQPSG	TRUE	ATXN3	#N/A
chr2:202483818-202483850	-	CCDS54428.1	-84.7183	0.6767	above threshold	EPPQETNRPFS	FALSE	ALS2CR11	#N/A
chr12:100041956-100041988	+	CCDS9072.1	-16.7854	0.6767	above threshold	EDCCMLPYYTA	FALSE	#N/A	#N/A
chr2:202483818-202483850	-	CCDS2349.1	-84.7183	0.6767	above threshold	EPPQETNRPFS	FALSE	ALS2CR11	#N/A
chr2:202483818-202483850	-	CCDS54429.1	-84.7183	0.6767	above threshold	EPPQETNRPFS	FALSE	ALS2CR11	#N/A
chr2:202483818-202483850	-	CCDS54430.1	-84.7183	0.6767	above threshold	EPPQETNRPFS	FALSE	ALS2CR11	#N/A
chr19:11529458-11529460+chr19:11529922-11529951	-	CCDS32910.1	112.479	0.6762	above threshold	ERTAGKELALA	FALSE	RGL3	#N/A
chr19:11529458-11529460+chr19:11529922-11529951	-	CCDS54221.1	112.479	0.6762	above threshold	ERTAGKELALA	FALSE	RGL3	#N/A
chr14:91526743-91526775	-	CCDS45149.1	-59.4263	0.6757	above threshold	EEEGGSSGGAA	FALSE	RPS6KA5	#N/A
chr14:91526743-91526775	-	CCDS9893.1	-59.4263	0.6757	above threshold	EEEGGSSGGAA	FALSE	RPS6KA5	#N/A
chr2:239756860-239756892	+	CCDS46558.1	25.4915	0.6756	above threshold	EEGSSSPVSPV	TRUE	TWIST2	#N/A
chr4:84457779-84457811	+	CCDS3606.1	52.9329	0.6752	above threshold	EGAELAGKILS	FALSE	GPAT3	#N/A
chr13:76055868-76055900	-	CCDS41901.1	98.5869	0.675	above threshold	EPPSCIQDEPF	TRUE	TBC1D4	#N/A
chr10:8097622-8097654	+	CCDS31143.1	91.4302	0.6747	above threshold	EVTADQPRWVS	TRUE	GATA3	#N/A
chr10:8097622-8097654	+	CCDS7083.1	91.4302	0.6747	above threshold	EVTADQPRWVS	TRUE	GATA3	#N/A
chr17:260137-260169	+	CCDS32519.2	-8.577	0.6747	above threshold	ETRGPGLAVRA	TRUE	C17orf97	#N/A
chr16:1544286-1544318	+	CCDS32363.1	256.644	0.6745	above threshold	EPAPSEVRLAV	FALSE	TELO2	#N/A
chr22:18893891-18893923	+	CCDS13753.1	133.866	0.6741	above threshold	ERYAGALEEVA	FALSE	DGCR6	#N/A
chr16:71660136-71660168	+	CCDS10904.1	29.3969	0.674	above threshold	EDPSGAREPRA	FALSE	MARVELD3	#N/A
chr16:71660136-71660168	+	CCDS32478.1	29.3969	0.674	above threshold	EDPSGAREPRA	FALSE	MARVELD3	#N/A
chr19:50148287-50148319	+	CCDS33074.1	113.591	0.6739	above threshold	EEEDESRGKTE	TRUE	SCAF1	#N/A
chr11:64361112-64361144	+	CCDS8076.1	113.468	0.6738	above threshold	EWTAARARPLV	TRUE	SLC22A12	#N/A
chr2:242082412-242082444	-	CCDS2545.1	-33.9904	0.6737	above threshold	EDGGLTAFEED	FALSE	PASK	#N/A
chr22:30685451-30685483	-	CCDS43001.1	94.6758	0.6734	above threshold	ELHILEHRVRV	TRUE	GATSL3	#N/A
chr1:9118307-9118309+chr1:9129563-9129592	-	CCDS44054.1	-13.1869	0.6733	above threshold	EQQDQSMKEGR	TRUE	SLC2A5	#N/A
chr1:9118307-9118309+chr1:9129563-9129592	-	CCDS99.1	-13.1869	0.6733	above threshold	EQQDQSMKEGR	TRUE	SLC2A5	#N/A
chr9:22447068-22447100	+	CCDS6514.1	51.1757	0.6725	above threshold	ERSQCGSRDRG	TRUE	DMRTA1	#N/A
chr15:81517744-81517776	+	CCDS42069.1	203.522	0.6723	above threshold	ESHSRAGKSRK	FALSE	IL16	#N/A
chr15:81517744-81517776	+	CCDS53966.1	203.522	0.6723	above threshold	ESHSRAGKSRK	FALSE	IL16	#N/A
chr12:32832301-32832333	+	CCDS8728.1	106.529	0.6719	above threshold	EALIPVINKLQ	TRUE	DNM1L	#N/A
chr12:32832301-32832333	+	CCDS8729.1	106.529	0.6719	above threshold	EALIPVINKLQ	TRUE	DNM1L	#N/A
chr12:32832301-32832333	+	CCDS8730.1	106.529	0.6719	above threshold	EALIPVINKLQ	TRUE	DNM1L	#N/A
chr17:37898558-37898590	+	CCDS11345.1	42.2783	0.6717	above threshold	ELDLSPPHLSS	TRUE	GRB7	#N/A
chr12:54943660-54943692	+	CCDS8882.1	83.6198	0.6712	above threshold	ELSPRSPPEML	TRUE	PDE1B	#N/A
chr7:65579953-65579957+chr7:65592691-65592718	+	CCDS47599.1	105.509	0.671	above threshold	EVKDANSALLS	TRUE	CRCP	#N/A
chr7:65579953-65579957+chr7:65592691-65592718	+	CCDS5532.1	105.509	0.671	above threshold	EVKDANSALLS	TRUE	CRCP	#N/A
chr14:55369346-55369378	-	CCDS41954.1	-5.7593	0.671	above threshold	EKGPVRAPAEK	TRUE	#N/A	#N/A
chr14:55369346-55369378	-	CCDS45110.1	-5.7593	0.671	above threshold	EKGPVRAPAEK	TRUE	GCH1	#N/A
chr14:55369346-55369378	-	CCDS9720.1	-5.7593	0.671	above threshold	EKGPVRAPAEK	TRUE	GCH1	#N/A
chr7:144059766-144059798	+	CCDS34771.1	54.8624	0.6706	above threshold	EAEEAQRGASP	FALSE	ARHGEF5	#N/A
chr10:5454659-5454691	+	CCDS41483.1	65.3223	0.6703	above threshold	EPELAAQKQPR	TRUE	NET1	#N/A
chr19:14910913-14910945	-	CCDS12317.1	-77.3829	0.6703	above threshold	ETGNQTHAQEF	FALSE	OR7C1	#N/A
chr1:95007157-95007189	-	CCDS53345.1	-108.76	0.6703	above threshold	ETPAWPRVPRP	FALSE	F3	#N/A
chr1:95007157-95007189	-	CCDS750.1	-108.76	0.6703	above threshold	ETPAWPRVPRP	FALSE	F3	#N/A
chr6:108395820-108395852	-	CCDS5062.1	-54.1687	0.6698	above threshold	EPGPTAAQRRC	FALSE	OSTM1	#N/A
chr19:45175207-45175239	+	CCDS12641.1	-141.291	0.6686	above threshold	EIPMGTQGCFS	FALSE	CEACAM19	#N/A
chr19:45175207-45175239	+	CCDS46108.1	-141.291	0.6686	above threshold	EIPMGTQGCFS	FALSE	CEACAM19	#N/A
chr11:289820-289852	+	CCDS31322.2	75.1357	0.6684	above threshold	EDAGEDPTTFA	FALSE	PGGHG	#N/A
chr19:40697942-40697974	+	CCDS12549.1	-50.7063	0.6683	above threshold	EEEEGAVAKEW	FALSE	MAP3K10	#N/A
chr11:58190699-58190731	-	CCDS31550.1	128.278	0.6683	above threshold	ENCTEVTKFIL	FALSE	OR5B2	#N/A
chr1:182555906-182555938	-	CCDS1347.1	-54.618	0.6683	above threshold	ESRDHNNPQEG	FALSE	RNASEL	#N/A
chr16:67003606-67003638	+	CCDS54023.1	-4.3233	0.6682	above threshold	EQMSREDMLAI	FALSE	CES3	#N/A
chr12:118490261-118490283+chr12:118498841-118498850	-	CCDS9186.1	179.994	0.6681	above threshold	EAGEEPLLLAE	TRUE	WSB2	#N/A
chr12:30829510-30829521+chr12:30829830-30829850	-	CCDS53773.1	-75.313	0.668	above threshold	ESLTLKGYALP	FALSE	IPO8	#N/A
chr10:43279846-43279878	+	CCDS7199.1	93.7242	0.6673	above threshold	EAKDQKKHRKK	TRUE	BMS1	#N/A
chr17:54671588-54671620	+	CCDS11589.1	-70.5255	0.6671	above threshold	ERCPSLGVTLY	FALSE	NOG	#N/A
chr17:19770695-19770727	-	CCDS11213.1	88.563	0.6658	above threshold	EVVGDFEYSKR	TRUE	ULK2	#N/A
chr11:64107742-64107774	+	CCDS8072.2	14.5649	0.6658	above threshold	EGGKGPRLRDF	FALSE	#N/A	#N/A
chr1:248262681-248262713	+	CCDS1637.1	10.3189	0.6656	above threshold	EKWNHTSNDFI	FALSE	OR2L13	#N/A
chr12:123464938-123464970	+	CCDS31923.1	-124.912	0.6655	above threshold	ERAGPAGEEGG	FALSE	#N/A	#N/A
chr12:123464938-123464970	+	CCDS41856.1	-124.912	0.6655	above threshold	ERAGPAGEEGG	FALSE	#N/A	#N/A
chr12:123464938-123464970	+	CCDS45004.1	-124.912	0.6655	above threshold	ERAGPAGEEGG	FALSE	#N/A	#N/A
chr12:123464938-123464970	+	CCDS53843.1	-124.912	0.6655	above threshold	ERAGPAGEEGG	FALSE	#N/A	#N/A
chr1:207925561-207925593	+	CCDS1479.1	-117.776	0.6652	above threshold	EPPGRRECPFP	FALSE	CD46	#N/A
chr1:207925561-207925593	+	CCDS1480.1	-117.776	0.6652	above threshold	EPPGRRECPFP	FALSE	CD46	#N/A
chr1:207925561-207925593	+	CCDS1481.1	-117.776	0.6652	above threshold	EPPGRRECPFP	FALSE	CD46	#N/A
chr1:207925561-207925593	+	CCDS1482.1	-117.776	0.6652	above threshold	EPPGRRECPFP	FALSE	CD46	#N/A
chr1:207925561-207925593	+	CCDS1484.1	-117.776	0.6652	above threshold	EPPGRRECPFP	FALSE	CD46	#N/A
chr1:207925561-207925593	+	CCDS1485.1	-117.776	0.6652	above threshold	EPPGRRECPFP	FALSE	CD46	#N/A
chr1:207925561-207925593	+	CCDS31008.1	-117.776	0.6652	above threshold	EPPGRRECPFP	FALSE	#N/A	#N/A
chr1:207925561-207925593	+	CCDS31009.1	-117.776	0.6652	above threshold	EPPGRRECPFP	FALSE	CD46	#N/A
chr10:116100471-116100490+chr10:116164199-116164211	-	CCDS31286.1	134.242	0.6648	above threshold	ERYKALEQLLT	TRUE	AFAP1L2	#N/A
chr10:116100471-116100490+chr10:116164199-116164211	-	CCDS31287.1	134.242	0.6648	above threshold	ERYKALEQLLT	TRUE	AFAP1L2	#N/A
chr8:18793638-18793652+chr8:18871073-18871090	-	CCDS43720.1	38.4622	0.6647	above threshold	EGRSAAAETFV	TRUE	PSD3	#N/A
chr19:17983132-17983164	+	CCDS12368.1	75.6056	0.6643	above threshold	EAVETGERPTF	FALSE	SLC5A5	#N/A
chr1:181058042-181058074	+	CCDS1343.1	80.3968	0.6642	above threshold	EFKLEAHRIVS	TRUE	IER5	#N/A
chr19:45312385-45312417	+	CCDS12644.1	23.3296	0.6642	above threshold	EPPDAPAQARG	FALSE	BCAM	#N/A
chr19:45312385-45312417	+	CCDS42575.1	23.3296	0.6642	above threshold	EPPDAPAQARG	FALSE	BCAM	#N/A
chr1:16349118-16349150	+	CCDS167.1	119.174	0.6639	above threshold	EELVGLREGFS	FALSE	CLCNKA	#N/A
chr1:16349118-16349150	+	CCDS41269.1	119.174	0.6639	above threshold	EELVGLREGFS	FALSE	CLCNKA	#N/A
chr5:176449743-176449775	+	CCDS4409.1	-3.6632	0.6639	above threshold	EYPAPATVQAA	FALSE	ZNF346	#N/A
chrX:102529456-102529488	-	CCDS35356.1	-51.6947	0.6636	above threshold	EKLYKENEGKP	FALSE	TCEAL5	#N/A
chr1:222919891-222919923	+	CCDS1535.2	-119.025	0.6633	above threshold	EIDGFQQLDLE	FALSE	FAM177B	#N/A
chr10:127585215-127585224+chr10:127668730-127668752	+	CCDS31309.1	-46.9802	0.6619	above threshold	EPQKIMPPSKP	TRUE	FANK1	#N/A
chr3:45837876-45837908	-	CCDS2730.1	76.9935	0.6614	above threshold	EKARPLWANSL	FALSE	SLC6A20	#N/A
chr3:45837876-45837908	-	CCDS43077.1	76.9935	0.6614	above threshold	EKARPLWANSL	FALSE	SLC6A20	#N/A
chr11:64612006-64612038	-	CCDS31601.1	15.2435	0.661	above threshold	ERRLRALEQLA	FALSE	CDC42BPG	#N/A
chr6:36238240-36238272	+	CCDS54997.1	139.41	0.6609	above threshold	EEQVFKGDPDT	FALSE	PNPLA1	#N/A
chr17:55055524-55055556	+	CCDS11593.1	-28.4267	0.6608	above threshold	ELALRRSPVPR	TRUE	SCPEP1	#N/A
chr18:43405697-43405729	+	CCDS32819.1	-10.0845	0.6608	above threshold	EKSIWLLACLA	FALSE	SIGLEC15	#N/A
chr12:58240183-58240215	-	CCDS41801.1	-6.6542	0.6603	above threshold	EHGSIITQARR	TRUE	CTDSP2	#N/A
chr1:186418556-186418588	-	CCDS1370.1	26.2441	0.6599	above threshold	EEAKSQSLEED	TRUE	PDC	#N/A
chr6:31805109-31805141	+	CCDS34416.1	-286.001	0.6599	above threshold	ERSFVWLSCLD	FALSE	C6orf48	#N/A
chr11:59244906-59244938	+	CCDS53636.1	-21.6193	0.6588	above threshold	EMENCTRVKEF	FALSE	OR4D10	#N/A
chr14:92563171-92563182+chr14:92572873-92572893	-	CCDS45154.1	64.8258	0.6584	above threshold	ESIFHEKQEGS	TRUE	ATXN3	#N/A
chr14:92563171-92563182+chr14:92572873-92572893	-	CCDS9900.1	64.8258	0.6584	above threshold	ESIFHEKQEGS	TRUE	ATXN3	#N/A
chr11:72492191-72492223	-	CCDS41688.1	73.4145	0.6576	above threshold	EKLAASTEPQG	TRUE	STARD10	#N/A
chr10:13342007-13342039	-	CCDS7097.1	133.675	0.6565	above threshold	EQLRAAARLQI	FALSE	PHYH	#N/A
chrX:146993701-146993733	+	CCDS14682.1	26.6463	0.6565	above threshold	EELVVEVRGSN	FALSE	FMR1	#N/A
chrX:146993701-146993733	+	CCDS55518.1	26.6463	0.6565	above threshold	EELVVEVRGSN	FALSE	FMR1	#N/A
chrX:146993701-146993733	+	CCDS55519.1	26.6463	0.6565	above threshold	EELVVEVRGSN	FALSE	FMR1	#N/A
chr17:76705801-76705814+chr17:76778284-76778302	-	CCDS32754.1	73.8153	0.6561	above threshold	EEDDSYVPSDL	FALSE	CYTH1	#N/A
chr17:76705801-76705814+chr17:76778284-76778302	-	CCDS42392.2	73.8153	0.6561	above threshold	EEDDSYVPSDL	FALSE	CYTH1	#N/A
chr6:148664207-148664239	+	CCDS5212.1	90.4687	0.656	above threshold	EDAGAAGPGPE	TRUE	SASH1	#N/A
chr16:28607216-28607248	-	CCDS10636.1	132.798	0.6559	above threshold	ELIQDISRPPL	FALSE	SULT1A2	#N/A
chr19:49926561-49926593	-	CCDS12763.1	-3.1414	0.6552	above threshold	ETRQVSRSPRV	TRUE	PTH2	#N/A
chr17:42733985-42734017	+	CCDS45703.2	-97.0608	0.655	above threshold	EVRRGDTCPRP	TRUE	MEIOC	#N/A
chr10:124605324-124605356	-	CCDS7631.1	-16.696	0.6549	above threshold	ELVRRLMPLTL	FALSE	CUZD1	#N/A
chr1:6662842-6662874	-	CCDS30575.1	109.059	0.6538	above threshold	ERPAPLAVLPF	FALSE	KLHL21	#N/A
chr17:18950204-18950236	-	CCDS11202.1	130.118	0.6523	above threshold	ESVALYSFQAT	TRUE	GRAP	#N/A
chr19:2389787-2389819	+	CCDS12088.1	101.851	0.6518	above threshold	EPTVADVHLVP	FALSE	TMPRSS9	#N/A
chr4:25235789-25235821	+	CCDS3433.1	2.6698	0.6507	above threshold	EDPSEPDRLAS	FALSE	PI4K2B	#N/A
chr9:125315452-125315484	+	CCDS35123.1	-133.661	0.6506	above threshold	EGFYLRRSHEL	FALSE	OR1N2	#N/A
chrX:57936819-57936851	-	CCDS14376.1	47.2844	0.6499	above threshold	EIPKLLPARGT	TRUE	ZXDA	#N/A
chr3:128205839-128205871	-	CCDS46903.1	106.019	0.6493	above threshold	EVAPEQPRWMA	TRUE	GATA2	#N/A
chr6:139308784-139308816	-	CCDS47488.1	26.7277	0.6493	above threshold	EGLTLSDAEQK	TRUE	REPS1	#N/A
chr6:139308784-139308816	-	CCDS5193.2	26.7277	0.6493	above threshold	EGLTLSDAEQK	TRUE	REPS1	#N/A
chr3:128205839-128205871	-	CCDS3049.1	106.019	0.6493	above threshold	EVAPEQPRWMA	TRUE	#N/A	#N/A
chr1:156542286-156542318	-	CCDS1144.1	-51.1429	0.6493	above threshold	ERRAAGPGWAA	FALSE	IQGAP3	#N/A
chr8:144623556-144623588	-	CCDS6402.1	70.7589	0.649	above threshold	EEKEILRRQIR	FALSE	ZC3H3	#N/A
chr19:38893797-38893829	+	CCDS42562.1	-38.9799	0.649	above threshold	EAVKAEAWEGA	FALSE	FAM98C	#N/A
chr16:739605-739637	-	CCDS10420.1	172.005	0.6487	above threshold	EKMSRVTTALG	TRUE	WDR24	#N/A
chr9:125289537-125289569	-	CCDS6844.1	70.8816	0.6481	above threshold	ENQSSISEFFL	FALSE	OR1N1	#N/A
chr1:79093604-79093636	+	CCDS687.2	3.3694	0.6477	above threshold	EVTTRLTWNDE	FALSE	IFI44L	#N/A
chr3:46063404-46063436	-	CCDS2736.1	-62.8645	0.6464	above threshold	ESSGNPESTTF	TRUE	XCR1	#N/A
chr1:36274021-36274036+chr1:36282483-36282499	+	CCDS397.1	52.6588	0.6462	above threshold	EALGPGPPASL	TRUE	AGO4	#N/A
chr10:124713659-124713691	-	CCDS7632.1	13.7605	0.6453	above threshold	ETRTEDGGLTR	FALSE	C10orf88	#N/A
chr19:49519951-49519971+chr19:49520324-49520335	-	CCDS12748.1	-22.3674	0.6453	above threshold	EMLQGLLLLLL	FALSE	LHB	#N/A
chr3:32022636-32022668	-	CCDS2651.1	61.0745	0.645	above threshold	ERAVQGTDGGG	TRUE	OSBPL10	#N/A
chr3:32022636-32022668	-	CCDS54559.1	61.0745	0.645	above threshold	ERAVQGTDGGG	TRUE	OSBPL10	#N/A
chr3:49941007-49941039	-	CCDS2807.1	-82.1753	0.6444	above threshold	ELLPPLPQSFL	FALSE	MST1R	#N/A
chr9:137809682-137809714	-	CCDS6985.1	-46.5788	0.6439	above threshold	ELSGATMARGL	FALSE	FCN1	#N/A
chr17:61514873-61514905	-	CCDS11636.1	37.1056	0.6436	above threshold	EGGAAAATPTA	FALSE	CYB561	#N/A
chr15:74836281-74836313	+	CCDS10264.1	122.736	0.6432	above threshold	EPLQQQQQQQQ	TRUE	ARID3B	#N/A
chr19:16652844-16652854+chr19:16653165-16653186	-	CCDS42518.1	135.104	0.643	above threshold	EMPLPPDDQEL	TRUE	CHERP	#N/A
chr5:59995885-59995917	-	CCDS3977.1	140.756	0.6428	above threshold	EHRIVGPGPYR	TRUE	DEPDC1B	#N/A
chr5:59995885-59995917	-	CCDS47214.1	140.756	0.6428	above threshold	EHRIVGPGPYR	TRUE	DEPDC1B	#N/A
chr11:62494593-62494625	-	CCDS41659.1	70.122	0.6425	above threshold	EVKRLKVTELR	TRUE	HNRNPUL2	#N/A
chr17:78237484-78237516	+	CCDS11772.1	71.367	0.6425	above threshold	ECPSCQHVSKE	FALSE	RNF213	#N/A
chr17:78237484-78237516	+	CCDS32761.2	71.367	0.6425	above threshold	ECPSCQHVSKE	FALSE	RNF213	#N/A
chr5:170814956-170814988	+	CCDS43399.1	80.0294	0.642	above threshold	EDSMDMDMSPL	TRUE	NPM1	#N/A
chr5:170814956-170814988	+	CCDS4376.1	80.0294	0.642	above threshold	EDSMDMDMSPL	TRUE	NPM1	#N/A
chr5:170814956-170814988	+	CCDS4377.1	80.0294	0.642	above threshold	EDSMDMDMSPL	TRUE	NPM1	#N/A
chr3:53289923-53289955	-	CCDS2871.1	72.6767	0.6416	above threshold	ESYHKPDQQKL	FALSE	TKT	#N/A
chr1:159043254-159043286	-	CCDS1181.1	109.602	0.6414	above threshold	ESKYKEILLLT	FALSE	AIM2	#N/A
chr12:132379550-132379582	+	CCDS9274.1	3.4389	0.6414	above threshold	EPGRGGTETVG	FALSE	ULK1	#N/A
chr3:33155573-33155605	+	CCDS2657.1	9.8777	0.641	above threshold	EPGRRGAAALL	FALSE	CRTAP	#N/A
chr3:8809838-8809870	-	CCDS2570.1	95.8573	0.6408	above threshold	EGALAANWSAE	FALSE	OXTR	#N/A
chr8:381361-381393	+	CCDS5954.1	-70.0491	0.6402	above threshold	EKYSIMKSMNM	FALSE	FBXO25	#N/A
chr6:106960220-106960252	+	CCDS34506.1	182.347	0.6401	above threshold	EKRSSGRRSGR	FALSE	#N/A	#N/A
chr1:183273839-183273871	-	CCDS1354.1	-125.714	0.6401	above threshold	EIQELEEIQAC	FALSE	NMNAT2	#N/A
chr6:2765860-2765892	+	CCDS4475.1	27.3846	0.6397	above threshold	EVSGPEDDPFL	FALSE	WRNIP1	#N/A
chr6:2765860-2765892	+	CCDS4476.1	27.3846	0.6397	above threshold	EVSGPEDDPFL	FALSE	WRNIP1	#N/A
chrX:102318167-102318199	-	CCDS35354.1	-69.5657	0.6397	above threshold	ESKEKRAVNSL	FALSE	BEX1	#N/A
chr11:66103838-66103870	-	CCDS31614.1	33.0592	0.6395	above threshold	ESPGESGAGSP	FALSE	RIN1	#N/A
chr8:33370096-33370128	-	CCDS6090.1	-45.9679	0.6394	above threshold	ELDSALEAPSQ	FALSE	TTI2	#N/A
chr20:57875871-57875903	+	CCDS13477.1	56.1731	0.6381	above threshold	EPGLWLLFGLT	TRUE	EDN3	#N/A
chr20:57875871-57875903	+	CCDS13478.1	56.1731	0.6381	above threshold	EPGLWLLFGLT	TRUE	EDN3	#N/A
chr20:57875871-57875903	+	CCDS13479.1	56.1731	0.6381	above threshold	EPGLWLLFGLT	TRUE	EDN3	#N/A
chr16:11945334-11945366	-	CCDS10551.1	73.4164	0.6381	above threshold	EDSASASLSSA	FALSE	#N/A	#N/A
chr10:50818790-50818822	+	CCDS7231.1	91.746	0.6368	above threshold	ESAEPAGQARA	FALSE	SLC18A3	#N/A
chr3:128369608-128369640	-	CCDS3051.1	-20.529	0.6366	above threshold	EAPAAGLFLLL	FALSE	RPN1	#N/A
chr9:112969824-112969856	-	CCDS35102.2	20.2458	0.6366	above threshold	EGLPCPCPALP	FALSE	C9orf152	#N/A
chr19:47615806-47615838	-	CCDS42582.1	30.0805	0.6357	above threshold	EAAPGTPPPPP	TRUE	ZC3H4	#N/A
chr17:74533589-74533621	-	CCDS11746.1	81.902	0.6356	above threshold	EKVPGEMEIER	FALSE	CYGB	#N/A
chr11:107729458-107729490	-	CCDS41709.1	-13.9569	0.6355	above threshold	EADSPAGPGAP	FALSE	SLC35F2	#N/A
chr15:59063598-59063630	+	CCDS42046.1	-5.5657	0.6354	above threshold	ESSPESLQPLE	TRUE	FAM63B	#N/A
chr15:59063598-59063630	+	CCDS45268.1	-5.5657	0.6354	above threshold	ESSPESLQPLE	TRUE	FAM63B	#N/A
chr1:16370991-16371023	+	CCDS168.1	143.942	0.635	above threshold	EEFVGLREGSS	FALSE	CLCNKB	#N/A
chr19:56614551-56614583	-	CCDS42634.1	124.061	0.6346	above threshold	ELREEAWSPGP	TRUE	#N/A	#N/A
chr1:89834114-89834146	+	CCDS723.1	-32.7872	0.6337	above threshold	ESGPKMLAPVC	FALSE	GBP6	#N/A
chr22:42828328-42828360	-	CCDS14034.1	-219.04	0.6336	above threshold	ENQPVRWRALP	FALSE	NFAM1	#N/A
chr1:112106539-112106571	-	CCDS41369.1	-191.871	0.633	above threshold	EGSPAGPIEQK	FALSE	TMIGD3	#N/A
chr4:169232187-169232218+chr4:169232407-169232407	-	CCDS34097.1	-195.26	0.6327	above threshold	ERNVLTTFSQE	FALSE	DDX60	#N/A
chr1:156309552-156309582+chr1:156314371-156314372	+	CCDS1141.1	-26.1777	0.6326	above threshold	ERHTSHPNRKV	FALSE	TSACC	#N/A
chr16:838688-838720	+	CCDS45371.1	61.7686	0.6312	above threshold	EDYEQELCGVE	FALSE	CHTF18	#N/A
chr16:4322712-4322744	-	CCDS10510.1	0.9992	0.6309	above threshold	EYFMVPTQKVP	TRUE	TFAP4	#N/A
chr7:143806679-143806711	+	CCDS43671.1	7.8149	0.6309	above threshold	EGNQTWITDIT	FALSE	OR2A2	#N/A
chr8:8860577-8860609	+	CCDS5972.1	26.4694	0.6292	above threshold	EDPQSKEPAGE	FALSE	ERI1	#N/A
chr9:107361659-107361691	-	CCDS35091.1	-7.7943	0.6282	above threshold	EWENHTILVEF	FALSE	OR13C5	#N/A
chr9:127054776-127054808	+	CCDS55339.1	-83.3965	0.6278	above threshold	EATGWDSRCSP	FALSE	NEK6	#N/A
chr7:45039936-45039962+chr7:45077852-45077857	+	CCDS5500.1	81.2578	0.6263	above threshold	EEEGKKGKKPG	FALSE	CCM2	#N/A
chr7:45039936-45039962+chr7:45077852-45077857	+	CCDS55108.1	81.2578	0.6263	above threshold	EEEGKKGKKPG	FALSE	CCM2	#N/A
chr22:22893497-22893511+chr22:22899232-22899249	-	CCDS13801.1	-187.272	0.6259	above threshold	ERRRLWGSIQS	FALSE	PRAME	#N/A
chr19:15559083-15559115	-	CCDS42516.1	48.3771	0.6255	above threshold	EGSLAGSLAAP	FALSE	WIZ	#N/A
chr10:15089291-15089319+chr10:15091634-15091637	+	CCDS31152.1	-133.907	0.6247	above threshold	ERGDQPKRTRN	FALSE	OLAH	#N/A
chr10:15089291-15089319+chr10:15091634-15091637	+	CCDS7106.1	-133.907	0.6247	above threshold	ERGDQPKRTRN	FALSE	OLAH	#N/A
chr2:119604708-119604740	-	CCDS2123.1	31.805	0.6245	above threshold	EEQQPEPKSQR	TRUE	EN1	#N/A
chrX:101381806-101381838	+	CCDS14496.1	-164.609	0.6245	above threshold	EKLFNENEGMP	FALSE	TCEAL2	#N/A
chr1:155210500-155210508+chr1:155210877-155210900	-	CCDS1102.1	-103.297	0.6244	above threshold	EFSSPSREECP	FALSE	GBA	#N/A
chr1:155210500-155210508+chr1:155210877-155210900	-	CCDS53374.1	-103.297	0.6244	above threshold	EFSSPSREECP	FALSE	GBA	#N/A
chr19:30017494-30017526	+	CCDS46034.1	24.5204	0.6237	above threshold	EQRNRLGALGY	FALSE	VSTM2B	#N/A
chr1:109656264-109656296	-	CCDS41364.1	-94.7567	0.6232	above threshold	ERSPSRRRRLE	FALSE	C1orf194	#N/A
chr9:125486272-125486304	+	CCDS35129.1	49.4816	0.623	above threshold	ETKNYSSSTSG	TRUE	OR1L4	#N/A
chrX:135618183-135618215	+	CCDS14658.1	-15.8693	0.6218	above threshold	EEMKKTAIRLP	FALSE	VGLL1	#N/A
chr6:161123340-161123372	+	CCDS5279.1	-1.3705	0.6217	above threshold	EHKEVVLLLLL	FALSE	PLG	#N/A
chr6:161123340-161123372	+	CCDS55074.1	-1.3705	0.6217	above threshold	EHKEVVLLLLL	FALSE	PLG	#N/A
chr2:54197886-54197918	-	CCDS33197.2	6.3898	0.6213	above threshold	EPAERAGVGEP	FALSE	PSME4	#N/A
chr22:44579213-44579245	+	CCDS14057.1	37.4047	0.6212	above threshold	EPEFLYDLLQL	TRUE	PARVG	#N/A
chrX:20134962-20134994	-	CCDS14195.1	26.7311	0.6206	above threshold	ERGGGGSGTGS	TRUE	#N/A	#N/A
chr19:19304759-19304791	+	CCDS12395.1	44.7117	0.6205	above threshold	ELTQPAEDLIQ	FALSE	RFXANK	#N/A
chr19:19304759-19304791	+	CCDS12396.1	44.7117	0.6205	above threshold	ELTQPAEDLIQ	FALSE	RFXANK	#N/A
chr7:150085562-150085589+chr7:150093601-150093605	+	CCDS43678.1	-46.1811	0.6203	above threshold	ESGLAGNGTGA	TRUE	ZNF775	#N/A
chr19:54676777-54676809	-	CCDS12882.1	43.8251	0.62	above threshold	EENPTLESEAW	FALSE	TMC4	#N/A
chr19:54676777-54676809	-	CCDS46174.1	43.8251	0.62	above threshold	EENPTLESEAW	FALSE	TMC4	#N/A
chr16:1833025-1833037+chr16:1836538-1836557	+	CCDS10445.1	112.094	0.6199	above threshold	EAAAEPGNLAG	FALSE	NUBP2	#N/A
chr1:45266139-45266171	+	CCDS515.1	88.6579	0.6192	above threshold	EPAAGFLSPRP	FALSE	PLK3	#N/A
chr4:166129032-166129054+chr4:166141086-166141095	+	CCDS34094.1	15.4403	0.6188	above threshold	ETPPLPPACTK	TRUE	KLHL2	#N/A
chrX:95940061-95940093	+	CCDS14467.1	61.4573	0.6187	above threshold	EQPGAAASGAG	TRUE	DIAPH2	#N/A
chrX:95940061-95940093	+	CCDS14468.1	61.4573	0.6187	above threshold	EQPGAAASGAG	TRUE	DIAPH2	#N/A
chr17:4487904-4487936	+	CCDS45583.1	69.3946	0.6182	above threshold	EPAPDAQEART	TRUE	SMTNL2	#N/A
chr12:4383210-4383242	+	CCDS8524.1	63.6529	0.6179	above threshold	ELLCHEVDPVR	TRUE	CCND2	#N/A
chr17:19437256-19437288	+	CCDS11209.1	68.675	0.6178	above threshold	EAPEEPAPVRG	FALSE	SLC47A1	#N/A
chr16:1128872-1128904	+	CCDS10429.1	47.2336	0.6172	above threshold	EPLFPASTPSW	FALSE	SSTR5	#N/A
chr5:140998446-140998478	-	CCDS43373.1	63.8848	0.616	above threshold	EPPGGSLGPGR	TRUE	DIAPH1	#N/A
chr5:140998446-140998478	-	CCDS43374.1	63.8848	0.616	above threshold	EPPGGSLGPGR	TRUE	DIAPH1	#N/A
chr6:170151519-170151551	-	CCDS5310.1	121.787	0.616	above threshold	EKRGRGVKSSP	FALSE	TCTE3	#N/A
chr5:176738796-176738828	-	CCDS4416.1	63.9795	0.6157	above threshold	EPLASNIQVLL	FALSE	MXD3	#N/A
chr5:176738796-176738828	-	CCDS47347.1	63.9795	0.6157	above threshold	EPLASNIQVLL	FALSE	MXD3	#N/A
chr17:1082986-1083018	-	CCDS10999.1	74.7936	0.6154	above threshold	EPLSHRGLPRL	TRUE	ABR	#N/A
chr22:24199680-24199712	+	CCDS13818.1	35.4828	0.6152	above threshold	EDELEPSLRPR	FALSE	SLC2A11	#N/A
chr22:39548414-39548446	-	CCDS13986.1	31.3521	0.6151	above threshold	ELSAIGEQVFA	TRUE	CBX7	#N/A
chr2:179345600-179345632	+	CCDS33336.1	49.6787	0.615	above threshold	EGVLYKWTNYL	FALSE	PLEKHA3	#N/A
chr6:5085723-5085755	+	CCDS47366.1	-16.8542	0.615	above threshold	EPIGARLSLEA	FALSE	PPP1R3G	#N/A
chr2:135476470-135476502	-	CCDS2172.1	0.6785	0.6147	above threshold	EPAAGIQRRSS	FALSE	TMEM163	#N/A
chr3:32280468-32280500	+	CCDS2652.1	87.5424	0.6137	above threshold	EEPQRARSHTV	FALSE	CMTM8	#N/A
chr16:325463-325495	-	CCDS10403.1	86.2048	0.6129	above threshold	ERVVVSMQDPD	TRUE	RGS11	#N/A
chr9:131940296-131940328	-	CCDS43888.1	30.2402	0.6117	above threshold	ECALDAQSLIS	FALSE	IER5L	#N/A
chr17:33690791-33690823	-	CCDS11294.1	-98.4272	0.6117	above threshold	EANQCPLVVEP	FALSE	SLFN11	#N/A
chr7:45039936-45039962+chr7:45103517-45103522	+	CCDS55109.1	61.5529	0.6116	above threshold	EEEGKKGKKYL	FALSE	CCM2	#N/A
chr17:79995523-79995555	-	CCDS11799.1	146.741	0.6111	above threshold	ELFLAGRRVLV	FALSE	DCXR	#N/A
chr15:85360081-85360113	+	CCDS10333.1	-174.424	0.6108	above threshold	EVAWLVYVLGQ	FALSE	ALPK3	#N/A
chr19:52250212-52250244	-	CCDS12839.1	-10.7199	0.6103	above threshold	ETNSSLPTNIS	FALSE	FPR1	#N/A
chr17:78519433-78519465	+	CCDS11773.1	78.66	0.6095	above threshold	ESEMLQSPLLG	TRUE	RPTOR	#N/A
chr17:78519433-78519465	+	CCDS54175.1	78.66	0.6095	above threshold	ESEMLQSPLLG	TRUE	RPTOR	#N/A
chr12:133463879-133463911	-	CCDS31937.1	-53.6246	0.6094	above threshold	ERPEEGKQSPP	FALSE	CHFR	#N/A
chr12:133463879-133463911	-	CCDS53847.1	-53.6246	0.6094	above threshold	ERPEEGKQSPP	FALSE	CHFR	#N/A
chr12:133463879-133463911	-	CCDS53848.1	-53.6246	0.6094	above threshold	ERPEEGKQSPP	FALSE	CHFR	#N/A
chr12:133463879-133463911	-	CCDS53849.1	-53.6246	0.6094	above threshold	ERPEEGKQSPP	FALSE	CHFR	#N/A
chrX:48326276-48326308	-	CCDS14293.1	43.8728	0.6091	above threshold	ELQDPKMNGAL	TRUE	SLC38A5	#N/A
chr11:69456085-69456117	+	CCDS8191.1	43.0328	0.608	above threshold	EHQLLCCEVET	FALSE	CCND1	#N/A
chr13:33002184-33002216	-	CCDS41877.1	74.2683	0.6073	above threshold	EDSFLQSFGRL	TRUE	N4BP2L1	#N/A
chr13:33002184-33002216	-	CCDS9345.2	74.2683	0.6073	above threshold	EDSFLQSFGRL	TRUE	N4BP2L1	#N/A
chr4:6717940-6717972	+	CCDS3393.1	-63.8623	0.6071	above threshold	EGSFSDGGALP	FALSE	#N/A	#N/A
chr17:79479345-79479377	-	CCDS11782.1	78.4814	0.6064	above threshold	EEEIAALVIDN	TRUE	ACTG1	#N/A
chr19:52271915-52271947	+	CCDS12840.1	-45.0666	0.6062	above threshold	ETNFSTPLNEY	TRUE	FPR2	#N/A
chr1:22138948-22138980	+	CCDS30624.1	-66.2099	0.6061	above threshold	EACCLLQLPQR	FALSE	LDLRAD2	#N/A
chr8:145018023-145018055	-	CCDS43773.1	146.172	0.6059	above threshold	EPSGSLFPSLV	FALSE	PLEC	#N/A
chr4:100867693-100867725	-	CCDS34035.1	110.389	0.6057	above threshold	EGNRDEAEKCV	FALSE	DNAJB14	#N/A
chr19:9203924-9203956	+	CCDS32896.1	55.9037	0.6056	above threshold	EPRNQTSASQF	FALSE	OR1M1	#N/A
chr14:89029481-89029513	+	CCDS32133.1	62.468	0.6055	above threshold	EIGTEISRKIR	TRUE	ZC3H14	#N/A
chr14:89029481-89029513	+	CCDS32134.1	62.468	0.6055	above threshold	EIGTEISRKIR	TRUE	ZC3H14	#N/A
chr5:59189414-59189446	-	CCDS47213.1	22.7369	0.6055	above threshold	EAEGSSAPARA	FALSE	PDE4D	#N/A
chr11:64693210-64693242	+	CCDS8085.1	119.942	0.6045	above threshold	ETKLPPASTPT	TRUE	PPP2R5B	#N/A
chr19:49944601-49944633	-	CCDS12764.1	90.6749	0.6043	above threshold	EFRQEEFRKLA	TRUE	SLC17A7	#N/A
chr5:140588483-140588515	+	CCDS4254.1	-141.566	0.6032	above threshold	ENGGAGTLQIR	FALSE	PCDHB12	#N/A
chr10:5708479-5708511	-	CCDS7070.1	127.224	0.6021	above threshold	EPRAADGCFLG	TRUE	ASB13	#N/A
chr12:103352026-103352058	+	CCDS31886.1	83.3453	0.6018	above threshold	ESSAKMESGGA	TRUE	ASCL1	#N/A
chr17:21188236-21188268	+	CCDS11217.1	65.6782	0.6017	above threshold	ESPASSQPASM	TRUE	MAP2K3	#N/A
chr14:52535677-52535709	-	CCDS9706.1	-90.4315	0.6014	above threshold	EGDRVAGRPVL	FALSE	NID2	#N/A
chr4:47916185-47916217	-	CCDS3478.2	91.2953	0.6012	above threshold	EASWRQVAGGR	FALSE	NFXL1	#N/A
chr9:5832992-5833024	-	CCDS34983.1	86.9267	0.5988	above threshold	EWGSESAAVRR	FALSE	ERMP1	#N/A
chr12:124017994-124018026	-	CCDS45006.1	38.2627	0.5987	above threshold	EEERGSALAAE	FALSE	RILPL1	#N/A
chr12:30906662-30906694	-	CCDS8720.1	-58.2109	0.5986	above threshold	EVQVSQASLGF	FALSE	CAPRIN2	#N/A
chr19:13906466-13906498	+	CCDS32924.1	30.6699	0.5984	above threshold	EPPAAKRSRGC	FALSE	ZSWIM4	#N/A
chr17:37856495-37856527	+	CCDS32642.1	-8.0551	0.5976	above threshold	ELAALCRWGLL	FALSE	ERBB2	#N/A
chr2:239009064-239009096	+	CCDS2525.1	49.0959	0.5969	above threshold	EKQRALVAAKD	FALSE	ESPNL	#N/A
chr1:155100457-155100489	+	CCDS1091.1	33.6457	0.5959	above threshold	EFLWAPLLGLC	TRUE	EFNA1	#N/A
chr1:155100457-155100489	+	CCDS1092.1	33.6457	0.5959	above threshold	EFLWAPLLGLC	TRUE	EFNA1	#N/A
chr9:84603737-84603769	+	CCDS47986.1	-56.0404	0.5957	above threshold	ENILCFLNSYT	FALSE	SPATA31D1	#N/A
chr16:10837724-10837739+chr16:10837818-10837834	+	CCDS10543.1	5.5045	0.5953	above threshold	EEVPHDCPGAD	TRUE	NUBP1	#N/A
chr7:143105863-143105895	-	CCDS5884.1	7.3158	0.5949	above threshold	ERRWPLGLGLV	FALSE	EPHA1	#N/A
chr3:125238981-125239013	-	CCDS3032.1	68.8425	0.5948	above threshold	EQAPPDPERQL	TRUE	SNX4	#N/A
chr21:45773587-45773619	+	CCDS13710.1	-3.4589	0.5942	above threshold	EPSALRKAGSE	TRUE	TRPM2	#N/A
chr3:157823778-157823810	-	CCDS33884.2	65.199	0.5942	above threshold	EELTAFVSKSF	TRUE	SHOX2	#N/A
chr3:157823778-157823810	-	CCDS43164.1	65.199	0.5942	above threshold	EELTAFVSKSF	TRUE	SHOX2	#N/A
chr3:157823778-157823810	-	CCDS54664.1	65.199	0.5942	above threshold	EELTAFVSKSF	TRUE	SHOX2	#N/A
chr6:10749482-10749501+chr6:10749855-10749867	+	CCDS4515.1	61.0733	0.5932	above threshold	EKPLFPLVPLH	FALSE	TMEM14B	#N/A
chr6:10749482-10749501+chr6:10749855-10749867	+	CCDS47372.1	61.0733	0.5932	above threshold	EKPLFPLVPLH	FALSE	TMEM14B	#N/A
chr5:140557619-140557651	+	CCDS4250.1	-70.6961	0.5931	above threshold	EASGKLICRQR	FALSE	PCDHB8	#N/A
chr12:131439014-131439046	+	CCDS9272.1	-107.487	0.5921	above threshold	EKLLRLCCWYS	FALSE	ADGRD1	#N/A
chr18:77710891-77710923	-	CCDS12020.1	143.658	0.5917	above threshold	EAEGLDWLLVP	FALSE	PQLC1	#N/A
chr18:77710891-77710923	-	CCDS54192.1	143.658	0.5917	above threshold	EAEGLDWLLVP	FALSE	PQLC1	#N/A
chr18:77710891-77710923	-	CCDS54193.1	143.658	0.5917	above threshold	EAEGLDWLLVP	FALSE	PQLC1	#N/A
chr8:65493351-65493383	+	CCDS6179.1	55.6847	0.5916	above threshold	ERGMHLGAAAA	TRUE	BHLHE22	#N/A
chr19:38713094-38713104+chr19:38713188-38713209	-	CCDS46065.1	153.65	0.5889	above threshold	EKTHRGPGLAP	TRUE	DPF1	#N/A
chr7:143632329-143632361	+	CCDS43666.1	-29.2176	0.5888	above threshold	EIDNQTWVREF	FALSE	OR2F2	#N/A
chr1:248084323-248084355	+	CCDS31100.1	15.5535	0.5884	above threshold	ENGSYTSYFIL	FALSE	OR2T8	#N/A
chr22:31741553-31741585	-	CCDS13894.1	63.5314	0.5874	above threshold	ERVNDASCGPS	FALSE	PATZ1	#N/A
chr22:31741553-31741585	-	CCDS13895.1	63.5314	0.5874	above threshold	ERVNDASCGPS	FALSE	PATZ1	#N/A
chr22:31741553-31741585	-	CCDS13896.1	63.5314	0.5874	above threshold	ERVNDASCGPS	FALSE	PATZ1	#N/A
chr22:31741553-31741585	-	CCDS46691.1	63.5314	0.5874	above threshold	ERVNDASCGPS	FALSE	PATZ1	#N/A
chr1:109940479-109940511	-	CCDS798.1	-70.3341	0.5868	above threshold	ERPWGAADGLS	TRUE	SORT1	#N/A
chr1:248684951-248684983	+	CCDS31119.1	17.1805	0.5866	above threshold	EETNNSSEKGF	FALSE	OR2G6	#N/A
chr19:16178438-16178470	+	CCDS46007.1	57.6784	0.5865	above threshold	EAIKKKMQMLK	TRUE	TPM4	#N/A
chr19:14992132-14992164	-	CCDS12319.1	-62.6199	0.5864	above threshold	EPENDTGISEF	FALSE	OR7A17	#N/A
chr21:35987275-35987307	-	CCDS13637.1	-17.2882	0.5853	above threshold	EDGVAGPQLGA	FALSE	RCAN1	#N/A
chr19:56658284-56658316	+	CCDS12939.1	52.7419	0.5852	above threshold	EVAVPVKQEAE	TRUE	ZNF444	#N/A
chr6:26458868-26458900	+	CCDS4613.1	-17.6411	0.5845	above threshold	ESAAALHFSRP	FALSE	BTN2A1	#N/A
chr6:26458868-26458900	+	CCDS47390.1	-17.6411	0.5845	above threshold	ESAAALHFSRP	FALSE	BTN2A1	#N/A
chr11:64054000-64054032	+	CCDS53656.1	28.0002	0.5835	above threshold	ESNLSGLVPAA	FALSE	GPR137	#N/A
chr11:64054000-64054032	+	CCDS53657.1	28.0002	0.5835	above threshold	ESNLSGLVPAA	FALSE	GPR137	#N/A
chr11:64054000-64054032	+	CCDS53658.1	28.0002	0.5835	above threshold	ESNLSGLVPAA	FALSE	GPR137	#N/A
chr11:64054000-64054032	+	CCDS8066.1	28.0002	0.5835	above threshold	ESNLSGLVPAA	FALSE	#N/A	#N/A
chr5:94620244-94620276	-	CCDS34203.1	22.1902	0.5835	above threshold	EPRAAAAGEPE	FALSE	MCTP1	#N/A
chr9:139651609-139651620+chr9:139652359-139652379	-	CCDS35183.1	75.8944	0.5831	above threshold	EELDRQKIGGF	FALSE	LCN8	#N/A
chr6:155055038-155055064+chr6:155095123-155095128	+	CCDS5247.1	69.3471	0.5828	above threshold	EAVKTFNSELY	FALSE	SCAF8	#N/A
chr1:155209687-155209719	-	CCDS53373.1	45.937	0.5823	above threshold	ELSMGPIQANH	FALSE	GBA	#N/A
chr16:776332-776364	-	CCDS32353.1	-66.5173	0.5821	above threshold	EHAATTGPRPG	TRUE	CCDC78	#N/A
chr13:25745722-25745754	-	CCDS53859.1	-37.7659	0.582	above threshold	ETSRSRGGGGA	FALSE	AMER2	#N/A
chr13:25745722-25745754	-	CCDS9312.1	-37.7659	0.582	above threshold	ETSRSRGGGGA	FALSE	AMER2	#N/A
chr16:88870243-88870275	+	CCDS32510.1	63.8511	0.5807	above threshold	EQRRVTDFFAR	FALSE	#N/A	#N/A
chr6:29395383-29395415	-	CCDS34363.1	-47.1823	0.5805	above threshold	EIVSTGNETIT	FALSE	OR11A1	#N/A
chr2:233351328-233351360	-	CCDS2493.1	125.815	0.5804	above threshold	EPPYSLTAHYD	TRUE	ECEL1	#N/A
chr10:64028334-64028366	-	CCDS7263.1	-36.2337	0.5797	above threshold	EGPSLRGPALR	FALSE	RTKN2	#N/A
chr15:67813590-67813622	+	CCDS45289.1	8.5459	0.5796	above threshold	EALRRAHEVAL	FALSE	C15orf61	#N/A
chr8:30890263-30890295	-	CCDS34878.1	42.8747	0.5786	above threshold	ERARRRGGGGG	TRUE	PURG	#N/A
chr8:30890263-30890295	-	CCDS6081.1	42.8747	0.5786	above threshold	ERARRRGGGGG	TRUE	PURG	#N/A
chr10:135192824-135192856	+	CCDS7682.1	-35.7035	0.5786	above threshold	ESTGSVGEAPG	FALSE	PAOX	#N/A
chr10:135192824-135192856	+	CCDS7683.1	-35.7035	0.5786	above threshold	ESTGSVGEAPG	FALSE	PAOX	#N/A
chr10:135192824-135192856	+	CCDS7684.1	-35.7035	0.5786	above threshold	ESTGSVGEAPG	FALSE	PAOX	#N/A
chr4:74124350-74124382	-	CCDS34003.1	14.9206	0.5782	above threshold	EKATVPVAAAT	FALSE	ANKRD17	#N/A
chr4:74124350-74124382	-	CCDS34004.1	14.9206	0.5782	above threshold	EKATVPVAAAT	FALSE	ANKRD17	#N/A
chr16:28996742-28996774	+	CCDS10647.1	-29.0945	0.5778	above threshold	EEAILVPCVLG	TRUE	LAT	#N/A
chr16:28996742-28996774	+	CCDS32425.1	-29.0945	0.5778	above threshold	EEAILVPCVLG	TRUE	LAT	#N/A
chr16:28996742-28996774	+	CCDS45455.1	-29.0945	0.5778	above threshold	EEAILVPCVLG	TRUE	LAT	#N/A
chr11:50004002-50004034	-	CCDS31496.1	87.7657	0.5777	above threshold	EKKKNVTEFIL	FALSE	OR4C12	#N/A
chr14:50559326-50559358	-	CCDS45101.1	-90.7669	0.5767	above threshold	EVLGFSNSKMD	FALSE	LINC01599	#N/A
chr5:176853850-176853882	+	CCDS34303.1	41.3397	0.5763	above threshold	ELENIVANTVL	TRUE	GRK6	#N/A
chr5:176853850-176853882	+	CCDS43406.1	41.3397	0.5763	above threshold	ELENIVANTVL	TRUE	GRK6	#N/A
chr5:176853850-176853882	+	CCDS47348.1	41.3397	0.5763	above threshold	ELENIVANTVL	TRUE	GRK6	#N/A
chr15:68570759-68570791	+	CCDS10228.1	69.58	0.5761	above threshold	EGLAGYVYKAA	TRUE	FEM1B	#N/A
chr19:16296257-16296289	+	CCDS12341.1	143.907	0.5757	above threshold	EAYEQVQKGPL	FALSE	FAM32A	#N/A
chr16:77468557-77468589	-	CCDS10926.1	17.8581	0.5756	above threshold	ECALLLACAFP	FALSE	ADAMTS18	#N/A
chr5:180581946-180581978	+	CCDS4461.1	-28.9835	0.5756	above threshold	ETWVNQSYTDG	FALSE	OR2V2	#N/A
chr17:36830713-36830745	-	CCDS45661.1	101.728	0.5755	above threshold	ETLCPAPRLAV	FALSE	C17orf96	#N/A
chr7:150327195-150327227	-	CCDS34778.1	-64.6503	0.5747	above threshold	EEEEYEQIPQE	FALSE	GIMAP6	#N/A
chr2:185463690-185463722	+	CCDS2291.1	20.105	0.5707	above threshold	ECYYIVISSTH	TRUE	ZNF804A	#N/A
chr19:33793285-33793317	-	CCDS54243.1	33.1325	0.5698	above threshold	ESADFYEAEPR	TRUE	CEBPA	#N/A
chr10:35930322-35930354	-	CCDS7192.1	48.577	0.5691	above threshold	EWGYLLEVTSL	TRUE	FZD8	#N/A
chr16:30381469-30381501	-	CCDS10676.2	1.1925	0.5691	above threshold	ETGTAPLVAPP	TRUE	TBC1D10B	#N/A
chr19:10531444-10531476	+	CCDS45961.1	-11.0489	0.5689	above threshold	EPPTVPSERSL	TRUE	PDE4A	#N/A
chr12:132688179-132688211	-	CCDS41866.1	129.452	0.5679	above threshold	EVLPCSRVAHI	TRUE	GALNT9	#N/A
chr11:65658258-65658290	+	CCDS8120.1	61.5116	0.5674	above threshold	EAEAGGLEELT	TRUE	CCDC85B	#N/A
chr7:32535325-32535357	+	CCDS34613.1	123.156	0.567	above threshold	EKARRGGDGVP	TRUE	AVL9	#N/A
chr20:60994668-60994700	-	CCDS13498.1	62.2964	0.5669	above threshold	ESFMESLNRLK	FALSE	RBBP8NL	#N/A
chr3:97851545-97851577	+	CCDS33797.1	-7.0842	0.5664	above threshold	EEENATLLTEF	FALSE	OR5H1	#N/A
chrX:57618485-57618517	+	CCDS35313.1	-34.3068	0.5656	above threshold	EIPKLLPARGT	TRUE	ZXDB	#N/A
chr10:106401089-106401121	+	CCDS7558.1	39.3003	0.565	above threshold	EAARTERPAGR	TRUE	SORCS3	#N/A
chr2:103236311-103236343	+	CCDS2062.1	-26.7812	0.5647	above threshold	EPLGNWRSLRA	FALSE	SLC9A2	#N/A
chr19:41699173-41699205	+	CCDS12573.1	15.1004	0.5632	above threshold	EATGTWALLLA	TRUE	#N/A	#N/A
chr19:6772822-6772854	+	CCDS12174.1	128.169	0.5624	above threshold	ELWRQCTHWLI	TRUE	VAV1	#N/A
chr19:44946804-44946805+chr19:44946998-44947028	-	CCDS42574.1	-56.2291	0.5618	above threshold	ETLTSRHEKRA	FALSE	#N/A	#N/A
chr6:132129179-132129211	+	CCDS5150.2	47.0752	0.5616	above threshold	ERDGCAGGGSR	FALSE	ENPP1	#N/A
chr16:28996186-28996218	+	CCDS53999.1	-66.2881	0.5609	above threshold	EATAASWQVAV	FALSE	LAT	#N/A
chr14:59931909-59931941	-	CCDS9738.1	0.187	0.5596	above threshold	EEPQPPRPPAS	FALSE	GPR135	#N/A
chr9:127533363-127533395	-	CCDS35137.1	34.0006	0.5592	above threshold	ERDEPPPSGGG	TRUE	NR6A1	#N/A
chr9:127533363-127533395	-	CCDS55340.1	34.0006	0.5592	above threshold	ERDEPPPSGGG	TRUE	NR6A1	#N/A
chr20:62178781-62178813	-	CCDS13525.1	73.7503	0.5583	above threshold	EPFLRRRLAFL	TRUE	SRMS	#N/A
chrX:152913411-152913443	+	CCDS14724.1	95.1548	0.5581	above threshold	EGLGRSCLWLR	FALSE	DUSP9	#N/A
chr19:1912098-1912130	+	CCDS12076.1	-65.496	0.5575	above threshold	EPAPGLVEQPK	FALSE	#N/A	#N/A
chr1:248814150-248814182	-	CCDS31124.1	67.9674	0.5566	above threshold	EQSNYSVYADF	FALSE	OR2T27	#N/A
chr10:60936617-60936649	+	CCDS7254.1	41.065	0.5554	above threshold	EVPRLDHALNS	FALSE	PHYHIPL	#N/A
chr1:116519252-116519284	+	CCDS44198.1	77.7888	0.5554	above threshold	EVEEAFQAVGE	FALSE	SLC22A15	#N/A
chr6:84563139-84563171	+	CCDS34493.1	-8.3547	0.5549	above threshold	ENAGGAEGTES	FALSE	RIPPLY2	#N/A
chr19:16772032-16772064	+	CCDS12349.1	72.4649	0.5548	above threshold	ELLSALSLGEL	FALSE	TMEM38A	#N/A
chr12:11061862-11061894	-	CCDS8635.1	-45.1387	0.5548	above threshold	ESALPSIFTLV	FALSE	TAS2R13	#N/A
chr19:14939018-14939050	-	CCDS12318.1	-84.7403	0.5547	above threshold	EPGNDTQISEF	FALSE	OR7A5	#N/A
chr21:45139179-45139211	+	CCDS13699.1	56.1146	0.5546	above threshold	EEECRVLSIQS	TRUE	PDXK	#N/A
chr1:179544964-179544996	-	CCDS1331.1	102.402	0.5543	above threshold	ERRARSSSRES	FALSE	NPHS2	#N/A
chr9:139094850-139094882	-	CCDS6995.1	76.3446	0.5543	above threshold	EARGELGPARE	FALSE	LHX3	#N/A
chr11:33891104-33891132+chr11:33891256-33891259	-	CCDS7888.2	-8.1015	0.5534	above threshold	EGSAVTVLERG	FALSE	LMO2	#N/A
chr11:6281162-6281194	+	CCDS7761.1	26.1373	0.5519	above threshold	ELLKLNRSVQG	FALSE	CCKBR	#N/A
chr9:140441843-140441848+chr9:140444620-140444646	-	CCDS7045.1	-13.6734	0.5518	above threshold	EEEKDDSPQLT	FALSE	PNPLA7	#N/A
chr1:9086369-9086401	-	CCDS98.2	-34.3746	0.5518	above threshold	ENKEAGTPPPI	FALSE	SLC2A7	#N/A
chr12:176052-176084	+	CCDS53728.1	33.351	0.5517	above threshold	ESLLENPVRAV	FALSE	IQSEC3	#N/A
chr19:18343966-18343998	-	CCDS12373.1	36.0392	0.5509	above threshold	ENLGVGEGAEA	FALSE	PDE4C	#N/A
chr1:36622022-36622054	+	CCDS30673.1	50.2753	0.5505	above threshold	ESGPRAELGAG	FALSE	MAP7D1	#N/A
chr9:140442106-140442111+chr9:140444620-140444646	-	CCDS48070.1	-49.8334	0.5502	above threshold	EEEKDDSPQAD	FALSE	PNPLA7	#N/A
chr7:77166867-77166899	+	CCDS5592.1	39.939	0.55	above threshold	EQVEILRKFIQ	TRUE	PTPN12	#N/A
chr1:146714357-146714389	+	CCDS927.1	-20.1528	0.5478	above threshold	ERAGATSRGGQ	FALSE	CHD1L	#N/A
chr1:156721860-156721892	-	CCDS44248.1	-92.4839	0.5467	above threshold	EQRAGGNRVQT	FALSE	#N/A	#N/A
chr1:9648992-9649024	+	CCDS30579.1	36.956	0.5461	above threshold	EGVSALLARCP	TRUE	TMEM201	#N/A
chr1:9648992-9649024	+	CCDS44055.2	36.956	0.5461	above threshold	EGVSALLARCP	TRUE	TMEM201	#N/A
chr19:18548754-18548786	-	CCDS12379.1	58.1376	0.546	above threshold	EAAAQFFVESP	FALSE	ISYNA1	#N/A
chr19:18548754-18548786	-	CCDS54234.1	58.1376	0.546	above threshold	EAAAQFFVESP	FALSE	ISYNA1	#N/A
chr17:42386204-42386236	+	CCDS45698.1	-0.0361	0.5459	above threshold	EASFVQTTMAL	FALSE	RUNDC3A	#N/A
chr17:42386204-42386236	+	CCDS45699.1	-0.0361	0.5459	above threshold	EASFVQTTMAL	FALSE	RUNDC3A	#N/A
chr11:58126507-58126539	-	CCDS31548.1	67.3029	0.5458	above threshold	ENNTEVSEFIL	FALSE	OR5B17	#N/A
chr6:32160255-32160287	-	CCDS34419.1	24.4803	0.5455	above threshold	EAERPQEEEDG	TRUE	GPSM3	#N/A
chr2:27485739-27485771	-	CCDS1743.1	95.0176	0.5453	above threshold	EPSPAAGGLET	FALSE	SLC30A3	#N/A
chr5:122181332-122181364	+	CCDS4132.1	-17.2185	0.5438	above threshold	EVYIPSFRYEE	FALSE	SNX24	#N/A
chr6:138483227-138483259	+	CCDS5189.2	59.2709	0.5434	above threshold	EEILRKLQKEA	TRUE	ARFGEF3	#N/A
chr12:54982237-54982269	-	CCDS44912.1	126.312	0.5433	above threshold	EQDNSPRKIQF	TRUE	PPP1R1A	#N/A
chr4:165891119-165891151	-	CCDS34093.1	12.1127	0.5424	above threshold	EFVTALADLRA	FALSE	TRIM61	#N/A
chr14:101012978-101012999+chr14:101034248-101034258	-	CCDS9962.1	43.9373	0.5416	above threshold	EKLSALQEQKG	TRUE	BEGAIN	#N/A
chr19:7747143-7747175	+	CCDS42490.1	52.3362	0.541	above threshold	EARFTRGKSAL	TRUE	TRAPPC5	#N/A
chr5:7851099-7851131	-	CCDS43300.1	103.155	0.5397	above threshold	EDDEEETTAST	FALSE	C5orf49	#N/A
chr9:101867491-101867523	+	CCDS47998.1	-19.3921	0.5396	above threshold	EAAVAAPRPRL	FALSE	TGFBR1	#N/A
chr9:101867491-101867523	+	CCDS6738.1	-19.3921	0.5396	above threshold	EAAVAAPRPRL	FALSE	TGFBR1	#N/A
chr17:80054286-80054318	-	CCDS11801.1	145.041	0.5382	above threshold	EEVVIAGMSGK	FALSE	FASN	#N/A
chr4:2965801-2965833	+	CCDS33946.1	8.7929	0.5381	above threshold	ELENIVANSLL	FALSE	GRK4	#N/A
chr4:2965801-2965833	+	CCDS33947.1	8.7929	0.5381	above threshold	ELENIVANSLL	FALSE	GRK4	#N/A
chr4:2965801-2965833	+	CCDS47002.1	8.7929	0.5381	above threshold	ELENIVANSLL	FALSE	GRK4	#N/A
chrX:128657312-128657344	-	CCDS14612.1	20.8581	0.5365	above threshold	EQDTAAVAATV	TRUE	SMARCA1	#N/A
chrX:128657312-128657344	-	CCDS48164.1	20.8581	0.5365	above threshold	EQDTAAVAATV	TRUE	SMARCA1	#N/A
chr17:5013151-5013163+chr17:5015095-5015114	-	CCDS11068.1	-90.4572	0.5359	above threshold	EPPGPVRGPLQ	FALSE	ZNF232	#N/A
chr17:80231222-80231254	-	CCDS11805.1	43.553	0.5345	above threshold	ELRVGNRYRLG	FALSE	CSNK1D	#N/A
chr17:80231222-80231254	-	CCDS11806.1	43.553	0.5345	above threshold	ELRVGNRYRLG	FALSE	CSNK1D	#N/A
chr17:49197982-49198014	-	CCDS11577.1	59.0528	0.5343	above threshold	ELEDGVVYQEE	TRUE	SPAG9	#N/A
chr17:49197982-49198014	-	CCDS45740.1	59.0528	0.5343	above threshold	ELEDGVVYQEE	TRUE	SPAG9	#N/A
chr8:143695597-143695629	-	CCDS34950.1	56.9074	0.5327	above threshold	ELDHRTSGGLH	TRUE	ARC	#N/A
chr6:28554459-28554491	-	CCDS34355.1	-17.6634	0.5322	above threshold	EAVSRVFPALA	FALSE	ZBED9	#N/A
chr1:180882383-180882415	+	CCDS41442.1	40.1052	0.5318	above threshold	EGTEAAAAKPA	FALSE	KIAA1614	#N/A
chr4:2263672-2263704	-	CCDS3361.1	48.0077	0.5307	above threshold	ELNSLLILLEA	FALSE	MXD4	#N/A
chr7:156685652-156685684	-	CCDS5945.1	48.1793	0.5303	above threshold	EGQDEVSAREQ	TRUE	LMBR1	#N/A
chr14:20502882-20502914	-	CCDS32028.1	11.0051	0.529	above threshold	ERANHSVVSEF	FALSE	OR4K13	#N/A
chr19:10713210-10713237+chr19:10736929-10736933	+	CCDS54216.1	67.3194	0.5265	above threshold	EDERKNGAYGT	FALSE	SLC44A2	#N/A
chr19:42817532-42817564	+	CCDS12603.1	-15.8176	0.5249	above threshold	EPLRAPALRRL	FALSE	TMEM145	#N/A
chr4:24914466-24914498	-	CCDS47036.1	70.9811	0.5243	above threshold	EEEAMNGDRTE	FALSE	CCDC149	#N/A
chr1:40137675-40137707	-	CCDS440.1	67.1487	0.5237	above threshold	EPGQPREPQEP	FALSE	NT5C1A	#N/A
chr12:6806940-6806958+chr12:6807211-6807224	-	CCDS44818.1	-0.7443	0.5236	above threshold	ESRMWPALLLS	FALSE	PIANP	#N/A
chr11:68518093-68518125	-	CCDS44661.1	105.19	0.5226	above threshold	EEGPLPGGLPS	FALSE	TESMIN	#N/A
chr11:68518093-68518125	-	CCDS8184.1	105.19	0.5226	above threshold	EEGPLPGGLPS	FALSE	TESMIN	#N/A
chr19:4304747-4304758+chr19:4305943-4305963	+	CCDS12127.1	111.051	0.5207	above threshold	EEQREALRKII	TRUE	FSD1	#N/A
chr7:55980372-55980404	+	CCDS34639.1	-3.9781	0.5205	above threshold	EEEEMNDGSQM	FALSE	#N/A	#N/A
chr1:11119965-11119997	-	CCDS125.1	51.3939	0.5201	above threshold	EPGPDGPAASG	FALSE	SRM	#N/A
chr6:27368153-27368185	+	CCDS43429.1	-85.5372	0.5195	above threshold	ESLRGNTAQGP	FALSE	ZNF391	#N/A
chrX:53350286-53350318	-	CCDS48130.1	55.6394	0.5191	above threshold	EAGSGPPGGPG	TRUE	IQSEC2	#N/A
chr6:41909352-41909384	-	CCDS47425.1	69.4934	0.5187	above threshold	ELLCCEGTRHA	FALSE	CCND3	#N/A
chr6:41909352-41909384	-	CCDS4863.1	69.4934	0.5187	above threshold	ELLCCEGTRHA	FALSE	CCND3	#N/A
chr4:57976482-57976514	-	CCDS3512.1	55.3901	0.5183	above threshold	ERPSLRALLLG	TRUE	IGFBP7	#N/A
chr1:247921673-247921705	-	CCDS41481.1	-8.7887	0.5177	above threshold	EKRNLTVVREF	FALSE	OR1C1	#N/A
chr19:41497214-41497246	+	CCDS12570.1	55.8809	0.5168	above threshold	ELSVLLFLALL	FALSE	CYP2B6	#N/A
chr18:47813196-47813228	-	CCDS11945.1	159.859	0.5162	above threshold	EGDGSDPEPPD	TRUE	CXXC1	#N/A
chr18:47813196-47813228	-	CCDS45866.1	159.859	0.5162	above threshold	EGDGSDPEPPD	TRUE	CXXC1	#N/A
chr5:157170762-157170794	+	CCDS4342.1	13.1762	0.5144	above threshold	EERERGARSAG	FALSE	LSM11	#N/A
chr2:39893118-39893150	+	CCDS1804.1	37.6624	0.5137	above threshold	EPRALVTALSL	TRUE	TMEM178A	#N/A
chr17:18647561-18647593	+	CCDS11199.2	11.7139	0.5127	above threshold	ENLESRLKNAP	TRUE	#N/A	#N/A
chr21:38379076-38379108	+	CCDS13648.1	72.4422	0.5126	above threshold	EPEAAAGARKA	FALSE	RIPPLY3	#N/A
chr8:136470113-136470145	+	CCDS6374.1	5.0982	0.5118	above threshold	EEKYLPELMAE	FALSE	KHDRBS3	#N/A
chr14:71275853-71275885	-	CCDS32112.1	13.8058	0.511	above threshold	EPSRALLGCLA	TRUE	MAP3K9	#N/A
chr5:72144224-72144256	+	CCDS4016.1	-30.3388	0.5103	above threshold	EYEWKPDEQGL	FALSE	TNPO1	#N/A
chr19:42392157-42392177+chr19:42392263-42392274	+	CCDS12591.1	5.4807	0.5102	above threshold	EDFARGAASPG	FALSE	ARHGEF1	#N/A
chr19:42392157-42392177+chr19:42392263-42392274	+	CCDS12592.1	5.4807	0.5102	above threshold	EDFARGAASPG	FALSE	#N/A	#N/A
chr19:39687626-39687658	+	CCDS12529.1	-4.0707	0.5097	above threshold	EEVREGHALGG	FALSE	NCCRP1	#N/A
chr14:105647511-105647543	-	CCDS10000.1	65.2266	0.5096	above threshold	ERIEGASVGRC	FALSE	NUDT14	#N/A
chr8:144332017-144332049	+	CCDS6397.1	64.6507	0.5082	above threshold	EKPAGRKKKTP	FALSE	#N/A	#N/A
chr8:86019534-86019566	+	CCDS43750.1	-23.3325	0.5078	above threshold	EAAAAVVAAEA	FALSE	LRRCC1	#N/A
chr9:98279067-98279099	-	CCDS47995.1	-17.2184	0.5073	above threshold	ELLNRNRLVIV	FALSE	PTCH1	#N/A
chr20:62724077-62724109	+	CCDS13556.1	80.0452	0.507	above threshold	EPLFPAPFWEV	TRUE	OPRL1	#N/A
chr19:18197598-18197630	-	CCDS32957.1	-113.496	0.5067	above threshold	EPLVTWVVPLL	FALSE	IL12RB1	#N/A
chr19:18197598-18197630	-	CCDS54232.1	-113.496	0.5067	above threshold	EPLVTWVVPLL	FALSE	IL12RB1	#N/A
chr2:241496717-241496749	-	CCDS2535.1	-75.9237	0.506	above threshold	EGAHASLSLED	FALSE	ANKMY1	#N/A
chr17:74706993-74707025	-	CCDS32745.1	94.6033	0.5038	above threshold	EAPAELLAALP	FALSE	MXRA7	#N/A
chr17:74706993-74707025	-	CCDS32746.1	94.6033	0.5038	above threshold	EAPAELLAALP	FALSE	MXRA7	#N/A
chr17:74706993-74707025	-	CCDS45786.1	94.6033	0.5038	above threshold	EAPAELLAALP	FALSE	MXRA7	#N/A
chr15:61521382-61521414	-	CCDS10177.1	-19.1519	0.5034	above threshold	ESAPAAPDPAA	TRUE	RORA	#N/A
chr19:709150-709151+chr19:726138-726168	+	CCDS32857.1	40.6401	0.5022	above threshold	EVLAAETTSQQ	TRUE	PALM	#N/A
chr19:709150-709151+chr19:726138-726168	+	CCDS32858.1	40.6401	0.5022	above threshold	EVLAAETTSQQ	TRUE	PALM	#N/A
chr9:40700323-40700355	+	CCDS47969.1	-101.807	0.5004	above threshold	ENLPFPLKLLS	FALSE	#N/A	#N/A
chr5:127419650-127419682	+	CCDS4144.1	41.2532	0.5001	above threshold	EPRPTAPSSGA	TRUE	SLC12A2	#N/A
chr18:12254386-12254418	+	CCDS11856.1	40.9693	0.499	above threshold	EAARDYAGALI	FALSE	CIDEA	#N/A
chr11:55432646-55432678	+	CCDS31506.1	63.3097	0.499	above threshold	ENQNNVTEFIL	FALSE	OR4C6	#N/A
chr9:107367873-107367905	-	CCDS35092.1	-3.3106	0.4988	above threshold	EWENHTILVEF	FALSE	OR13C2	#N/A
chr10:111985972-111986004	+	CCDS7564.2	60.0235	0.4976	above threshold	ERVKMINVQRL	FALSE	MXI1	#N/A
chr1:155649289-155649303+chr1:155650207-155650224	-	CCDS1116.1	51.2598	0.4956	above threshold	EDLFETFQDEM	TRUE	YY1AP1	#N/A
chr5:73981089-73981121	+	CCDS4022.1	-123.684	0.4955	above threshold	ELCGLGLPRPP	FALSE	HEXB	#N/A
chr19:42212654-42212686	+	CCDS12584.1	-121.731	0.4952	above threshold	ESPSAPPHRWC	FALSE	CEACAM5	#N/A
chrX:101396268-101396300	-	CCDS43978.1	-57.0668	0.4949	above threshold	EKPYNKNEGNL	FALSE	TCEAL6	#N/A
chr13:111973241-111973273	+	CCDS9522.1	62.5966	0.4947	above threshold	EYVLEVKNSPR	FALSE	TEX29	#N/A
chr11:61520220-61520252	+	CCDS44622.1	72.8372	0.4943	above threshold	EVVDETEALQR	TRUE	MYRF	#N/A
chr19:18451495-18451525+chr19:18453669-18453670	+	CCDS12375.1	61.231	0.4934	above threshold	EQPRKAVVVTG	FALSE	PGPEP1	#N/A
chr16:28620141-28620173	-	CCDS32420.1	76.6908	0.4933	above threshold	ELIQDTSRPPL	FALSE	SULT1A1	#N/A
chr3:112052063-112052071+chr3:112054790-112054813	+	CCDS33818.1	-108.543	0.4921	above threshold	ERLTLTRTIGG	FALSE	#N/A	#N/A
chr16:30212053-30212085	+	CCDS10674.1	93.8212	0.4914	above threshold	ELIQDTSRPPL	FALSE	SULT1A3	#N/A
chr4:1165824-1165856	-	CCDS3347.1	-59.5561	0.4911	above threshold	ENPSPAAALGK	FALSE	SPON2	#N/A
chr1:47533166-47533198	+	CCDS545.1	49.4092	0.4908	above threshold	EPSWLQELMAH	FALSE	CYP4Z1	#N/A
chr12:94542751-94542783	+	CCDS9049.1	29.59	0.4903	above threshold	EVSRRKAPPRP	TRUE	PLXNC1	#N/A
chr11:110582919-110582951	-	CCDS31673.1	23.5195	0.4885	above threshold	EAMSPQQETLG	FALSE	ARHGAP20	#N/A
chr1:110950453-110950485	-	CCDS824.1	17.077	0.4872	above threshold	EPGAGHLDGHR	FALSE	LAMTOR5	#N/A
chr6:161085211-161085243	-	CCDS43523.1	-37.0874	0.4868	above threshold	EHKEVVLLLLL	FALSE	LPA	#N/A
chr5:140593699-140593731	+	CCDS4255.1	-112.673	0.4868	above threshold	EASGKLICRQR	FALSE	PCDHB13	#N/A
chr16:88851337-88851369	-	CCDS54058.1	76.8124	0.486	above threshold	EPHVLGAVLYW	TRUE	PIEZO1	#N/A
chrX:142605184-142605216	-	CCDS35418.1	-111.833	0.4843	above threshold	EQPTSSTNGEK	FALSE	SPANXN3	#N/A
chr4:89378424-89378456	+	CCDS3630.1	-49.7979	0.4833	above threshold	ERRSRRKSRRN	FALSE	HERC5	#N/A
chr19:54466400-54466432	+	CCDS33104.1	119.382	0.4822	above threshold	ESLKRWNEERG	TRUE	CACNG8	#N/A
chr17:76164701-76164733	+	CCDS11753.1	14.3407	0.4814	above threshold	ESGAYGAAKAG	FALSE	SYNGR2	#N/A
chr18:77439951-77439983	+	CCDS12017.1	24.3129	0.4798	above threshold	EVPAAGRVPAE	FALSE	CTDP1	#N/A
chr18:77439951-77439983	+	CCDS12018.1	24.3129	0.4798	above threshold	EVPAAGRVPAE	FALSE	CTDP1	#N/A
chr1:2488107-2488139	+	CCDS44046.1	-39.2696	0.4778	above threshold	EPPGDWGPPPW	FALSE	TNFRSF14	#N/A
chr19:30199318-30199330+chr19:30205814-30205833	-	CCDS42542.1	-30.4278	0.4775	above threshold	ERLKSHKPATM	FALSE	C19orf12	#N/A
chr19:1206916-1206948	+	CCDS45896.1	48.1969	0.4745	above threshold	EVVDPQQLGMF	FALSE	STK11	#N/A
chr19:30433458-30433490	+	CCDS12420.1	39.9376	0.474	above threshold	EAPTVETPPDP	TRUE	URI1	#N/A
chr22:46693301-46693333	+	CCDS14074.2	4.7341	0.4734	above threshold	EGGGGRDEPSA	FALSE	GTSE1	#N/A
chr18:77623671-77623703	+	CCDS12019.1	-48.0403	0.4732	above threshold	EPWPCSPGGGG	FALSE	KCNG2	#N/A
chr17:61987675-61987686+chr17:61987780-61987800	-	CCDS42370.1	107.317	0.4725	above threshold	EETQQKSNLEL	FALSE	CSHL1	#N/A
chr12:133067160-133067192	+	CCDS45010.1	49.919	0.4724	above threshold	EAKVRPSRRSR	FALSE	FBRSL1	#N/A
chr1:2126153-2126185	-	CCDS38.2	20.3267	0.4707	above threshold	EAARRPRLGLS	FALSE	FAAP20	#N/A
chrX:49019231-49019263	+	CCDS48106.1	17.883	0.4707	above threshold	EPRTGGAANPK	FALSE	MAGIX	#N/A
chrX:49019231-49019263	+	CCDS48107.1	17.883	0.4707	above threshold	EPRTGGAANPK	FALSE	MAGIX	#N/A
chr4:8206925-8206957	+	CCDS3399.1	-69.708	0.4705	above threshold	ENLPAVTTEEP	FALSE	SH3TC1	#N/A
chr6:34664345-34664377	-	CCDS4795.1	66.627	0.4694	above threshold	EGMDVDLDPEL	FALSE	C6orf106	#N/A
chr6:34664345-34664377	-	CCDS4796.1	66.627	0.4694	above threshold	EGMDVDLDPEL	FALSE	C6orf106	#N/A
chr14:71108850-71108882	+	CCDS45132.1	7.5622	0.468	above threshold	ERKGSAAGAKG	FALSE	TTC9	#N/A
chr19:3480426-3480458	-	CCDS45915.1	30.9624	0.4666	above threshold	ETLGALLVLEF	FALSE	SMIM24	#N/A
chr5:150227689-150227721	+	CCDS47313.1	-27.9265	0.4639	above threshold	EAMNVEKASAD	FALSE	IRGM	#N/A
chr9:70972047-70972079	+	CCDS6622.2	69.6844	0.4616	above threshold	EGSPIPVLTVP	TRUE	PGM5	#N/A
chr12:122667695-122667727	+	CCDS45001.1	-50.9366	0.4615	above threshold	EASYESESESE	FALSE	LRRC43	#N/A
chr1:53527895-53527927	+	CCDS573.1	-77.0934	0.4612	above threshold	EGARARGAQLR	FALSE	PODN	#N/A
chr17:74462258-74462290	+	CCDS54169.1	-100.997	0.4607	above threshold	EPQSMKGQKRP	FALSE	AANAT	#N/A
chr21:43187166-43187198	-	CCDS13675.1	37.796	0.4604	above threshold	EGDGGTPWALA	FALSE	RIPK4	#N/A
chrX:134156454-134156486	-	CCDS43996.1	61.4762	0.4603	above threshold	EGRVQLMKALL	FALSE	FAM127C	#N/A
chr19:18378176-18378208	-	CCDS46018.1	-34.2064	0.4593	above threshold	EKAPPQPQHEG	FALSE	KIAA1683	#N/A
chr19:18392259-18392291	-	CCDS32959.1	41.8702	0.4581	above threshold	ETPFYGDEALS	TRUE	JUND	#N/A
chr19:544075-544107	+	CCDS12031.1	-66.2223	0.4581	above threshold	EACVSSLLVLA	FALSE	GZMM	#N/A
chr19:9296461-9296493	+	CCDS32900.1	-27.0823	0.4574	above threshold	EAGNQTGFLEF	FALSE	OR7D2	#N/A
chr1:226736609-226736641	+	CCDS31044.1	72.85	0.4563	above threshold	EPSHKDAETAA	FALSE	STUM	#N/A
chr5:45696160-45696192	-	CCDS3952.1	25.4171	0.4562	above threshold	EGGGKPNSSSN	FALSE	HCN1	#N/A
chr12:106532396-106532428	-	CCDS31892.1	82.1198	0.4553	above threshold	EGAAAPVAGDR	TRUE	NUAK1	#N/A
chr17:19030936-19030968	+	CCDS45627.1	92.3505	0.4542	above threshold	ESVALYSFQAT	TRUE	GRAPL	#N/A
chr4:165961228-165961260	+	CCDS3808.1	7.8972	0.4534	above threshold	EFVTALVNLQE	FALSE	TRIM60	#N/A
chr7:143885441-143885473	-	CCDS34770.1	27.8959	0.4532	above threshold	EAEEAQHGASP	FALSE	ARHGEF35	#N/A
chr7:139168353-139168385	-	CCDS5854.1	23.9687	0.4508	above threshold	EESWEAAPGGQ	FALSE	KLRG2	#N/A
chr17:77752038-77752070	+	CCDS11764.1	6.0982	0.4503	above threshold	EELSSVGEQVF	FALSE	CBX2	#N/A
chr17:77752038-77752070	+	CCDS32757.1	6.0982	0.4503	above threshold	EELSSVGEQVF	FALSE	CBX2	#N/A
chr19:14805822-14805854	+	CCDS12316.1	66.0141	0.4482	above threshold	ESVTFEDVAVE	FALSE	ZNF333	#N/A
chr19:1592595-1592627	-	CCDS12072.1	26.0731	0.4477	above threshold	ERKRWECPALP	TRUE	MBD3	#N/A
chr10:116853513-116853545	+	CCDS7592.1	-9.5986	0.446	above threshold	ETGGRARTGTP	FALSE	ATRNL1	#N/A
chr15:26108208-26108240	-	CCDS32178.1	-17.5149	0.4457	above threshold	EREPAGTEEPG	FALSE	ATP10A	#N/A
chr17:77071030-77071062	+	CCDS42394.1	23.7233	0.4427	above threshold	EAAAVTVTRSA	FALSE	ENGASE	#N/A
chr12:10034198-10034230	+	CCDS53743.1	-10.0844	0.4425	above threshold	ENEDGYMTLSF	TRUE	KLRF2	#N/A
chr9:136857365-136857397	-	CCDS48053.1	-5.9618	0.439	above threshold	EQWRQCGRWLI	TRUE	VAV2	#N/A
chr9:136857365-136857397	-	CCDS6979.1	-5.9618	0.439	above threshold	EQWRQCGRWLI	TRUE	#N/A	#N/A
chr1:248437081-248437113	-	CCDS31109.1	49.8858	0.4378	above threshold	EMRNTTPDFIL	FALSE	OR2T33	#N/A
chr22:25756024-25756056	-	CCDS33626.1	99.5377	0.4362	above threshold	EGHVYWTDDEV	TRUE	LRP5L	#N/A
chr2:26396093-26396125	+	CCDS54336.1	61.0398	0.4356	above threshold	EKLAAGLAGLR	TRUE	GAREM2	#N/A
chr22:29075676-29075708	-	CCDS46678.1	33.4242	0.4335	above threshold	EQSPPPAPEPT	FALSE	TTC28	#N/A
chr11:51515285-51515317	+	CCDS31498.1	32.6697	0.4321	above threshold	ENRNNMTEFVL	FALSE	#N/A	#N/A
chr19:3585599-3585631	+	CCDS32871.1	22.709	0.4317	above threshold	EGAAAREARGT	FALSE	GIPC3	#N/A
chr6:84140638-84140670	-	CCDS34492.1	54.101	0.4306	above threshold	EPEAPRRRHTH	FALSE	ME1	#N/A
chr7:138145297-138145329	+	CCDS47720.1	24.7411	0.4301	above threshold	EVAVEKAVAAA	FALSE	TRIM24	#N/A
chr7:138145297-138145329	+	CCDS5847.1	24.7411	0.4301	above threshold	EVAVEKAVAAA	FALSE	TRIM24	#N/A
chr7:99516989-99517021	-	CCDS5678.1	74.4331	0.4291	above threshold	EAEDIQEELTC	FALSE	TRIM4	#N/A
chr7:99516989-99517021	-	CCDS5679.1	74.4331	0.4291	above threshold	EAEDIQEELTC	FALSE	TRIM4	#N/A
chr12:132629037-132629069	+	CCDS9277.1	63.6714	0.4289	above threshold	EREPGAAGVRR	FALSE	NOC4L	#N/A
chr2:238969699-238969731	+	CCDS2524.1	-18.9278	0.4225	above threshold	EAAVAPGRDAP	FALSE	#N/A	#N/A
chr1:16011057-16011089	+	CCDS44063.1	20.7954	0.4223	above threshold	EPGEVKDRILE	FALSE	PLEKHM2	#N/A
chr17:18161969-18162001	-	CCDS11192.1	51.2522	0.4216	above threshold	EATGVLPFVRG	TRUE	FLII	#N/A
chr5:140579351-140579383	+	CCDS4253.1	-126.939	0.4215	above threshold	ENQGTRTQQIR	FALSE	PCDHB11	#N/A
chr22:45898869-45898901	+	CCDS14067.1	-9.3884	0.4198	above threshold	ERAAPSRRVPL	TRUE	FBLN1	#N/A
chr22:45898869-45898901	+	CCDS14068.1	-9.3884	0.4198	above threshold	ERAAPSRRVPL	TRUE	FBLN1	#N/A
chr22:45898869-45898901	+	CCDS14069.1	-9.3884	0.4198	above threshold	ERAAPSRRVPL	TRUE	FBLN1	#N/A
chr22:45898869-45898901	+	CCDS43028.1	-9.3884	0.4198	above threshold	ERAAPSRRVPL	TRUE	FBLN1	#N/A
chr22:39746019-39746051	+	CCDS13989.1	23.5028	0.4167	above threshold	EGGAYGAGKAG	TRUE	SYNGR1	#N/A
chr22:39746019-39746051	+	CCDS13990.1	23.5028	0.4167	above threshold	EGGAYGAGKAG	TRUE	SYNGR1	#N/A
chr10:121485778-121485810	+	CCDS7616.1	39.9031	0.416	above threshold	ELFQAKDHYIL	FALSE	INPP5F	#N/A
chr15:75871082-75871114	-	CCDS10280.1	55.1683	0.4151	above threshold	EPATAPRPDMA	TRUE	PTPN9	#N/A
chr11:92930963-92930995	-	CCDS8291.1	41.7673	0.4111	above threshold	EAAATPAAAGA	TRUE	SLC36A4	#N/A
chr19:49558245-49558265+chr19:49558618-49558629	-	CCDS33071.1	-27.6273	0.4108	above threshold	EMFQGLLLLLL	FALSE	CGB7	#N/A
chr17:56060752-56060754+chr17:56065440-56065469	-	CCDS32687.1	11.7986	0.4079	above threshold	EANWTAFLFQA	FALSE	VEZF1	#N/A
chrX:153031669-153031701	+	CCDS55536.1	-50.5576	0.4074	above threshold	ELTPASSLTCS	FALSE	PLXNB3	#N/A
chr19:51979841-51979853+chr19:51981730-51981749	+	CCDS46159.1	-27.736	0.4066	above threshold	EVSGCPTPAGQ	FALSE	CEACAM18	#N/A
chr5:175665515-175665547	+	CCDS4398.2	71.2278	0.404	above threshold	EDFIVISDDSG	TRUE	SIMC1	#N/A
chr9:39355731-39355763	+	CCDS43808.1	-83.2564	0.404	above threshold	ENLPFPLKLLS	FALSE	#N/A	#N/A
chr1:202777398-202777430	-	CCDS30974.1	23.9608	0.4028	above threshold	EAATTLHPGPR	FALSE	KDM5B	#N/A
chr12:122242647-122242679	+	CCDS53838.1	8.0606	0.4026	above threshold	ENSHPPHHHHQ	TRUE	SETD1B	#N/A
chr10:120789317-120789349	+	CCDS7607.1	8.7106	0.4024	above threshold	EAFPWAPRSPR	TRUE	NANOS1	#N/A
chr18:60382920-60382952	+	CCDS45881.2	21.3091	0.4017	above threshold	EPAAAATVQRL	TRUE	PHLPP1	#N/A
chr6:166075466-166075498	-	CCDS47513.1	37.7472	0.4016	above threshold	EDGPSNNASCF	FALSE	PDE10A	#N/A
chr13:27745741-27745773	-	CCDS31952.1	-14.6616	0.401	above threshold	EILMTVSKFAS	TRUE	USP12	#N/A
chr7:45197431-45197463	+	CCDS5503.1	-65.0995	0.4004	above threshold	ETGALRRPQLL	FALSE	RAMP3	#N/A
chr6:26384053-26384085	+	CCDS4606.1	4.7964	0.3826	low branch length	EPAAALHFSLP	FALSE	BTN2A2	0.7547
chr6:26384053-26384085	+	CCDS4607.1	4.7964	0.3826	low branch length	EPAAALHFSLP	FALSE	BTN2A2	0.7547
chr22:20792006-20792038	-	CCDS46666.1	25.9308	0.2984	low branch length	EGAGPRGAGPA	TRUE	SCARF2	0.7716
chr4:165878178-165878210	+	CCDS3807.1	-2.0689	0.1118	low branch length	EGCAVRRGSCP	FALSE	FAM218A	0.8
chr1:2160209-2160241	+	CCDS39.1	58.1653	0.1664	low branch length	EAAAGGRGCFQ	TRUE	SKI	0.8333
chr9:21974791-21974823	-	CCDS6510.1	29.7107	0.3726	low branch length	EPAAGSSMEPS	FALSE	CDKN2A	0.8642
chr12:8016016-8016048	-	CCDS8585.1	-3.9284	0.0027	low branch length	EFHNGGHVSGI	TRUE	SLC2A14	1
chr5:177422899-177422931	-	CCDS4430.1	41.9458	0.3996	low branch length	EAERRRQAEKP	FALSE	PROP1	#N/A
chr14:105267538-105267570	+	CCDS45174.1	55.0954	0.3993	low branch length	EFPEHGGRLLG	TRUE	ZBTB42	#N/A
chr22:45405395-45405427	-	CCDS14061.1	59.1826	0.3987	low branch length	ELQSRPEALAV	FALSE	PHF21B	#N/A
chr22:45405395-45405427	-	CCDS46727.1	59.1826	0.3987	low branch length	ELQSRPEALAV	FALSE	PHF21B	#N/A
chr19:3700353-3700385	-	CCDS32872.1	53.3881	0.3986	low branch length	ELEVPDEAESA	TRUE	PIP5K1C	#N/A
chr10:79686243-79686275	-	CCDS7353.2	45.4482	0.3971	low branch length	EPQRRELLAQC	TRUE	DLG5	#N/A
chr3:97887547-97887579	+	CCDS33799.1	-7.8835	0.397	low branch length	EEENATLLTEF	FALSE	OR5H15	#N/A
chrX:48649520-48649552	+	CCDS14305.1	56.8154	0.3965	low branch length	EFPGLGSLGTS	FALSE	GATA1	#N/A
chr15:22368579-22368611	+	CCDS32172.1	15.7825	0.3959	low branch length	ETANYTKVTEF	TRUE	OR4M2	#N/A
chr9:43630666-43630698	-	CCDS47973.1	-75.4951	0.3939	low branch length	ENLPFPLKLLS	FALSE	#N/A	#N/A
chr20:60794991-60795023	-	CCDS13493.1	17.0565	0.3928	low branch length	ERAPPDGPLNA	FALSE	HRH3	#N/A
chr9:139581774-139581806	-	CCDS35181.1	51.9312	0.3869	low branch length	ELWPCLAAALL	FALSE	AGPAT2	#N/A
chr9:139581774-139581806	-	CCDS7003.1	51.9312	0.3869	low branch length	ELWPCLAAALL	FALSE	AGPAT2	#N/A
chr3:197482684-197482705+chr3:197483297-197483307	+	CCDS43196.2	2.7936	0.3867	low branch length	EPSVIMGNDII	TRUE	FYTTD1	#N/A
chrX:9754589-9754621	+	CCDS14135.1	60.1851	0.386	low branch length	EGAEPRARPER	TRUE	SHROOM2	#N/A
chr19:33685695-33685727	+	CCDS12430.1	58.5414	0.3858	low branch length	EKRAAAGLEGA	FALSE	LRP3	#N/A
chr22:20307476-20307508	-	CCDS13778.1	69.0856	0.3853	low branch length	ERYAAALEEVA	FALSE	DGCR6L	#N/A
chr16:2040107-2040139	+	CCDS10456.1	83.2027	0.3849	low branch length	EGASFGAGRAG	TRUE	SYNGR3	#N/A
chr16:9185905-9185937	+	CCDS10538.1	50.5038	0.3845	low branch length	EERKEEGEAEI	TRUE	C16orf72	#N/A
chr3:97868233-97868265	+	CCDS33798.1	-4.5053	0.3828	low branch length	EEENATLLTEF	FALSE	OR5H14	#N/A
chr2:231902284-231902316	+	CCDS46539.1	68.0584	0.3818	low branch length	ERELEALAARL	TRUE	C2orf72	#N/A
chr20:47444362-47444394	-	CCDS13410.1	-0.5043	0.3811	low branch length	EAPSGSEPGGD	FALSE	PREX1	#N/A
chr1:155658732-155658764	-	CCDS1115.1	-77.24	0.3803	low branch length	EEEASRSAAAT	FALSE	YY1AP1	#N/A
chr14:94578032-94578064	+	CCDS32148.1	23.5891	0.3761	low branch length	EASALTSSAVT	FALSE	IFI27	#N/A
chr12:129308453-129308485	-	CCDS9264.1	46.4607	0.3744	low branch length	EGSGGGAGERA	FALSE	SLC15A4	#N/A
chr11:55135363-55135395	+	CCDS31500.1	-110.012	0.3734	low branch length	ELLTNNLKFIT	FALSE	OR4A15	#N/A
chr19:49526840-49526860+chr19:49527214-49527225	-	CCDS12749.1	-11.7582	0.3668	low branch length	EMFQGLLLLLL	FALSE	CGB3	#N/A
chr19:49547470-49547481+chr19:49547834-49547854	+	CCDS12752.1	-12.9614	0.3668	low branch length	EMFQGLLLLLL	FALSE	CGB5	#N/A
chr19:49551609-49551629+chr19:49551982-49551993	-	CCDS12753.1	-12.9614	0.3668	low branch length	EMFQGLLLLLL	FALSE	CGB8	#N/A
chr1:55680751-55680783	-	CCDS44154.2	39.3944	0.3658	low branch length	ESEEEQHMTTL	TRUE	USP24	#N/A
chr11:3249991-3250023	-	CCDS41603.1	34.0546	0.3653	low branch length	EPREAGQHVGA	FALSE	#N/A	#N/A
chr11:695012-695044	-	CCDS31327.1	68.1473	0.3644	low branch length	EDSDSAAKQLG	TRUE	DEAF1	#N/A
chrX:89177088-89177120	+	CCDS14459.1	48.7554	0.3624	low branch length	EAAADGPAETQ	FALSE	TGIF2LX	#N/A
chrX:119292660-119292692	+	CCDS14594.1	-39.5746	0.359	low branch length	EPPDQCSQYMT	FALSE	RHOXF2	#N/A
chr20:61992482-61992514	-	CCDS13517.1	-70.0672	0.3585	low branch length	ELGGPGAPRLL	FALSE	CHRNA4	#N/A
chr7:156803009-156803041	-	CCDS34788.1	44.3809	0.3579	low branch length	EKSKNFRIDAL	TRUE	MNX1	#N/A
chr10:134210734-134210766	+	CCDS44497.1	45.5196	0.3573	low branch length	EPRAGCRLPVR	FALSE	PWWP2B	#N/A
chr10:134210734-134210766	+	CCDS7667.2	45.5196	0.3573	low branch length	EPRAGCRLPVR	FALSE	PWWP2B	#N/A
chr16:90075834-90075838+chr16:90085719-90085746	-	CCDS42223.1	58.5571	0.3571	low branch length	EPPEGAGTGEI	FALSE	DBNDD1	#N/A
chr19:6531051-6531083	+	CCDS12169.1	1.1168	0.3545	low branch length	EYASDASLDPE	FALSE	#N/A	#N/A
chr7:35077473-35077505	-	CCDS43567.1	-94.3637	0.3533	low branch length	EGRPPPEGRPP	FALSE	DPY19L1	#N/A
chr11:2906651-2906683	-	CCDS44519.1	114.418	0.3518	low branch length	ERLVARGTFPV	TRUE	CDKN1C	#N/A
chr3:128720475-128720507	+	CCDS3054.2	26.85	0.3509	low branch length	EPVSTGAEAGM	FALSE	EFCC1	#N/A
chr22:36651005-36651037	+	CCDS13926.1	-68.2881	0.3489	low branch length	EGAALLRVSVL	FALSE	APOL1	#N/A
chr22:36651005-36651037	+	CCDS46702.1	-68.2881	0.3489	low branch length	EGAALLRVSVL	FALSE	APOL1	#N/A
chr7:139208677-139208709	+	CCDS47724.1	60.2027	0.3458	low branch length	EPAREPPSRAR	FALSE	CLEC2L	#N/A
chr22:43583040-43583072	-	CCDS14047.1	4.1009	0.341	low branch length	EAERGPERRPA	FALSE	TTLL12	#N/A
chr19:1250299-1250331	+	CCDS32864.1	53.2	0.3368	low branch length	EPQPGGARSCR	TRUE	MIDN	#N/A
chr19:1753665-1753697	+	CCDS45900.1	40.5689	0.3349	low branch length	ELSLESLGGLH	TRUE	ONECUT3	#N/A
chr2:10282013-10282045	+	CCDS1670.1	-58.9647	0.3349	low branch length	ESRPSGRQHAS	FALSE	C2orf48	#N/A
chr4:42154125-42154157	-	CCDS47048.1	47.6851	0.3326	low branch length	EEEMQPAEEGP	TRUE	BEND4	#N/A
chr10:88126114-88126146	-	CCDS31236.1	13.2423	0.3326	low branch length	EALTLWLLPWI	FALSE	GRID1	#N/A
chr19:1000440-1000472	+	CCDS32861.1	-8.8409	0.3291	low branch length	EFVRALWLGLA	TRUE	GRIN3B	#N/A
chr2:233792674-233792706	-	CCDS46544.1	68.0648	0.3284	low branch length	ELLAAAFSAAC	TRUE	NGEF	#N/A
chr9:41500711-41500743	+	CCDS47970.1	-42.5882	0.3255	low branch length	ENLPFPLKLLS	FALSE	SPATA31A5	#N/A
chr16:29472710-29472742	+	CCDS32427.1	67.8449	0.3226	low branch length	ELIQDTSRPPL	FALSE	SULT1A4	#N/A
chr3:125652482-125652514	-	CCDS33840.1	14.3166	0.3213	low branch length	ERSAFMELDAG	TRUE	ALG1L	#N/A
chr19:52327005-52327037	+	CCDS12841.1	-29.5298	0.3198	low branch length	ETNFSIPLNET	TRUE	FPR3	#N/A
chrX:119211482-119211514	-	CCDS43985.1	-42.9766	0.3171	low branch length	EPPDQCSQYMT	FALSE	RHOXF2B	#N/A
chr2:85922116-85922119+chr2:85922443-85922471	+	CCDS46354.1	24.4949	0.3161	low branch length	EGLVFSRLSPE	FALSE	GNLY	#N/A
chr20:43438877-43438909	-	CCDS13338.1	-0.1182	0.3157	low branch length	ERSQSRLSLSA	TRUE	RIMS4	#N/A
chr9:65509546-65509578	-	CCDS43825.1	-59.3116	0.3149	low branch length	ENLPFPLKLLS	FALSE	#N/A	#N/A
chr19:58570613-58570645	+	CCDS54329.1	-58.0105	0.3142	low branch length	ELGSRRRSVGC	FALSE	ZNF135	#N/A
chr19:58570613-58570645	+	CCDS54330.1	-58.0105	0.3142	low branch length	ELGSRRRSVGC	FALSE	ZNF135	#N/A
chrX:152939595-152939627	-	CCDS35503.2	-40.3132	0.3136	low branch length	EAAFGQVAGSA	FALSE	PNCK	#N/A
chr9:39885007-39885039	+	CCDS43809.1	-78.9567	0.3091	low branch length	ENLPFPLKLLS	FALSE	SPATA31A2	#N/A
chr19:58755393-58755422+chr19:58757667-58757669	+	CCDS12973.1	-37.6884	0.3025	low branch length	EARSMLVPPQA	FALSE	ZNF544	#N/A
chr1:12888488-12888520	-	CCDS53268.1	-11.7508	0.3012	low branch length	EAFSRRRCEAL	FALSE	#N/A	#N/A
chr17:79980702-79980734	-	CCDS32772.1	73.6856	0.299	low branch length	EGAGAGSGFRK	FALSE	MHF2	#N/A
chr2:242498902-242498934	+	CCDS2550.1	73.2664	0.2989	low branch length	EVLRRSSVFAA	TRUE	BOK	#N/A
chr22:20792006-20792038	-	CCDS13779.1	25.9308	0.2984	low branch length	EGAGPRGAGPA	TRUE	#N/A	#N/A
chr16:70719659-70719691	-	CCDS32476.1	62.5417	0.2951	low branch length	ETAEKECGALG	FALSE	#N/A	#N/A
chr7:74867306-74867338	-	CCDS47616.1	47.5116	0.2878	low branch length	ELHILEHRLQV	TRUE	#N/A	#N/A
chr17:77813015-77813047	-	CCDS32758.1	45.9118	0.2878	low branch length	ELPAVGEHVFA	TRUE	CBX4	#N/A
chr1:248223987-248224019	+	CCDS31104.1	5.6319	0.2875	low branch length	ENYNQTSTDFI	FALSE	OR2L3	#N/A
chr19:58880664-58880696	-	CCDS46216.1	-63.7977	0.2864	low branch length	EAPAQKAGQGG	FALSE	ZNF837	#N/A
chr7:155251076-155251108	+	CCDS5940.1	16.3987	0.2836	low branch length	EENDPKPGEAA	TRUE	EN2	#N/A
chr20:62371269-62371301	+	CCDS13537.1	2.5961	0.2775	low branch length	ERPPPRAAGRD	FALSE	SLC2A4RG	#N/A
chr2:110372070-110372102	+	CCDS33270.1	14.3285	0.2754	low branch length	EGPAEWGPEAA	TRUE	SOWAHC	#N/A
chr10:88985591-88985623	+	CCDS44452.1	-63.9163	0.2731	low branch length	EVKGPSGRSFC	FALSE	NUTM2A	#N/A
chr14:100259817-100259849	+	CCDS32154.1	1.9273	0.2715	low branch length	EDGFSSYSSLY	FALSE	EML1	#N/A
chr14:100259817-100259849	+	CCDS32155.1	1.9273	0.2715	low branch length	EDGFSSYSSLY	FALSE	EML1	#N/A
chr6:167796326-167796358	-	CCDS43527.1	-42.411	0.2715	low branch length	EKTPAAAEVPR	FALSE	TCP10	#N/A
chrY:541636-541668	+	CCDS14106.1	43.1995	0.2642	low branch length	EELTAFVSKSF	TRUE	SHOX	#N/A
chrY:541636-541668	+	CCDS14107.1	43.1995	0.2642	low branch length	EELTAFVSKSF	TRUE	SHOX	#N/A
chrY:2358725-2358757	-	CCDS14118.1	79.3172	0.2574	low branch length	ENKSLESSQTD	FALSE	ZBED1	#N/A
chr17:55334107-55334139	+	CCDS11596.1	8.4595	0.2489	low branch length	EANGSQGTSGS	TRUE	MSI2	#N/A
chr5:140426-140458	+	CCDS34124.1	57.9441	0.2487	low branch length	EALRNPMPLGS	TRUE	PLEKHG4B	#N/A
chr1:248201573-248201605	+	CCDS31103.1	5.8922	0.2481	low branch length	ENYNQTSTDFI	TRUE	OR2L2	#N/A
chr19:48744242-48744274	-	CCDS54287.1	-81.9161	0.2468	low branch length	EKKECPEKSSS	FALSE	CARD8	#N/A
chr19:48744242-48744274	-	CCDS12712.2	-81.9161	0.2468	low branch length	EKKECPEKSSS	FALSE	CARD8	#N/A
chr19:48744242-48744274	-	CCDS54288.1	-81.9161	0.2468	low branch length	EKKECPEKSSS	FALSE	CARD8	#N/A
chr19:48744242-48744274	-	CCDS54289.1	-81.9161	0.2468	low branch length	EKKECPEKSSS	FALSE	CARD8	#N/A
chrX:2670319-2670351	+	CCDS14120.1	-18.1688	0.245	low branch length	ESWWGLPCLAF	FALSE	XG	#N/A
chrX:2670319-2670351	+	CCDS48073.1	-18.1688	0.245	low branch length	ESWWGLPCLAF	FALSE	XG	#N/A
chr19:46476574-46476606	-	CCDS12679.1	29.6285	0.2402	low branch length	EPEAPDSRKRP	TRUE	NOVA2	#N/A
chr12:120806859-120806891	-	CCDS9196.1	26.7745	0.2334	low branch length	ETDAPQPGLAS	TRUE	MSI1	#N/A
chrX:148856343-148856375	+	CCDS44011.1	-18.3092	0.2319	low branch length	EDKRSLSMARC	FALSE	HSFX1	#N/A
chr2:87248871-87248903	-	CCDS33238.1	2.8708	0.2315	low branch length	EHKEVVLLLLL	FALSE	PLGLB1	#N/A
chr2:241375339-241375371	+	CCDS2534.1	51.9825	0.2293	low branch length	ELRARGWWLLC	TRUE	GPC1	#N/A
chrY:21749114-21749146	+	CCDS48208.1	0.9511	0.2224	low branch length	EEAGLCGLREK	TRUE	TXLNGY	#N/A
chr19:58868966-58868998	-	CCDS12977.1	-53.5056	0.2158	low branch length	ESPRGWTLQVA	FALSE	ZNF497	#N/A
chr7:22534439-22534471	-	CCDS55094.1	0.3885	0.2155	low branch length	ESRKDITNQEE	FALSE	STEAP1B	#N/A
chr12:48866451-48866483	+	CCDS31788.1	-5.1134	0.215	low branch length	EMGKWIHLELR	FALSE	ANP32D	#N/A
chr12:6483914-6483946	-	CCDS8543.1	1.032	0.2141	low branch length	EGNKLEEQDSS	FALSE	SCNN1A	#N/A
chr20:35491712-35491744	-	CCDS54459.1	37.6142	0.2139	low branch length	EAPAAEPPVRG	TRUE	SOGA1	#N/A
chr4:22517372-22517404	-	CCDS33964.1	19.2092	0.2084	low branch length	EPPGRRRGRAQ	TRUE	ADGRA3	#N/A
chrX:142803727-142803759	-	CCDS35419.1	-17.3125	0.2024	low branch length	EQPTSSTNGEK	FALSE	SPANXN2	#N/A
chr8:144375175-144375207	+	CCDS6399.1	-27.8432	0.1993	low branch length	EPGGEPTGAKE	FALSE	ZNF696	#N/A
chrY:21906385-21906417	-	CCDS14794.1	35.4269	0.1761	low branch length	EPGCDEFLPPP	FALSE	KDM5D	#N/A
chrY:21906385-21906417	-	CCDS55554.1	35.4269	0.1761	low branch length	EPGCDEFLPPP	FALSE	KDM5D	#N/A
chrY:21906385-21906417	-	CCDS55555.1	35.4269	0.1761	low branch length	EPGCDEFLPPP	FALSE	KDM5D	#N/A
chr1:248112163-248112195	+	CCDS31101.1	8.9408	0.1659	low branch length	ENYNQTSTDFI	TRUE	OR2L8	#N/A
chr8:22926372-22926404	-	CCDS6035.1	-6.2401	0.1648	low branch length	EQRGQNAPAAS	FALSE	TNFRSF10B	#N/A
chr8:22926372-22926404	-	CCDS6036.1	-6.2401	0.1648	low branch length	EQRGQNAPAAS	FALSE	TNFRSF10B	#N/A
chrX:148794823-148794855	+	CCDS48180.1	-29.639	0.1636	low branch length	ETQFRRGGLGC	FALSE	MAGEA11	#N/A
chr17:72889658-72889690	-	CCDS54163.1	8.9092	0.1624	low branch length	EPTEPMEPTEP	FALSE	#N/A	#N/A
chr2:88047676-88047708	+	CCDS1999.1	2.6485	0.1616	low branch length	EHKEVVLLLLL	TRUE	PLGLB2	#N/A
chr9:137772671-137772703	+	CCDS6983.1	8.521	0.1614	low branch length	ELDRAVGVLGA	TRUE	FCN2	#N/A
chr8:88886164-88886196	-	CCDS6245.1	-3.1252	0.1504	low branch length	ESKRPRLLEEA	TRUE	DCAF4L2	#N/A
chr11:68080186-68080218	+	CCDS8181.1	23.3507	0.1415	low branch length	EAAPPGPPWPL	TRUE	LRP5	#N/A
chr19:21205595-21205627	+	CCDS32978.1	-33.5384	0.1408	low branch length	ENLKSGVYPLK	FALSE	ZNF430	#N/A
chr4:41983813-41983845	+	CCDS33978.1	34.1949	0.1361	low branch length	EAERLRLLEEE	FALSE	DCAF4L1	#N/A
chr19:44337660-44337692	+	CCDS46097.1	-26.6716	0.1295	low branch length	ESRSVAQAGVQ	TRUE	ZNF283	#N/A
chrY:1511094-1511126	-	CCDS55362.1	46.5883	0.127	low branch length	ETAKQKALEVA	TRUE	ASMTL	#N/A
chrX:144329110-144329142	+	CCDS35421.1	12.0853	0.1247	low branch length	EQPTSSINGEK	TRUE	SPANXN1	#N/A
chr1:248458845-248458877	-	CCDS31110.1	18.5816	0.1186	low branch length	EMRNTTPDFIL	TRUE	OR2T12	#N/A
chrX:52513458-52513490	+	CCDS43955.2	16.8972	0.1086	low branch length	ESPKKKNQQLK	FALSE	XAGE1C	#N/A
chrX:52513458-52513490	+	CCDS48124.1	16.8972	0.1086	low branch length	ESPKKKNQQLK	FALSE	XAGE1C	#N/A
chrX:52240507-52240539	+	CCDS48117.2	-1.4342	0.1086	low branch length	ESPKKKNQQLK	FALSE	#N/A	#N/A
chrX:52240507-52240539	+	CCDS48119.1	-1.4342	0.1086	low branch length	ESPKKKNQQLK	FALSE	#N/A	#N/A
chr13:57715442-57715474	+	CCDS31981.1	26.2248	0.1036	low branch length	EEPRPSKRLRS	TRUE	PRR20A	#N/A
chrY:3447289-3447321	+	CCDS14775.1	45.4154	0.1036	low branch length	EAAADGPAETQ	FALSE	TGIF2LY	#N/A
chr17:15638666-15638698	+	CCDS42265.1	11.4028	0.1008	low branch length	EMDGDPYNLPA	FALSE	TBC1D26	#N/A
chr22:17288928-17288960	-	CCDS42975.1	19.4619	0.0952	low branch length	ETVFEEMDEES	FALSE	XKR3	#N/A
chrX:52544468-52544500	-	CCDS48126.2	6.5297	0.0941	low branch length	ESPKKKNQQLK	FALSE	XAGE1E	#N/A
chrX:52544468-52544500	-	CCDS48128.1	6.5297	0.0941	low branch length	ESPKKKNQQLK	FALSE	XAGE1E	#N/A
chr4:47973082-47973114	-	CCDS47050.1	-40.588	0.0936	low branch length	ESRSSPRLECS	FALSE	CNGA1	#N/A
chr2:97779480-97779512	+	CCDS54379.1	-19.1715	0.0853	low branch length	EDGKRERWPTL	FALSE	ANKRD36	#N/A
chrX:52258634-52258666	-	CCDS48120.2	15.5779	0.0852	low branch length	ESPKKKNQQLK	FALSE	XAGE1A	#N/A
chrX:52531574-52531606	-	CCDS43956.2	2.6241	0.0852	low branch length	ESPKKKNQQLK	FALSE	XAGE1D	#N/A
chrX:52531574-52531606	-	CCDS48125.1	2.6241	0.0852	low branch length	ESPKKKNQQLK	FALSE	XAGE1D	#N/A
chrX:52258634-52258666	-	CCDS48122.1	15.5779	0.0852	low branch length	ESPKKKNQQLK	FALSE	XAGE1A	#N/A
chr17:18544630-18544662	-	CCDS42273.1	31.303	0.0804	low branch length	EMDEDPDNLPA	TRUE	TBC1D28	#N/A
chrX:16964988-16965020	+	CCDS14180.2	43.5625	0.0742	low branch length	EAAAAAAAAAA	TRUE	REPS2	#N/A
chrX:16964988-16965020	+	CCDS43919.1	43.5625	0.0742	low branch length	EAAAAAAAAAA	TRUE	REPS2	#N/A
chrX:3631259-3631291	-	CCDS14125.1	16.5178	0.0736	low branch length	EAPGLAQAAAA	FALSE	PRKX	#N/A
chr8:11996234-11996266	-	CCDS43713.1	-11.3364	0.0599	low branch length	EDDSLYLGGEW	TRUE	USP17L2	#N/A
chrX:142113804-142113836	+	CCDS48178.1	11.6376	0.0593	low branch length	EEPTSSTNENK	FALSE	SPANXN4	#N/A
chr19:23938321-23938353	-	CCDS12414.2	-7.7048	0.0593	low branch length	EPLKFRDVAIE	FALSE	ZNF681	#N/A
chr12:113663054-113663086	+	CCDS44985.1	9.0346	0.0424	low branch length	ESCYIAQAGLE	TRUE	TPCN1	#N/A
chrX:101173571-101173603	-	CCDS35348.1	-7.1422	0.0321	low branch length	ESCSVTRLECS	TRUE	ZMAT1	#N/A
chr9:140510616-140510648	-	CCDS35189.1	9.3901	0.0194	low branch length	EFHYVAQADLE	FALSE	ARRDC1-AS1	#N/A
chr4:337571-337603	+	CCDS33931.1	1.3442	0.0136	low branch length	ELLTFRDVAIE	TRUE	ZNF141	#N/A
chr19:20135153-20135185	-	CCDS42533.1	9.7546	0.0136	low branch length	ELLTFRDVTIE	TRUE	ZNF682	#N/A
chr4:289912-289944	-	CCDS46990.1	-4.3187	0.0136	low branch length	ELLTFRDVAIE	TRUE	ZNF732	#N/A
chr19:38249201-38249233	-	CCDS12508.1	12.8194	0.0136	low branch length	ESCSVAQAGVQ	TRUE	ZNF573	#N/A
chrX:8768177-8768209	-	CCDS14131.1	17.426	0.0121	low branch length	EPVGRKRSRKA	TRUE	FAM9A	#N/A
chr7:143880600-143880632	+	CCDS55176.1	33.5737	0.0121	low branch length	EEPGATPQPYL	TRUE	CTAGE4	#N/A
chr13:57735156-57735188	+	CCDS45055.1	16.4864	0.0027	low branch length	EEPRPSKRLRS	TRUE	PRR20D	#N/A
chr22:32598403-32598435	-	CCDS43009.2	10.3456	0.0027	low branch length	EVAELGFPETA	TRUE	RFPL2	#N/A
chr18:14124443-14124475	-	CCDS32797.1	1.344	0.0027	low branch length	ELLTFRDVAIE	TRUE	ZNF519	#N/A
chr13:57728585-57728617	+	CCDS45054.1	16.4864	0.0027	low branch length	EEPRPSKRLRS	TRUE	PRR20C	#N/A
chrX:52826353-52826385	-	CCDS35295.1	9.8945	0.0027	low branch length	EKPTSSTNGEK	TRUE	SPANXN5	#N/A
chr13:57722012-57722044	+	CCDS45053.1	16.4848	0	low branch length	EEPRPSKRLRS	TRUE	PRR20B	#N/A
chr13:57741721-57741753	+	CCDS45056.1	16.4848	0	low branch length	EEPRPSKRLRS	TRUE	PRR20E	#N/A
chr6:132032122-132032154	-	CCDS47475.1	17.3019	0	low branch length	EEPGATPQPYL	TRUE	CTAGE9	#N/A
